# Supplementary material for: Schizophyllum commune has an extensive and functional alternative splicing repertoire
Source: Sci Rep. 2016 Sep 23;6:33640. doi: 10.1038/srep33640 (PMC5034255; doi:10.1038/srep33640)
Supplement: Supplementary Dataset 1 [file srep33640-s2.txt]

scaffold_10	Cufflinks	Gene	1626057	1626958	100.0	+	0	ID=G258159;
scaffold_10	Cufflinks	transcript	1626057	1626958	360.00	+	0	ID=CUFF.1579.2;Parent=G258159;frac=0.175530;cov=20.389775;conf_lo=0.347528;FPKM=0.4922701803;knownGeneID=258159;conf_hi=0.638482;geneID=258159
scaffold_10	Cufflinks	exon	1626057	1626079	360.00	+	.	Parent=CUFF.1579.2;frac=0.175530;cov=20.389775;conf_lo=0.347528;FPKM=0.4922701803;knownGeneID=258159;conf_hi=0.638482;geneID=258159
scaffold_10	Cufflinks	exon	1626125	1626290	360.00	+	.	Parent=CUFF.1579.2;frac=0.175530;cov=20.389775;conf_lo=0.347528;FPKM=0.4922701803;knownGeneID=258159;conf_hi=0.638482;geneID=258159
scaffold_10	Cufflinks	exon	1626356	1626540	360.00	+	.	Parent=CUFF.1579.2;frac=0.175530;cov=20.389775;conf_lo=0.347528;FPKM=0.4922701803;knownGeneID=258159;conf_hi=0.638482;geneID=258159
scaffold_10	Cufflinks	exon	1626599	1626958	360.00	+	.	Parent=CUFF.1579.2;frac=0.175530;cov=20.389775;conf_lo=0.347528;FPKM=0.4922701803;knownGeneID=258159;conf_hi=0.638482;geneID=258159
scaffold_10	Cufflinks	start_codon	1626452	1626455	360.00	+	0	Parent=CUFF.1579.2;frac=0.175530;cov=20.389775;conf_lo=0.347528;FPKM=0.4922701803;knownGeneID=258159;conf_hi=0.638482;geneID=258159
scaffold_10	Cufflinks	stop_codon	1626695	1626698	360.00	+	0	Parent=CUFF.1579.2;frac=0.175530;cov=20.389775;conf_lo=0.347528;FPKM=0.4922701803;knownGeneID=258159;conf_hi=0.638482;geneID=258159
scaffold_10	Cufflinks	CDS	1626452	1626540	360.00	+	0	Parent=CUFF.1579.2;frac=0.175530;cov=20.389775;conf_lo=0.347528;FPKM=0.4922701803;knownGeneID=258159;conf_hi=0.638482;geneID=258159
scaffold_10	Cufflinks	CDS	1626599	1626698	360.00	+	1	Parent=CUFF.1579.2;frac=0.175530;cov=20.389775;conf_lo=0.347528;FPKM=0.4922701803;knownGeneID=258159;conf_hi=0.638482;geneID=258159
scaffold_17	Cufflinks	Gene	88681	90694	100.0	+	0	ID=G2594171;
scaffold_17	Cufflinks	transcript	88681	88942	783.00	+	0	ID=CUFF.732.3;Parent=G2594171;frac=0.120966;cov=70.592006;conf_lo=1.116830;FPKM=1.7506466322;knownGeneID=2594171;conf_hi=2.373264;geneID=2594171
scaffold_17	Cufflinks	exon	88681	88942	783.00	+	.	Parent=CUFF.732.3;frac=0.120966;cov=70.592006;conf_lo=1.116830;FPKM=1.7506466322;knownGeneID=2594171;conf_hi=2.373264;geneID=2594171
scaffold_17	Cufflinks	start_codon	88681	88684	783.00	+	0	Parent=CUFF.732.3;frac=0.120966;cov=70.592006;conf_lo=1.116830;FPKM=1.7506466322;knownGeneID=2594171;conf_hi=2.373264;geneID=2594171
scaffold_17	Cufflinks	stop_codon	88836	88839	783.00	+	0	Parent=CUFF.732.3;frac=0.120966;cov=70.592006;conf_lo=1.116830;FPKM=1.7506466322;knownGeneID=2594171;conf_hi=2.373264;geneID=2594171
scaffold_17	Cufflinks	CDS	88681	88839	783.00	+	0	Parent=CUFF.732.3;frac=0.120966;cov=70.592006;conf_lo=1.116830;FPKM=1.7506466322;knownGeneID=2594171;conf_hi=2.373264;geneID=2594171
scaffold_17	Cufflinks	transcript	88681	90694	1000.00	+	0	ID=2594171;Parent=G2594171;frac=0.754501;cov=90.121019;conf_lo=1.923978;FPKM=2.2349564375;knownGeneID=2594171;conf_hi=2.552605;geneID=2594171
scaffold_17	Cufflinks	exon	88681	88786	1000.00	+	.	Parent=2594171;frac=0.754501;cov=90.121019;conf_lo=1.923978;FPKM=2.2349564375;knownGeneID=2594171;conf_hi=2.552605;geneID=2594171
scaffold_17	Cufflinks	exon	89072	89184	1000.00	+	.	Parent=2594171;frac=0.754501;cov=90.121019;conf_lo=1.923978;FPKM=2.2349564375;knownGeneID=2594171;conf_hi=2.552605;geneID=2594171
scaffold_17	Cufflinks	exon	89258	89376	1000.00	+	.	Parent=2594171;frac=0.754501;cov=90.121019;conf_lo=1.923978;FPKM=2.2349564375;knownGeneID=2594171;conf_hi=2.552605;geneID=2594171
scaffold_17	Cufflinks	exon	90081	90145	1000.00	+	.	Parent=2594171;frac=0.754501;cov=90.121019;conf_lo=1.923978;FPKM=2.2349564375;knownGeneID=2594171;conf_hi=2.552605;geneID=2594171
scaffold_17	Cufflinks	exon	90450	90694	1000.00	+	.	Parent=2594171;frac=0.754501;cov=90.121019;conf_lo=1.923978;FPKM=2.2349564375;knownGeneID=2594171;conf_hi=2.552605;geneID=2594171
scaffold_17	Cufflinks	start_codon	88681	88684	1000.00	+	0	Parent=2594171;frac=0.754501;cov=90.121019;conf_lo=1.923978;FPKM=2.2349564375;knownGeneID=2594171;conf_hi=2.552605;geneID=2594171
scaffold_17	Cufflinks	stop_codon	90691	90694	1000.00	+	0	Parent=2594171;frac=0.754501;cov=90.121019;conf_lo=1.923978;FPKM=2.2349564375;knownGeneID=2594171;conf_hi=2.552605;geneID=2594171
scaffold_17	Cufflinks	CDS	88681	88786	1000.00	+	0	Parent=2594171;frac=0.754501;cov=90.121019;conf_lo=1.923978;FPKM=2.2349564375;knownGeneID=2594171;conf_hi=2.552605;geneID=2594171
scaffold_17	Cufflinks	CDS	89072	89184	1000.00	+	0	Parent=2594171;frac=0.754501;cov=90.121019;conf_lo=1.923978;FPKM=2.2349564375;knownGeneID=2594171;conf_hi=2.552605;geneID=2594171
scaffold_17	Cufflinks	CDS	89258	89376	1000.00	+	1	Parent=2594171;frac=0.754501;cov=90.121019;conf_lo=1.923978;FPKM=2.2349564375;knownGeneID=2594171;conf_hi=2.552605;geneID=2594171
scaffold_17	Cufflinks	CDS	90081	90145	1000.00	+	2	Parent=2594171;frac=0.754501;cov=90.121019;conf_lo=1.923978;FPKM=2.2349564375;knownGeneID=2594171;conf_hi=2.552605;geneID=2594171
scaffold_17	Cufflinks	CDS	90450	90694	1000.00	+	0	Parent=2594171;frac=0.754501;cov=90.121019;conf_lo=1.923978;FPKM=2.2349564375;knownGeneID=2594171;conf_hi=2.552605;geneID=2594171
scaffold_5	Cufflinks	Gene	1574686	1575654	100.0	+	0	ID=G2622419;
scaffold_5	Cufflinks	transcript	1574686	1575654	116.00	+	0	ID=CUFF.8355.2;Parent=G2622419;frac=0.118389;cov=6123.163863;conf_lo=148.697313;FPKM=150.2064915355;knownGeneID=2622419;conf_hi=155.435447;geneID=2622419
scaffold_5	Cufflinks	exon	1574686	1575108	116.00	+	.	Parent=CUFF.8355.2;frac=0.118389;cov=6123.163863;conf_lo=148.697313;FPKM=150.2064915355;knownGeneID=2622419;conf_hi=155.435447;geneID=2622419
scaffold_5	Cufflinks	exon	1575160	1575503	116.00	+	.	Parent=CUFF.8355.2;frac=0.118389;cov=6123.163863;conf_lo=148.697313;FPKM=150.2064915355;knownGeneID=2622419;conf_hi=155.435447;geneID=2622419
scaffold_5	Cufflinks	exon	1575555	1575654	116.00	+	.	Parent=CUFF.8355.2;frac=0.118389;cov=6123.163863;conf_lo=148.697313;FPKM=150.2064915355;knownGeneID=2622419;conf_hi=155.435447;geneID=2622419
scaffold_5	Cufflinks	start_codon	1574978	1574981	116.00	+	0	Parent=CUFF.8355.2;frac=0.118389;cov=6123.163863;conf_lo=148.697313;FPKM=150.2064915355;knownGeneID=2622419;conf_hi=155.435447;geneID=2622419
scaffold_5	Cufflinks	stop_codon	1575607	1575610	116.00	+	0	Parent=CUFF.8355.2;frac=0.118389;cov=6123.163863;conf_lo=148.697313;FPKM=150.2064915355;knownGeneID=2622419;conf_hi=155.435447;geneID=2622419
scaffold_5	Cufflinks	CDS	1574978	1575108	116.00	+	0	Parent=CUFF.8355.2;frac=0.118389;cov=6123.163863;conf_lo=148.697313;FPKM=150.2064915355;knownGeneID=2622419;conf_hi=155.435447;geneID=2622419
scaffold_5	Cufflinks	CDS	1575160	1575503	116.00	+	1	Parent=CUFF.8355.2;frac=0.118389;cov=6123.163863;conf_lo=148.697313;FPKM=150.2064915355;knownGeneID=2622419;conf_hi=155.435447;geneID=2622419
scaffold_5	Cufflinks	CDS	1575555	1575610	116.00	+	2	Parent=CUFF.8355.2;frac=0.118389;cov=6123.163863;conf_lo=148.697313;FPKM=150.2064915355;knownGeneID=2622419;conf_hi=155.435447;geneID=2622419
scaffold_5	Cufflinks	transcript	1574686	1575610	1000.00	+	0	ID=2622419;Parent=G2622419;frac=0.881611;cov=52574.334048;conf_lo=1303.370679;FPKM=1289.6937659024;knownGeneID=2622419;conf_hi=1321.408034;geneID=2622419
scaffold_5	Cufflinks	exon	1574686	1574752	1000.00	+	.	Parent=2622419;frac=0.881611;cov=52574.334048;conf_lo=1303.370679;FPKM=1289.6937659024;knownGeneID=2622419;conf_hi=1321.408034;geneID=2622419
scaffold_5	Cufflinks	exon	1574802	1575108	1000.00	+	.	Parent=2622419;frac=0.881611;cov=52574.334048;conf_lo=1303.370679;FPKM=1289.6937659024;knownGeneID=2622419;conf_hi=1321.408034;geneID=2622419
scaffold_5	Cufflinks	exon	1575160	1575503	1000.00	+	.	Parent=2622419;frac=0.881611;cov=52574.334048;conf_lo=1303.370679;FPKM=1289.6937659024;knownGeneID=2622419;conf_hi=1321.408034;geneID=2622419
scaffold_5	Cufflinks	exon	1575555	1575610	1000.00	+	.	Parent=2622419;frac=0.881611;cov=52574.334048;conf_lo=1303.370679;FPKM=1289.6937659024;knownGeneID=2622419;conf_hi=1321.408034;geneID=2622419
scaffold_5	Cufflinks	start_codon	1574686	1574689	1000.00	+	0	Parent=2622419;frac=0.881611;cov=52574.334048;conf_lo=1303.370679;FPKM=1289.6937659024;knownGeneID=2622419;conf_hi=1321.408034;geneID=2622419
scaffold_5	Cufflinks	stop_codon	1575607	1575610	1000.00	+	0	Parent=2622419;frac=0.881611;cov=52574.334048;conf_lo=1303.370679;FPKM=1289.6937659024;knownGeneID=2622419;conf_hi=1321.408034;geneID=2622419
scaffold_5	Cufflinks	CDS	1574686	1574752	1000.00	+	0	Parent=2622419;frac=0.881611;cov=52574.334048;conf_lo=1303.370679;FPKM=1289.6937659024;knownGeneID=2622419;conf_hi=1321.408034;geneID=2622419
scaffold_5	Cufflinks	CDS	1574802	1575108	1000.00	+	0	Parent=2622419;frac=0.881611;cov=52574.334048;conf_lo=1303.370679;FPKM=1289.6937659024;knownGeneID=2622419;conf_hi=1321.408034;geneID=2622419
scaffold_5	Cufflinks	CDS	1575160	1575503	1000.00	+	0	Parent=2622419;frac=0.881611;cov=52574.334048;conf_lo=1303.370679;FPKM=1289.6937659024;knownGeneID=2622419;conf_hi=1321.408034;geneID=2622419
scaffold_5	Cufflinks	CDS	1575555	1575610	1000.00	+	1	Parent=2622419;frac=0.881611;cov=52574.334048;conf_lo=1303.370679;FPKM=1289.6937659024;knownGeneID=2622419;conf_hi=1321.408034;geneID=2622419
scaffold_5	Cufflinks	Gene	1564863	1566576	100.0	-	0	ID=G2622410;
scaffold_5	Cufflinks	transcript	1564983	1566576	402.00	-	0	ID=CUFF.8273.2;Parent=G2622410;frac=0.260590;cov=183.463061;conf_lo=4.133820;FPKM=4.5062981249;knownGeneID=2622410;conf_hi=4.879942;geneID=2622410
scaffold_5	Cufflinks	exon	1564983	1565024	402.00	-	.	Parent=CUFF.8273.2;frac=0.260590;cov=183.463061;conf_lo=4.133820;FPKM=4.5062981249;knownGeneID=2622410;conf_hi=4.879942;geneID=2622410
scaffold_5	Cufflinks	exon	1565084	1565412	402.00	-	.	Parent=CUFF.8273.2;frac=0.260590;cov=183.463061;conf_lo=4.133820;FPKM=4.5062981249;knownGeneID=2622410;conf_hi=4.879942;geneID=2622410
scaffold_5	Cufflinks	exon	1565462	1565771	402.00	-	.	Parent=CUFF.8273.2;frac=0.260590;cov=183.463061;conf_lo=4.133820;FPKM=4.5062981249;knownGeneID=2622410;conf_hi=4.879942;geneID=2622410
scaffold_5	Cufflinks	exon	1565823	1565920	402.00	-	.	Parent=CUFF.8273.2;frac=0.260590;cov=183.463061;conf_lo=4.133820;FPKM=4.5062981249;knownGeneID=2622410;conf_hi=4.879942;geneID=2622410
scaffold_5	Cufflinks	exon	1565972	1566576	402.00	-	.	Parent=CUFF.8273.2;frac=0.260590;cov=183.463061;conf_lo=4.133820;FPKM=4.5062981249;knownGeneID=2622410;conf_hi=4.879942;geneID=2622410
scaffold_5	Cufflinks	start_codon	1566570	1566567	402.00	-	0	Parent=CUFF.8273.2;frac=0.260590;cov=183.463061;conf_lo=4.133820;FPKM=4.5062981249;knownGeneID=2622410;conf_hi=4.879942;geneID=2622410
scaffold_5	Cufflinks	stop_codon	1565017	1565020	402.00	-	0	Parent=CUFF.8273.2;frac=0.260590;cov=183.463061;conf_lo=4.133820;FPKM=4.5062981249;knownGeneID=2622410;conf_hi=4.879942;geneID=2622410
scaffold_5	Cufflinks	CDS	1565020	1565024	402.00	-	0	Parent=CUFF.8273.2;frac=0.260590;cov=183.463061;conf_lo=4.133820;FPKM=4.5062981249;knownGeneID=2622410;conf_hi=4.879942;geneID=2622410
scaffold_5	Cufflinks	CDS	1565084	1565412	402.00	-	1	Parent=CUFF.8273.2;frac=0.260590;cov=183.463061;conf_lo=4.133820;FPKM=4.5062981249;knownGeneID=2622410;conf_hi=4.879942;geneID=2622410
scaffold_5	Cufflinks	CDS	1565462	1565771	402.00	-	2	Parent=CUFF.8273.2;frac=0.260590;cov=183.463061;conf_lo=4.133820;FPKM=4.5062981249;knownGeneID=2622410;conf_hi=4.879942;geneID=2622410
scaffold_5	Cufflinks	CDS	1565823	1565920	402.00	-	2	Parent=CUFF.8273.2;frac=0.260590;cov=183.463061;conf_lo=4.133820;FPKM=4.5062981249;knownGeneID=2622410;conf_hi=4.879942;geneID=2622410
scaffold_5	Cufflinks	CDS	1565972	1566570	402.00	-	0	Parent=CUFF.8273.2;frac=0.260590;cov=183.463061;conf_lo=4.133820;FPKM=4.5062981249;knownGeneID=2622410;conf_hi=4.879942;geneID=2622410
scaffold_5	Cufflinks	transcript	1564863	1566570	1000.00	-	0	ID=2622410;Parent=G2622410;frac=0.739410;cov=455.815437;conf_lo=10.720286;FPKM=11.1959336008;knownGeneID=2622410;conf_hi=11.782746;geneID=2622410
scaffold_5	Cufflinks	exon	1564863	1565412	1000.00	-	.	Parent=2622410;frac=0.739410;cov=455.815437;conf_lo=10.720286;FPKM=11.1959336008;knownGeneID=2622410;conf_hi=11.782746;geneID=2622410
scaffold_5	Cufflinks	exon	1565462	1565771	1000.00	-	.	Parent=2622410;frac=0.739410;cov=455.815437;conf_lo=10.720286;FPKM=11.1959336008;knownGeneID=2622410;conf_hi=11.782746;geneID=2622410
scaffold_5	Cufflinks	exon	1565823	1565920	1000.00	-	.	Parent=2622410;frac=0.739410;cov=455.815437;conf_lo=10.720286;FPKM=11.1959336008;knownGeneID=2622410;conf_hi=11.782746;geneID=2622410
scaffold_5	Cufflinks	exon	1565972	1566570	1000.00	-	.	Parent=2622410;frac=0.739410;cov=455.815437;conf_lo=10.720286;FPKM=11.1959336008;knownGeneID=2622410;conf_hi=11.782746;geneID=2622410
scaffold_5	Cufflinks	start_codon	1566570	1566567	1000.00	-	0	Parent=2622410;frac=0.739410;cov=455.815437;conf_lo=10.720286;FPKM=11.1959336008;knownGeneID=2622410;conf_hi=11.782746;geneID=2622410
scaffold_5	Cufflinks	stop_codon	1564860	1564863	1000.00	-	0	Parent=2622410;frac=0.739410;cov=455.815437;conf_lo=10.720286;FPKM=11.1959336008;knownGeneID=2622410;conf_hi=11.782746;geneID=2622410
scaffold_5	Cufflinks	CDS	1564863	1565412	1000.00	-	0	Parent=2622410;frac=0.739410;cov=455.815437;conf_lo=10.720286;FPKM=11.1959336008;knownGeneID=2622410;conf_hi=11.782746;geneID=2622410
scaffold_5	Cufflinks	CDS	1565462	1565771	1000.00	-	0	Parent=2622410;frac=0.739410;cov=455.815437;conf_lo=10.720286;FPKM=11.1959336008;knownGeneID=2622410;conf_hi=11.782746;geneID=2622410
scaffold_5	Cufflinks	CDS	1565823	1565920	1000.00	-	0	Parent=2622410;frac=0.739410;cov=455.815437;conf_lo=10.720286;FPKM=11.1959336008;knownGeneID=2622410;conf_hi=11.782746;geneID=2622410
scaffold_5	Cufflinks	CDS	1565972	1566570	1000.00	-	1	Parent=2622410;frac=0.739410;cov=455.815437;conf_lo=10.720286;FPKM=11.1959336008;knownGeneID=2622410;conf_hi=11.782746;geneID=2622410
scaffold_5	Cufflinks	Gene	1573823	1574176	100.0	-	0	ID=G2622416;
scaffold_5	Cufflinks	transcript	1573823	1574176	1000.00	-	0	ID=2622416;Parent=G2622416;frac=1.000000;cov=73.774237;conf_lo=0.777808;FPKM=1.8041957992;knownGeneID=2622416;conf_hi=1.361164;geneID=2622416
scaffold_5	Cufflinks	exon	1573823	1574176	1000.00	-	.	Parent=2622416;frac=1.000000;cov=73.774237;conf_lo=0.777808;FPKM=1.8041957992;knownGeneID=2622416;conf_hi=1.361164;geneID=2622416
scaffold_5	Cufflinks	start_codon	1574176	1574173	1000.00	-	0	Parent=2622416;frac=1.000000;cov=73.774237;conf_lo=0.777808;FPKM=1.8041957992;knownGeneID=2622416;conf_hi=1.361164;geneID=2622416
scaffold_5	Cufflinks	stop_codon	1573820	1573823	1000.00	-	0	Parent=2622416;frac=1.000000;cov=73.774237;conf_lo=0.777808;FPKM=1.8041957992;knownGeneID=2622416;conf_hi=1.361164;geneID=2622416
scaffold_5	Cufflinks	CDS	1573823	1574176	1000.00	-	0	Parent=2622416;frac=1.000000;cov=73.774237;conf_lo=0.777808;FPKM=1.8041957992;knownGeneID=2622416;conf_hi=1.361164;geneID=2622416
scaffold_6	Cufflinks	Gene	1550965	1551323	100.0	-	0	ID=G2748723;
scaffold_6	Cufflinks	transcript	1550965	1551323	1000.00	-	0	ID=2748723;Parent=G2748723;frac=1.000000;cov=383.312347;conf_lo=3.454136;FPKM=9.3949046292;knownGeneID=2748723;conf_hi=4.967377;geneID=2748723
scaffold_6	Cufflinks	exon	1550965	1551176	1000.00	-	.	Parent=2748723;frac=1.000000;cov=383.312347;conf_lo=3.454136;FPKM=9.3949046292;knownGeneID=2748723;conf_hi=4.967377;geneID=2748723
scaffold_6	Cufflinks	exon	1551257	1551323	1000.00	-	.	Parent=2748723;frac=1.000000;cov=383.312347;conf_lo=3.454136;FPKM=9.3949046292;knownGeneID=2748723;conf_hi=4.967377;geneID=2748723
scaffold_6	Cufflinks	start_codon	1551323	1551320	1000.00	-	0	Parent=2748723;frac=1.000000;cov=383.312347;conf_lo=3.454136;FPKM=9.3949046292;knownGeneID=2748723;conf_hi=4.967377;geneID=2748723
scaffold_6	Cufflinks	stop_codon	1550962	1550965	1000.00	-	0	Parent=2748723;frac=1.000000;cov=383.312347;conf_lo=3.454136;FPKM=9.3949046292;knownGeneID=2748723;conf_hi=4.967377;geneID=2748723
scaffold_6	Cufflinks	CDS	1550965	1551176	1000.00	-	0	Parent=2748723;frac=1.000000;cov=383.312347;conf_lo=3.454136;FPKM=9.3949046292;knownGeneID=2748723;conf_hi=4.967377;geneID=2748723
scaffold_6	Cufflinks	CDS	1551257	1551323	1000.00	-	1	Parent=2748723;frac=1.000000;cov=383.312347;conf_lo=3.454136;FPKM=9.3949046292;knownGeneID=2748723;conf_hi=4.967377;geneID=2748723
scaffold_16	Cufflinks	Gene	550126	550890	100.0	+	0	ID=G2520839;
scaffold_16	Cufflinks	transcript	550294	550890	840.00	+	0	ID=CUFF.791.2;Parent=G2520839;frac=0.404496;cov=166.337426;conf_lo=3.504570;FPKM=4.0373200810;knownGeneID=2520839;conf_hi=4.569789;geneID=2520839
scaffold_16	Cufflinks	exon	550294	550890	840.00	+	.	Parent=CUFF.791.2;frac=0.404496;cov=166.337426;conf_lo=3.504570;FPKM=4.0373200810;knownGeneID=2520839;conf_hi=4.569789;geneID=2520839
scaffold_16	Cufflinks	start_codon	550519	550522	840.00	+	0	Parent=CUFF.791.2;frac=0.404496;cov=166.337426;conf_lo=3.504570;FPKM=4.0373200810;knownGeneID=2520839;conf_hi=4.569789;geneID=2520839
scaffold_16	Cufflinks	stop_codon	550878	550881	840.00	+	0	Parent=CUFF.791.2;frac=0.404496;cov=166.337426;conf_lo=3.504570;FPKM=4.0373200810;knownGeneID=2520839;conf_hi=4.569789;geneID=2520839
scaffold_16	Cufflinks	CDS	550519	550881	840.00	+	0	Parent=CUFF.791.2;frac=0.404496;cov=166.337426;conf_lo=3.504570;FPKM=4.0373200810;knownGeneID=2520839;conf_hi=4.569789;geneID=2520839
scaffold_16	Cufflinks	transcript	550126	550881	1000.00	+	0	ID=2520839;Parent=G2520839;frac=0.595504;cov=198.003526;conf_lo=4.289252;FPKM=4.8059154624;knownGeneID=2520839;conf_hi=5.314194;geneID=2520839
scaffold_16	Cufflinks	exon	550126	550275	1000.00	+	.	Parent=2520839;frac=0.595504;cov=198.003526;conf_lo=4.289252;FPKM=4.8059154624;knownGeneID=2520839;conf_hi=5.314194;geneID=2520839
scaffold_16	Cufflinks	exon	550333	550881	1000.00	+	.	Parent=2520839;frac=0.595504;cov=198.003526;conf_lo=4.289252;FPKM=4.8059154624;knownGeneID=2520839;conf_hi=5.314194;geneID=2520839
scaffold_16	Cufflinks	start_codon	550126	550129	1000.00	+	0	Parent=2520839;frac=0.595504;cov=198.003526;conf_lo=4.289252;FPKM=4.8059154624;knownGeneID=2520839;conf_hi=5.314194;geneID=2520839
scaffold_16	Cufflinks	stop_codon	550878	550881	1000.00	+	0	Parent=2520839;frac=0.595504;cov=198.003526;conf_lo=4.289252;FPKM=4.8059154624;knownGeneID=2520839;conf_hi=5.314194;geneID=2520839
scaffold_16	Cufflinks	CDS	550126	550275	1000.00	+	0	Parent=2520839;frac=0.595504;cov=198.003526;conf_lo=4.289252;FPKM=4.8059154624;knownGeneID=2520839;conf_hi=5.314194;geneID=2520839
scaffold_16	Cufflinks	CDS	550333	550881	1000.00	+	2	Parent=2520839;frac=0.595504;cov=198.003526;conf_lo=4.289252;FPKM=4.8059154624;knownGeneID=2520839;conf_hi=5.314194;geneID=2520839
scaffold_16	Cufflinks	Gene	241889	243481	100.0	-	0	ID=G2520832;
scaffold_16	Cufflinks	transcript	241889	243481	412.00	-	0	ID=CUFF.789.2;Parent=G2520832;frac=0.196795;cov=11.447739;conf_lo=0.195903;FPKM=0.2774427522;knownGeneID=2520832;conf_hi=0.356824;geneID=2520832
scaffold_16	Cufflinks	exon	241889	241959	412.00	-	.	Parent=CUFF.789.2;frac=0.196795;cov=11.447739;conf_lo=0.195903;FPKM=0.2774427522;knownGeneID=2520832;conf_hi=0.356824;geneID=2520832
scaffold_16	Cufflinks	exon	242019	243154	412.00	-	.	Parent=CUFF.789.2;frac=0.196795;cov=11.447739;conf_lo=0.195903;FPKM=0.2774427522;knownGeneID=2520832;conf_hi=0.356824;geneID=2520832
scaffold_16	Cufflinks	exon	243211	243481	412.00	-	.	Parent=CUFF.789.2;frac=0.196795;cov=11.447739;conf_lo=0.195903;FPKM=0.2774427522;knownGeneID=2520832;conf_hi=0.356824;geneID=2520832
scaffold_16	Cufflinks	start_codon	243153	243150	412.00	-	0	Parent=CUFF.789.2;frac=0.196795;cov=11.447739;conf_lo=0.195903;FPKM=0.2774427522;knownGeneID=2520832;conf_hi=0.356824;geneID=2520832
scaffold_16	Cufflinks	stop_codon	241886	241889	412.00	-	0	Parent=CUFF.789.2;frac=0.196795;cov=11.447739;conf_lo=0.195903;FPKM=0.2774427522;knownGeneID=2520832;conf_hi=0.356824;geneID=2520832
scaffold_16	Cufflinks	CDS	241889	241959	412.00	-	0	Parent=CUFF.789.2;frac=0.196795;cov=11.447739;conf_lo=0.195903;FPKM=0.2774427522;knownGeneID=2520832;conf_hi=0.356824;geneID=2520832
scaffold_16	Cufflinks	CDS	242019	243153	412.00	-	1	Parent=CUFF.789.2;frac=0.196795;cov=11.447739;conf_lo=0.195903;FPKM=0.2774427522;knownGeneID=2520832;conf_hi=0.356824;geneID=2520832
scaffold_1	Cufflinks	Gene	266236	267298	100.0	-	0	ID=G2481224;
scaffold_1	Cufflinks	transcript	266236	267298	1000.00	-	0	ID=2481224;Parent=G2481224;frac=1.000000;cov=1238.367851;conf_lo=24.561705;FPKM=30.8372681228;knownGeneID=2481224;conf_hi=26.519707;geneID=2481224
scaffold_1	Cufflinks	exon	266236	266613	1000.00	-	.	Parent=2481224;frac=1.000000;cov=1238.367851;conf_lo=24.561705;FPKM=30.8372681228;knownGeneID=2481224;conf_hi=26.519707;geneID=2481224
scaffold_1	Cufflinks	exon	266663	266867	1000.00	-	.	Parent=2481224;frac=1.000000;cov=1238.367851;conf_lo=24.561705;FPKM=30.8372681228;knownGeneID=2481224;conf_hi=26.519707;geneID=2481224
scaffold_1	Cufflinks	exon	266923	267142	1000.00	-	.	Parent=2481224;frac=1.000000;cov=1238.367851;conf_lo=24.561705;FPKM=30.8372681228;knownGeneID=2481224;conf_hi=26.519707;geneID=2481224
scaffold_1	Cufflinks	exon	267202	267298	1000.00	-	.	Parent=2481224;frac=1.000000;cov=1238.367851;conf_lo=24.561705;FPKM=30.8372681228;knownGeneID=2481224;conf_hi=26.519707;geneID=2481224
scaffold_1	Cufflinks	start_codon	267298	267295	1000.00	-	0	Parent=2481224;frac=1.000000;cov=1238.367851;conf_lo=24.561705;FPKM=30.8372681228;knownGeneID=2481224;conf_hi=26.519707;geneID=2481224
scaffold_1	Cufflinks	stop_codon	266233	266236	1000.00	-	0	Parent=2481224;frac=1.000000;cov=1238.367851;conf_lo=24.561705;FPKM=30.8372681228;knownGeneID=2481224;conf_hi=26.519707;geneID=2481224
scaffold_1	Cufflinks	CDS	266236	266613	1000.00	-	0	Parent=2481224;frac=1.000000;cov=1238.367851;conf_lo=24.561705;FPKM=30.8372681228;knownGeneID=2481224;conf_hi=26.519707;geneID=2481224
scaffold_1	Cufflinks	CDS	266663	266867	1000.00	-	2	Parent=2481224;frac=1.000000;cov=1238.367851;conf_lo=24.561705;FPKM=30.8372681228;knownGeneID=2481224;conf_hi=26.519707;geneID=2481224
scaffold_1	Cufflinks	CDS	266923	267142	1000.00	-	2	Parent=2481224;frac=1.000000;cov=1238.367851;conf_lo=24.561705;FPKM=30.8372681228;knownGeneID=2481224;conf_hi=26.519707;geneID=2481224
scaffold_1	Cufflinks	CDS	267202	267298	1000.00	-	2	Parent=2481224;frac=1.000000;cov=1238.367851;conf_lo=24.561705;FPKM=30.8372681228;knownGeneID=2481224;conf_hi=26.519707;geneID=2481224
scaffold_1	Cufflinks	Gene	1637498	1638177	100.0	+	0	ID=G2481220;
scaffold_1	Cufflinks	transcript	1637498	1638177	28.00	+	0	ID=2481220;Parent=G2481220;frac=0.153734;cov=122.317676;conf_lo=2.632333;FPKM=3.0111966912;knownGeneID=2481220;conf_hi=3.399234;geneID=2481220
scaffold_1	Cufflinks	exon	1637498	1638006	28.00	+	.	Parent=2481220;frac=0.153734;cov=122.317676;conf_lo=2.632333;FPKM=3.0111966912;knownGeneID=2481220;conf_hi=3.399234;geneID=2481220
scaffold_1	Cufflinks	exon	1638078	1638177	28.00	+	.	Parent=2481220;frac=0.153734;cov=122.317676;conf_lo=2.632333;FPKM=3.0111966912;knownGeneID=2481220;conf_hi=3.399234;geneID=2481220
scaffold_1	Cufflinks	start_codon	1637498	1637501	28.00	+	0	Parent=2481220;frac=0.153734;cov=122.317676;conf_lo=2.632333;FPKM=3.0111966912;knownGeneID=2481220;conf_hi=3.399234;geneID=2481220
scaffold_1	Cufflinks	stop_codon	1638174	1638177	28.00	+	0	Parent=2481220;frac=0.153734;cov=122.317676;conf_lo=2.632333;FPKM=3.0111966912;knownGeneID=2481220;conf_hi=3.399234;geneID=2481220
scaffold_1	Cufflinks	CDS	1637498	1638006	28.00	+	0	Parent=2481220;frac=0.153734;cov=122.317676;conf_lo=2.632333;FPKM=3.0111966912;knownGeneID=2481220;conf_hi=3.399234;geneID=2481220
scaffold_1	Cufflinks	CDS	1638078	1638177	28.00	+	1	Parent=2481220;frac=0.153734;cov=122.317676;conf_lo=2.632333;FPKM=3.0111966912;knownGeneID=2481220;conf_hi=3.399234;geneID=2481220
scaffold_1	Cufflinks	Gene	1233980	1235573	100.0	-	0	ID=G2694833;
scaffold_1	Cufflinks	transcript	1233980	1235573	1000.00	-	0	ID=CUFF.3941.2;Parent=G2694833;frac=0.601137;cov=125.579473;conf_lo=2.802771;FPKM=3.0633600497;knownGeneID=2694833;conf_hi=3.325776;geneID=2694833
scaffold_1	Cufflinks	exon	1233980	1235460	1000.00	-	.	Parent=CUFF.3941.2;frac=0.601137;cov=125.579473;conf_lo=2.802771;FPKM=3.0633600497;knownGeneID=2694833;conf_hi=3.325776;geneID=2694833
scaffold_1	Cufflinks	exon	1235520	1235573	1000.00	-	.	Parent=CUFF.3941.2;frac=0.601137;cov=125.579473;conf_lo=2.802771;FPKM=3.0633600497;knownGeneID=2694833;conf_hi=3.325776;geneID=2694833
scaffold_1	Cufflinks	start_codon	1235549	1235546	1000.00	-	0	Parent=CUFF.3941.2;frac=0.601137;cov=125.579473;conf_lo=2.802771;FPKM=3.0633600497;knownGeneID=2694833;conf_hi=3.325776;geneID=2694833
scaffold_1	Cufflinks	stop_codon	1234276	1234279	1000.00	-	0	Parent=CUFF.3941.2;frac=0.601137;cov=125.579473;conf_lo=2.802771;FPKM=3.0633600497;knownGeneID=2694833;conf_hi=3.325776;geneID=2694833
scaffold_1	Cufflinks	CDS	1234279	1235460	1000.00	-	0	Parent=CUFF.3941.2;frac=0.601137;cov=125.579473;conf_lo=2.802771;FPKM=3.0633600497;knownGeneID=2694833;conf_hi=3.325776;geneID=2694833
scaffold_1	Cufflinks	CDS	1235520	1235549	1000.00	-	2	Parent=CUFF.3941.2;frac=0.601137;cov=125.579473;conf_lo=2.802771;FPKM=3.0633600497;knownGeneID=2694833;conf_hi=3.325776;geneID=2694833
scaffold_8	Cufflinks	Gene	891851	892069	100.0	-	0	ID=G1316563;
scaffold_8	Cufflinks	transcript	891851	892069	1000.00	-	0	ID=1316563;Parent=G1316563;frac=1.000000;cov=142.242692;conf_lo=0.712458;FPKM=3.4666520922;knownGeneID=1316563;conf_hi=1.466825;geneID=1316563
scaffold_8	Cufflinks	exon	891851	892069	1000.00	-	.	Parent=1316563;frac=1.000000;cov=142.242692;conf_lo=0.712458;FPKM=3.4666520922;knownGeneID=1316563;conf_hi=1.466825;geneID=1316563
scaffold_8	Cufflinks	start_codon	892069	892066	1000.00	-	0	Parent=1316563;frac=1.000000;cov=142.242692;conf_lo=0.712458;FPKM=3.4666520922;knownGeneID=1316563;conf_hi=1.466825;geneID=1316563
scaffold_8	Cufflinks	stop_codon	891848	891851	1000.00	-	0	Parent=1316563;frac=1.000000;cov=142.242692;conf_lo=0.712458;FPKM=3.4666520922;knownGeneID=1316563;conf_hi=1.466825;geneID=1316563
scaffold_8	Cufflinks	CDS	891851	892069	1000.00	-	0	Parent=1316563;frac=1.000000;cov=142.242692;conf_lo=0.712458;FPKM=3.4666520922;knownGeneID=1316563;conf_hi=1.466825;geneID=1316563
scaffold_1	Cufflinks	Gene	3440413	3440988	100.0	-	0	ID=G2037516;
scaffold_1	Cufflinks	transcript	3440413	3440988	1000.00	-	0	ID=2037516;Parent=G2037516;frac=1.000000;cov=160.337809;conf_lo=2.565416;FPKM=3.9417106549;knownGeneID=2037516;conf_hi=3.338227;geneID=2037516
scaffold_1	Cufflinks	exon	3440413	3440988	1000.00	-	.	Parent=2037516;frac=1.000000;cov=160.337809;conf_lo=2.565416;FPKM=3.9417106549;knownGeneID=2037516;conf_hi=3.338227;geneID=2037516
scaffold_1	Cufflinks	start_codon	3440988	3440985	1000.00	-	0	Parent=2037516;frac=1.000000;cov=160.337809;conf_lo=2.565416;FPKM=3.9417106549;knownGeneID=2037516;conf_hi=3.338227;geneID=2037516
scaffold_1	Cufflinks	stop_codon	3440410	3440413	1000.00	-	0	Parent=2037516;frac=1.000000;cov=160.337809;conf_lo=2.565416;FPKM=3.9417106549;knownGeneID=2037516;conf_hi=3.338227;geneID=2037516
scaffold_1	Cufflinks	CDS	3440413	3440988	1000.00	-	0	Parent=2037516;frac=1.000000;cov=160.337809;conf_lo=2.565416;FPKM=3.9417106549;knownGeneID=2037516;conf_hi=3.338227;geneID=2037516
scaffold_6	Cufflinks	Gene	2021750	2022415	100.0	-	0	ID=G2733866;
scaffold_6	Cufflinks	transcript	2021750	2022415	1000.00	-	0	ID=2733866;Parent=G2733866;frac=1.000000;cov=13.745230;conf_lo=0.186043;FPKM=0.3397201975;knownGeneID=2733866;conf_hi=0.427210;geneID=2733866
scaffold_6	Cufflinks	exon	2021750	2022415	1000.00	-	.	Parent=2733866;frac=1.000000;cov=13.745230;conf_lo=0.186043;FPKM=0.3397201975;knownGeneID=2733866;conf_hi=0.427210;geneID=2733866
scaffold_6	Cufflinks	start_codon	2022415	2022412	1000.00	-	0	Parent=2733866;frac=1.000000;cov=13.745230;conf_lo=0.186043;FPKM=0.3397201975;knownGeneID=2733866;conf_hi=0.427210;geneID=2733866
scaffold_6	Cufflinks	stop_codon	2021747	2021750	1000.00	-	0	Parent=2733866;frac=1.000000;cov=13.745230;conf_lo=0.186043;FPKM=0.3397201975;knownGeneID=2733866;conf_hi=0.427210;geneID=2733866
scaffold_6	Cufflinks	CDS	2021750	2022415	1000.00	-	0	Parent=2733866;frac=1.000000;cov=13.745230;conf_lo=0.186043;FPKM=0.3397201975;knownGeneID=2733866;conf_hi=0.427210;geneID=2733866
scaffold_1	Cufflinks	Gene	1560190	1562115	100.0	+	0	ID=G2561145;
scaffold_1	Cufflinks	transcript	1560190	1562112	664.00	+	0	ID=2561145;Parent=G2561145;frac=0.418013;cov=678.499699;conf_lo=16.176447;FPKM=16.8242641162;knownGeneID=2561145;conf_hi=17.642543;geneID=2561145
scaffold_1	Cufflinks	exon	1560190	1560246	664.00	+	.	Parent=2561145;frac=0.418013;cov=678.499699;conf_lo=16.176447;FPKM=16.8242641162;knownGeneID=2561145;conf_hi=17.642543;geneID=2561145
scaffold_1	Cufflinks	exon	1560308	1560369	664.00	+	.	Parent=2561145;frac=0.418013;cov=678.499699;conf_lo=16.176447;FPKM=16.8242641162;knownGeneID=2561145;conf_hi=17.642543;geneID=2561145
scaffold_1	Cufflinks	exon	1560427	1560871	664.00	+	.	Parent=2561145;frac=0.418013;cov=678.499699;conf_lo=16.176447;FPKM=16.8242641162;knownGeneID=2561145;conf_hi=17.642543;geneID=2561145
scaffold_1	Cufflinks	exon	1560923	1561227	664.00	+	.	Parent=2561145;frac=0.418013;cov=678.499699;conf_lo=16.176447;FPKM=16.8242641162;knownGeneID=2561145;conf_hi=17.642543;geneID=2561145
scaffold_1	Cufflinks	exon	1561274	1561949	664.00	+	.	Parent=2561145;frac=0.418013;cov=678.499699;conf_lo=16.176447;FPKM=16.8242641162;knownGeneID=2561145;conf_hi=17.642543;geneID=2561145
scaffold_1	Cufflinks	exon	1562005	1562112	664.00	+	.	Parent=2561145;frac=0.418013;cov=678.499699;conf_lo=16.176447;FPKM=16.8242641162;knownGeneID=2561145;conf_hi=17.642543;geneID=2561145
scaffold_1	Cufflinks	start_codon	1560190	1560193	664.00	+	0	Parent=2561145;frac=0.418013;cov=678.499699;conf_lo=16.176447;FPKM=16.8242641162;knownGeneID=2561145;conf_hi=17.642543;geneID=2561145
scaffold_1	Cufflinks	stop_codon	1562109	1562112	664.00	+	0	Parent=2561145;frac=0.418013;cov=678.499699;conf_lo=16.176447;FPKM=16.8242641162;knownGeneID=2561145;conf_hi=17.642543;geneID=2561145
scaffold_1	Cufflinks	CDS	1560190	1560246	664.00	+	0	Parent=2561145;frac=0.418013;cov=678.499699;conf_lo=16.176447;FPKM=16.8242641162;knownGeneID=2561145;conf_hi=17.642543;geneID=2561145
scaffold_1	Cufflinks	CDS	1560308	1560369	664.00	+	2	Parent=2561145;frac=0.418013;cov=678.499699;conf_lo=16.176447;FPKM=16.8242641162;knownGeneID=2561145;conf_hi=17.642543;geneID=2561145
scaffold_1	Cufflinks	CDS	1560427	1560871	664.00	+	0	Parent=2561145;frac=0.418013;cov=678.499699;conf_lo=16.176447;FPKM=16.8242641162;knownGeneID=2561145;conf_hi=17.642543;geneID=2561145
scaffold_1	Cufflinks	CDS	1560923	1561227	664.00	+	0	Parent=2561145;frac=0.418013;cov=678.499699;conf_lo=16.176447;FPKM=16.8242641162;knownGeneID=2561145;conf_hi=17.642543;geneID=2561145
scaffold_1	Cufflinks	CDS	1561274	1561949	664.00	+	1	Parent=2561145;frac=0.418013;cov=678.499699;conf_lo=16.176447;FPKM=16.8242641162;knownGeneID=2561145;conf_hi=17.642543;geneID=2561145
scaffold_1	Cufflinks	CDS	1562005	1562112	664.00	+	1	Parent=2561145;frac=0.418013;cov=678.499699;conf_lo=16.176447;FPKM=16.8242641162;knownGeneID=2561145;conf_hi=17.642543;geneID=2561145
scaffold_1	Cufflinks	transcript	1560190	1562115	1000.00	+	0	ID=CUFF.3655.2;Parent=G2561145;frac=0.581987;cov=1020.870494;conf_lo=24.452835;FPKM=25.3137839663;knownGeneID=2561145;conf_hi=26.397454;geneID=2561145
scaffold_1	Cufflinks	exon	1560190	1560246	1000.00	+	.	Parent=CUFF.3655.2;frac=0.581987;cov=1020.870494;conf_lo=24.452835;FPKM=25.3137839663;knownGeneID=2561145;conf_hi=26.397454;geneID=2561145
scaffold_1	Cufflinks	exon	1560308	1560369	1000.00	+	.	Parent=CUFF.3655.2;frac=0.581987;cov=1020.870494;conf_lo=24.452835;FPKM=25.3137839663;knownGeneID=2561145;conf_hi=26.397454;geneID=2561145
scaffold_1	Cufflinks	exon	1560427	1560515	1000.00	+	.	Parent=CUFF.3655.2;frac=0.581987;cov=1020.870494;conf_lo=24.452835;FPKM=25.3137839663;knownGeneID=2561145;conf_hi=26.397454;geneID=2561145
scaffold_1	Cufflinks	exon	1560630	1560871	1000.00	+	.	Parent=CUFF.3655.2;frac=0.581987;cov=1020.870494;conf_lo=24.452835;FPKM=25.3137839663;knownGeneID=2561145;conf_hi=26.397454;geneID=2561145
scaffold_1	Cufflinks	exon	1560923	1561227	1000.00	+	.	Parent=CUFF.3655.2;frac=0.581987;cov=1020.870494;conf_lo=24.452835;FPKM=25.3137839663;knownGeneID=2561145;conf_hi=26.397454;geneID=2561145
scaffold_1	Cufflinks	exon	1561274	1561949	1000.00	+	.	Parent=CUFF.3655.2;frac=0.581987;cov=1020.870494;conf_lo=24.452835;FPKM=25.3137839663;knownGeneID=2561145;conf_hi=26.397454;geneID=2561145
scaffold_1	Cufflinks	exon	1562005	1562115	1000.00	+	.	Parent=CUFF.3655.2;frac=0.581987;cov=1020.870494;conf_lo=24.452835;FPKM=25.3137839663;knownGeneID=2561145;conf_hi=26.397454;geneID=2561145
scaffold_1	Cufflinks	start_codon	1560190	1560193	1000.00	+	0	Parent=CUFF.3655.2;frac=0.581987;cov=1020.870494;conf_lo=24.452835;FPKM=25.3137839663;knownGeneID=2561145;conf_hi=26.397454;geneID=2561145
scaffold_1	Cufflinks	stop_codon	1562109	1562112	1000.00	+	0	Parent=CUFF.3655.2;frac=0.581987;cov=1020.870494;conf_lo=24.452835;FPKM=25.3137839663;knownGeneID=2561145;conf_hi=26.397454;geneID=2561145
scaffold_1	Cufflinks	CDS	1560190	1560246	1000.00	+	0	Parent=CUFF.3655.2;frac=0.581987;cov=1020.870494;conf_lo=24.452835;FPKM=25.3137839663;knownGeneID=2561145;conf_hi=26.397454;geneID=2561145
scaffold_1	Cufflinks	CDS	1560308	1560369	1000.00	+	2	Parent=CUFF.3655.2;frac=0.581987;cov=1020.870494;conf_lo=24.452835;FPKM=25.3137839663;knownGeneID=2561145;conf_hi=26.397454;geneID=2561145
scaffold_1	Cufflinks	CDS	1560427	1560515	1000.00	+	0	Parent=CUFF.3655.2;frac=0.581987;cov=1020.870494;conf_lo=24.452835;FPKM=25.3137839663;knownGeneID=2561145;conf_hi=26.397454;geneID=2561145
scaffold_1	Cufflinks	CDS	1560630	1560871	1000.00	+	1	Parent=CUFF.3655.2;frac=0.581987;cov=1020.870494;conf_lo=24.452835;FPKM=25.3137839663;knownGeneID=2561145;conf_hi=26.397454;geneID=2561145
scaffold_1	Cufflinks	CDS	1560923	1561227	1000.00	+	2	Parent=CUFF.3655.2;frac=0.581987;cov=1020.870494;conf_lo=24.452835;FPKM=25.3137839663;knownGeneID=2561145;conf_hi=26.397454;geneID=2561145
scaffold_1	Cufflinks	CDS	1561274	1561949	1000.00	+	0	Parent=CUFF.3655.2;frac=0.581987;cov=1020.870494;conf_lo=24.452835;FPKM=25.3137839663;knownGeneID=2561145;conf_hi=26.397454;geneID=2561145
scaffold_1	Cufflinks	CDS	1562005	1562112	1000.00	+	0	Parent=CUFF.3655.2;frac=0.581987;cov=1020.870494;conf_lo=24.452835;FPKM=25.3137839663;knownGeneID=2561145;conf_hi=26.397454;geneID=2561145
scaffold_3	Cufflinks	Gene	3235885	3237593	100.0	-	0	ID=G2616871;
scaffold_3	Cufflinks	transcript	3235885	3237593	1000.00	-	0	ID=2616871;Parent=G2616871;frac=1.000000;cov=1385.839085;conf_lo=29.907622;FPKM=34.3271539581;knownGeneID=2616871;conf_hi=31.519146;geneID=2616871
scaffold_3	Cufflinks	exon	3235885	3236009	1000.00	-	.	Parent=2616871;frac=1.000000;cov=1385.839085;conf_lo=29.907622;FPKM=34.3271539581;knownGeneID=2616871;conf_hi=31.519146;geneID=2616871
scaffold_3	Cufflinks	exon	3236065	3236179	1000.00	-	.	Parent=2616871;frac=1.000000;cov=1385.839085;conf_lo=29.907622;FPKM=34.3271539581;knownGeneID=2616871;conf_hi=31.519146;geneID=2616871
scaffold_3	Cufflinks	exon	3236227	3237161	1000.00	-	.	Parent=2616871;frac=1.000000;cov=1385.839085;conf_lo=29.907622;FPKM=34.3271539581;knownGeneID=2616871;conf_hi=31.519146;geneID=2616871
scaffold_3	Cufflinks	exon	3237211	3237264	1000.00	-	.	Parent=2616871;frac=1.000000;cov=1385.839085;conf_lo=29.907622;FPKM=34.3271539581;knownGeneID=2616871;conf_hi=31.519146;geneID=2616871
scaffold_3	Cufflinks	exon	3237314	3237516	1000.00	-	.	Parent=2616871;frac=1.000000;cov=1385.839085;conf_lo=29.907622;FPKM=34.3271539581;knownGeneID=2616871;conf_hi=31.519146;geneID=2616871
scaffold_3	Cufflinks	exon	3237568	3237593	1000.00	-	.	Parent=2616871;frac=1.000000;cov=1385.839085;conf_lo=29.907622;FPKM=34.3271539581;knownGeneID=2616871;conf_hi=31.519146;geneID=2616871
scaffold_3	Cufflinks	start_codon	3237593	3237590	1000.00	-	0	Parent=2616871;frac=1.000000;cov=1385.839085;conf_lo=29.907622;FPKM=34.3271539581;knownGeneID=2616871;conf_hi=31.519146;geneID=2616871
scaffold_3	Cufflinks	stop_codon	3235882	3235885	1000.00	-	0	Parent=2616871;frac=1.000000;cov=1385.839085;conf_lo=29.907622;FPKM=34.3271539581;knownGeneID=2616871;conf_hi=31.519146;geneID=2616871
scaffold_3	Cufflinks	CDS	3235885	3236009	1000.00	-	0	Parent=2616871;frac=1.000000;cov=1385.839085;conf_lo=29.907622;FPKM=34.3271539581;knownGeneID=2616871;conf_hi=31.519146;geneID=2616871
scaffold_3	Cufflinks	CDS	3236065	3236179	1000.00	-	1	Parent=2616871;frac=1.000000;cov=1385.839085;conf_lo=29.907622;FPKM=34.3271539581;knownGeneID=2616871;conf_hi=31.519146;geneID=2616871
scaffold_3	Cufflinks	CDS	3236227	3237161	1000.00	-	1	Parent=2616871;frac=1.000000;cov=1385.839085;conf_lo=29.907622;FPKM=34.3271539581;knownGeneID=2616871;conf_hi=31.519146;geneID=2616871
scaffold_3	Cufflinks	CDS	3237211	3237264	1000.00	-	2	Parent=2616871;frac=1.000000;cov=1385.839085;conf_lo=29.907622;FPKM=34.3271539581;knownGeneID=2616871;conf_hi=31.519146;geneID=2616871
scaffold_3	Cufflinks	CDS	3237314	3237516	1000.00	-	1	Parent=2616871;frac=1.000000;cov=1385.839085;conf_lo=29.907622;FPKM=34.3271539581;knownGeneID=2616871;conf_hi=31.519146;geneID=2616871
scaffold_3	Cufflinks	CDS	3237568	3237593	1000.00	-	2	Parent=2616871;frac=1.000000;cov=1385.839085;conf_lo=29.907622;FPKM=34.3271539581;knownGeneID=2616871;conf_hi=31.519146;geneID=2616871
scaffold_3	Cufflinks	Gene	2680377	2681012	100.0	+	0	ID=G2616256;
scaffold_3	Cufflinks	transcript	2680377	2681012	1000.00	+	0	ID=2616256;Parent=G2616256;frac=1.000000;cov=26586.944504;conf_lo=359.669835;FPKM=722.5294994539;knownGeneID=2616256;conf_hi=371.769537;geneID=2616256
scaffold_3	Cufflinks	exon	2680377	2680379	1000.00	+	.	Parent=2616256;frac=1.000000;cov=26586.944504;conf_lo=359.669835;FPKM=722.5294994539;knownGeneID=2616256;conf_hi=371.769537;geneID=2616256
scaffold_3	Cufflinks	exon	2680575	2680640	1000.00	+	.	Parent=2616256;frac=1.000000;cov=26586.944504;conf_lo=359.669835;FPKM=722.5294994539;knownGeneID=2616256;conf_hi=371.769537;geneID=2616256
scaffold_3	Cufflinks	exon	2680694	2680936	1000.00	+	.	Parent=2616256;frac=1.000000;cov=26586.944504;conf_lo=359.669835;FPKM=722.5294994539;knownGeneID=2616256;conf_hi=371.769537;geneID=2616256
scaffold_3	Cufflinks	exon	2680992	2681012	1000.00	+	.	Parent=2616256;frac=1.000000;cov=26586.944504;conf_lo=359.669835;FPKM=722.5294994539;knownGeneID=2616256;conf_hi=371.769537;geneID=2616256
scaffold_3	Cufflinks	start_codon	2680377	2680380	1000.00	+	0	Parent=2616256;frac=1.000000;cov=26586.944504;conf_lo=359.669835;FPKM=722.5294994539;knownGeneID=2616256;conf_hi=371.769537;geneID=2616256
scaffold_3	Cufflinks	stop_codon	2681009	2681012	1000.00	+	0	Parent=2616256;frac=1.000000;cov=26586.944504;conf_lo=359.669835;FPKM=722.5294994539;knownGeneID=2616256;conf_hi=371.769537;geneID=2616256
scaffold_3	Cufflinks	CDS	2680377	2680379	1000.00	+	0	Parent=2616256;frac=1.000000;cov=26586.944504;conf_lo=359.669835;FPKM=722.5294994539;knownGeneID=2616256;conf_hi=371.769537;geneID=2616256
scaffold_3	Cufflinks	CDS	2680575	2680640	1000.00	+	2	Parent=2616256;frac=1.000000;cov=26586.944504;conf_lo=359.669835;FPKM=722.5294994539;knownGeneID=2616256;conf_hi=371.769537;geneID=2616256
scaffold_3	Cufflinks	CDS	2680694	2680936	1000.00	+	1	Parent=2616256;frac=1.000000;cov=26586.944504;conf_lo=359.669835;FPKM=722.5294994539;knownGeneID=2616256;conf_hi=371.769537;geneID=2616256
scaffold_3	Cufflinks	CDS	2680992	2681012	1000.00	+	0	Parent=2616256;frac=1.000000;cov=26586.944504;conf_lo=359.669835;FPKM=722.5294994539;knownGeneID=2616256;conf_hi=371.769537;geneID=2616256
scaffold_12	Cufflinks	Gene	745725	746698	100.0	-	0	ID=G2640673;
scaffold_12	Cufflinks	transcript	745725	746698	1000.00	-	0	ID=2640673;Parent=G2640673;frac=1.000000;cov=1563.777668;conf_lo=30.549279;FPKM=39.1054026119;knownGeneID=2640673;conf_hi=32.907781;geneID=2640673
scaffold_12	Cufflinks	exon	745725	745943	1000.00	-	.	Parent=2640673;frac=1.000000;cov=1563.777668;conf_lo=30.549279;FPKM=39.1054026119;knownGeneID=2640673;conf_hi=32.907781;geneID=2640673
scaffold_12	Cufflinks	exon	745992	746273	1000.00	-	.	Parent=2640673;frac=1.000000;cov=1563.777668;conf_lo=30.549279;FPKM=39.1054026119;knownGeneID=2640673;conf_hi=32.907781;geneID=2640673
scaffold_12	Cufflinks	exon	746323	746527	1000.00	-	.	Parent=2640673;frac=1.000000;cov=1563.777668;conf_lo=30.549279;FPKM=39.1054026119;knownGeneID=2640673;conf_hi=32.907781;geneID=2640673
scaffold_12	Cufflinks	exon	746580	746698	1000.00	-	.	Parent=2640673;frac=1.000000;cov=1563.777668;conf_lo=30.549279;FPKM=39.1054026119;knownGeneID=2640673;conf_hi=32.907781;geneID=2640673
scaffold_12	Cufflinks	start_codon	746698	746695	1000.00	-	0	Parent=2640673;frac=1.000000;cov=1563.777668;conf_lo=30.549279;FPKM=39.1054026119;knownGeneID=2640673;conf_hi=32.907781;geneID=2640673
scaffold_12	Cufflinks	stop_codon	745722	745725	1000.00	-	0	Parent=2640673;frac=1.000000;cov=1563.777668;conf_lo=30.549279;FPKM=39.1054026119;knownGeneID=2640673;conf_hi=32.907781;geneID=2640673
scaffold_12	Cufflinks	CDS	745725	745943	1000.00	-	0	Parent=2640673;frac=1.000000;cov=1563.777668;conf_lo=30.549279;FPKM=39.1054026119;knownGeneID=2640673;conf_hi=32.907781;geneID=2640673
scaffold_12	Cufflinks	CDS	745992	746273	1000.00	-	2	Parent=2640673;frac=1.000000;cov=1563.777668;conf_lo=30.549279;FPKM=39.1054026119;knownGeneID=2640673;conf_hi=32.907781;geneID=2640673
scaffold_12	Cufflinks	CDS	746323	746527	1000.00	-	1	Parent=2640673;frac=1.000000;cov=1563.777668;conf_lo=30.549279;FPKM=39.1054026119;knownGeneID=2640673;conf_hi=32.907781;geneID=2640673
scaffold_12	Cufflinks	CDS	746580	746698	1000.00	-	1	Parent=2640673;frac=1.000000;cov=1563.777668;conf_lo=30.549279;FPKM=39.1054026119;knownGeneID=2640673;conf_hi=32.907781;geneID=2640673
scaffold_2	Cufflinks	Gene	316321	318337	100.0	+	0	ID=G2743816;
scaffold_2	Cufflinks	transcript	316321	318337	540.00	+	0	ID=CUFF.6761.2;Parent=G2743816;frac=0.420419;cov=3336.557562;conf_lo=81.374409;FPKM=81.7343039697;knownGeneID=2743816;conf_hi=84.400410;geneID=2743816
scaffold_2	Cufflinks	exon	316321	316490	540.00	+	.	Parent=CUFF.6761.2;frac=0.420419;cov=3336.557562;conf_lo=81.374409;FPKM=81.7343039697;knownGeneID=2743816;conf_hi=84.400410;geneID=2743816
scaffold_2	Cufflinks	exon	316550	316617	540.00	+	.	Parent=CUFF.6761.2;frac=0.420419;cov=3336.557562;conf_lo=81.374409;FPKM=81.7343039697;knownGeneID=2743816;conf_hi=84.400410;geneID=2743816
scaffold_2	Cufflinks	exon	316668	317535	540.00	+	.	Parent=CUFF.6761.2;frac=0.420419;cov=3336.557562;conf_lo=81.374409;FPKM=81.7343039697;knownGeneID=2743816;conf_hi=84.400410;geneID=2743816
scaffold_2	Cufflinks	exon	317586	317717	540.00	+	.	Parent=CUFF.6761.2;frac=0.420419;cov=3336.557562;conf_lo=81.374409;FPKM=81.7343039697;knownGeneID=2743816;conf_hi=84.400410;geneID=2743816
scaffold_2	Cufflinks	exon	317769	317878	540.00	+	.	Parent=CUFF.6761.2;frac=0.420419;cov=3336.557562;conf_lo=81.374409;FPKM=81.7343039697;knownGeneID=2743816;conf_hi=84.400410;geneID=2743816
scaffold_2	Cufflinks	exon	317928	318077	540.00	+	.	Parent=CUFF.6761.2;frac=0.420419;cov=3336.557562;conf_lo=81.374409;FPKM=81.7343039697;knownGeneID=2743816;conf_hi=84.400410;geneID=2743816
scaffold_2	Cufflinks	exon	318129	318337	540.00	+	.	Parent=CUFF.6761.2;frac=0.420419;cov=3336.557562;conf_lo=81.374409;FPKM=81.7343039697;knownGeneID=2743816;conf_hi=84.400410;geneID=2743816
scaffold_2	Cufflinks	start_codon	317419	317422	540.00	+	0	Parent=CUFF.6761.2;frac=0.420419;cov=3336.557562;conf_lo=81.374409;FPKM=81.7343039697;knownGeneID=2743816;conf_hi=84.400410;geneID=2743816
scaffold_2	Cufflinks	stop_codon	318279	318282	540.00	+	0	Parent=CUFF.6761.2;frac=0.420419;cov=3336.557562;conf_lo=81.374409;FPKM=81.7343039697;knownGeneID=2743816;conf_hi=84.400410;geneID=2743816
scaffold_2	Cufflinks	CDS	317419	317535	540.00	+	0	Parent=CUFF.6761.2;frac=0.420419;cov=3336.557562;conf_lo=81.374409;FPKM=81.7343039697;knownGeneID=2743816;conf_hi=84.400410;geneID=2743816
scaffold_2	Cufflinks	CDS	317586	317717	540.00	+	2	Parent=CUFF.6761.2;frac=0.420419;cov=3336.557562;conf_lo=81.374409;FPKM=81.7343039697;knownGeneID=2743816;conf_hi=84.400410;geneID=2743816
scaffold_2	Cufflinks	CDS	317769	317878	540.00	+	1	Parent=CUFF.6761.2;frac=0.420419;cov=3336.557562;conf_lo=81.374409;FPKM=81.7343039697;knownGeneID=2743816;conf_hi=84.400410;geneID=2743816
scaffold_2	Cufflinks	CDS	317928	318077	540.00	+	2	Parent=CUFF.6761.2;frac=0.420419;cov=3336.557562;conf_lo=81.374409;FPKM=81.7343039697;knownGeneID=2743816;conf_hi=84.400410;geneID=2743816
scaffold_2	Cufflinks	CDS	318129	318282	540.00	+	1	Parent=CUFF.6761.2;frac=0.420419;cov=3336.557562;conf_lo=81.374409;FPKM=81.7343039697;knownGeneID=2743816;conf_hi=84.400410;geneID=2743816
scaffold_2	Cufflinks	transcript	316321	318337	1000.00	+	0	ID=2743816;Parent=G2743816;frac=0.579581;cov=6174.615078;conf_lo=151.496289;FPKM=151.2570534922;knownGeneID=2743816;conf_hi=155.838234;geneID=2743816
scaffold_2	Cufflinks	exon	316321	316490	1000.00	+	.	Parent=2743816;frac=0.579581;cov=6174.615078;conf_lo=151.496289;FPKM=151.2570534922;knownGeneID=2743816;conf_hi=155.838234;geneID=2743816
scaffold_2	Cufflinks	exon	316550	316617	1000.00	+	.	Parent=2743816;frac=0.579581;cov=6174.615078;conf_lo=151.496289;FPKM=151.2570534922;knownGeneID=2743816;conf_hi=155.838234;geneID=2743816
scaffold_2	Cufflinks	exon	316668	317078	1000.00	+	.	Parent=2743816;frac=0.579581;cov=6174.615078;conf_lo=151.496289;FPKM=151.2570534922;knownGeneID=2743816;conf_hi=155.838234;geneID=2743816
scaffold_2	Cufflinks	exon	317417	317535	1000.00	+	.	Parent=2743816;frac=0.579581;cov=6174.615078;conf_lo=151.496289;FPKM=151.2570534922;knownGeneID=2743816;conf_hi=155.838234;geneID=2743816
scaffold_2	Cufflinks	exon	317586	317717	1000.00	+	.	Parent=2743816;frac=0.579581;cov=6174.615078;conf_lo=151.496289;FPKM=151.2570534922;knownGeneID=2743816;conf_hi=155.838234;geneID=2743816
scaffold_2	Cufflinks	exon	317769	317878	1000.00	+	.	Parent=2743816;frac=0.579581;cov=6174.615078;conf_lo=151.496289;FPKM=151.2570534922;knownGeneID=2743816;conf_hi=155.838234;geneID=2743816
scaffold_2	Cufflinks	exon	317928	318077	1000.00	+	.	Parent=2743816;frac=0.579581;cov=6174.615078;conf_lo=151.496289;FPKM=151.2570534922;knownGeneID=2743816;conf_hi=155.838234;geneID=2743816
scaffold_2	Cufflinks	exon	318129	318271	1000.00	+	.	Parent=2743816;frac=0.579581;cov=6174.615078;conf_lo=151.496289;FPKM=151.2570534922;knownGeneID=2743816;conf_hi=155.838234;geneID=2743816
scaffold_2	Cufflinks	exon	318327	318337	1000.00	+	.	Parent=2743816;frac=0.579581;cov=6174.615078;conf_lo=151.496289;FPKM=151.2570534922;knownGeneID=2743816;conf_hi=155.838234;geneID=2743816
scaffold_2	Cufflinks	start_codon	316321	316324	1000.00	+	0	Parent=2743816;frac=0.579581;cov=6174.615078;conf_lo=151.496289;FPKM=151.2570534922;knownGeneID=2743816;conf_hi=155.838234;geneID=2743816
scaffold_2	Cufflinks	stop_codon	318334	318337	1000.00	+	0	Parent=2743816;frac=0.579581;cov=6174.615078;conf_lo=151.496289;FPKM=151.2570534922;knownGeneID=2743816;conf_hi=155.838234;geneID=2743816
scaffold_2	Cufflinks	CDS	316321	316490	1000.00	+	0	Parent=2743816;frac=0.579581;cov=6174.615078;conf_lo=151.496289;FPKM=151.2570534922;knownGeneID=2743816;conf_hi=155.838234;geneID=2743816
scaffold_2	Cufflinks	CDS	316550	316617	1000.00	+	1	Parent=2743816;frac=0.579581;cov=6174.615078;conf_lo=151.496289;FPKM=151.2570534922;knownGeneID=2743816;conf_hi=155.838234;geneID=2743816
scaffold_2	Cufflinks	CDS	316668	317078	1000.00	+	2	Parent=2743816;frac=0.579581;cov=6174.615078;conf_lo=151.496289;FPKM=151.2570534922;knownGeneID=2743816;conf_hi=155.838234;geneID=2743816
scaffold_2	Cufflinks	CDS	317417	317535	1000.00	+	1	Parent=2743816;frac=0.579581;cov=6174.615078;conf_lo=151.496289;FPKM=151.2570534922;knownGeneID=2743816;conf_hi=155.838234;geneID=2743816
scaffold_2	Cufflinks	CDS	317586	317717	1000.00	+	2	Parent=2743816;frac=0.579581;cov=6174.615078;conf_lo=151.496289;FPKM=151.2570534922;knownGeneID=2743816;conf_hi=155.838234;geneID=2743816
scaffold_2	Cufflinks	CDS	317769	317878	1000.00	+	1	Parent=2743816;frac=0.579581;cov=6174.615078;conf_lo=151.496289;FPKM=151.2570534922;knownGeneID=2743816;conf_hi=155.838234;geneID=2743816
scaffold_2	Cufflinks	CDS	317928	318077	1000.00	+	2	Parent=2743816;frac=0.579581;cov=6174.615078;conf_lo=151.496289;FPKM=151.2570534922;knownGeneID=2743816;conf_hi=155.838234;geneID=2743816
scaffold_2	Cufflinks	CDS	318129	318271	1000.00	+	1	Parent=2743816;frac=0.579581;cov=6174.615078;conf_lo=151.496289;FPKM=151.2570534922;knownGeneID=2743816;conf_hi=155.838234;geneID=2743816
scaffold_2	Cufflinks	CDS	318327	318337	1000.00	+	2	Parent=2743816;frac=0.579581;cov=6174.615078;conf_lo=151.496289;FPKM=151.2570534922;knownGeneID=2743816;conf_hi=155.838234;geneID=2743816
scaffold_2	Cufflinks	Gene	318826	319722	100.0	+	0	ID=G2743817;
scaffold_2	Cufflinks	transcript	318826	319722	1000.00	+	0	ID=2743817;Parent=G2743817;frac=1.000000;cov=49.870707;conf_lo=0.905535;FPKM=1.2558854675;knownGeneID=2743817;conf_hi=1.325048;geneID=2743817
scaffold_2	Cufflinks	exon	318826	319722	1000.00	+	.	Parent=2743817;frac=1.000000;cov=49.870707;conf_lo=0.905535;FPKM=1.2558854675;knownGeneID=2743817;conf_hi=1.325048;geneID=2743817
scaffold_2	Cufflinks	start_codon	318826	318829	1000.00	+	0	Parent=2743817;frac=1.000000;cov=49.870707;conf_lo=0.905535;FPKM=1.2558854675;knownGeneID=2743817;conf_hi=1.325048;geneID=2743817
scaffold_2	Cufflinks	stop_codon	319719	319722	1000.00	+	0	Parent=2743817;frac=1.000000;cov=49.870707;conf_lo=0.905535;FPKM=1.2558854675;knownGeneID=2743817;conf_hi=1.325048;geneID=2743817
scaffold_2	Cufflinks	CDS	318826	319722	1000.00	+	0	Parent=2743817;frac=1.000000;cov=49.870707;conf_lo=0.905535;FPKM=1.2558854675;knownGeneID=2743817;conf_hi=1.325048;geneID=2743817
scaffold_10	Cufflinks	Gene	678187	678815	100.0	+	0	ID=G2551069;
scaffold_10	Cufflinks	transcript	678187	678815	746.00	+	0	ID=2551069;Parent=G2551069;frac=0.604444;cov=117.695337;conf_lo=2.519542;FPKM=2.9298862150;knownGeneID=2551069;conf_hi=3.350864;geneID=2551069
scaffold_10	Cufflinks	exon	678187	678353	746.00	+	.	Parent=2551069;frac=0.604444;cov=117.695337;conf_lo=2.519542;FPKM=2.9298862150;knownGeneID=2551069;conf_hi=3.350864;geneID=2551069
scaffold_10	Cufflinks	exon	678403	678449	746.00	+	.	Parent=2551069;frac=0.604444;cov=117.695337;conf_lo=2.519542;FPKM=2.9298862150;knownGeneID=2551069;conf_hi=3.350864;geneID=2551069
scaffold_10	Cufflinks	exon	678505	678815	746.00	+	.	Parent=2551069;frac=0.604444;cov=117.695337;conf_lo=2.519542;FPKM=2.9298862150;knownGeneID=2551069;conf_hi=3.350864;geneID=2551069
scaffold_10	Cufflinks	start_codon	678512	678515	746.00	+	0	Parent=2551069;frac=0.604444;cov=117.695337;conf_lo=2.519542;FPKM=2.9298862150;knownGeneID=2551069;conf_hi=3.350864;geneID=2551069
scaffold_10	Cufflinks	stop_codon	678622	678625	746.00	+	0	Parent=2551069;frac=0.604444;cov=117.695337;conf_lo=2.519542;FPKM=2.9298862150;knownGeneID=2551069;conf_hi=3.350864;geneID=2551069
scaffold_10	Cufflinks	CDS	678512	678625	746.00	+	0	Parent=2551069;frac=0.604444;cov=117.695337;conf_lo=2.519542;FPKM=2.9298862150;knownGeneID=2551069;conf_hi=3.350864;geneID=2551069
scaffold_10	Cufflinks	transcript	678365	678705	1000.00	+	0	ID=CUFF.1996.2;Parent=G2551069;frac=0.395556;cov=157.602668;conf_lo=3.218941;FPKM=3.9233320114;knownGeneID=2551069;conf_hi=4.632135;geneID=2551069
scaffold_10	Cufflinks	exon	678365	678705	1000.00	+	.	Parent=CUFF.1996.2;frac=0.395556;cov=157.602668;conf_lo=3.218941;FPKM=3.9233320114;knownGeneID=2551069;conf_hi=4.632135;geneID=2551069
scaffold_10	Cufflinks	start_codon	678425	678428	1000.00	+	0	Parent=CUFF.1996.2;frac=0.395556;cov=157.602668;conf_lo=3.218941;FPKM=3.9233320114;knownGeneID=2551069;conf_hi=4.632135;geneID=2551069
scaffold_10	Cufflinks	stop_codon	678622	678625	1000.00	+	0	Parent=CUFF.1996.2;frac=0.395556;cov=157.602668;conf_lo=3.218941;FPKM=3.9233320114;knownGeneID=2551069;conf_hi=4.632135;geneID=2551069
scaffold_10	Cufflinks	CDS	678425	678625	1000.00	+	0	Parent=CUFF.1996.2;frac=0.395556;cov=157.602668;conf_lo=3.218941;FPKM=3.9233320114;knownGeneID=2551069;conf_hi=4.632135;geneID=2551069
scaffold_2	Cufflinks	Gene	797210	798194	100.0	-	0	ID=G1037325;
scaffold_2	Cufflinks	transcript	797210	798194	1000.00	-	0	ID=1037325;Parent=G1037325;frac=0.542305;cov=289.576338;conf_lo=6.609515;FPKM=7.1722628486;knownGeneID=1037325;conf_hi=7.752221;geneID=1037325
scaffold_2	Cufflinks	exon	797210	797654	1000.00	-	.	Parent=1037325;frac=0.542305;cov=289.576338;conf_lo=6.609515;FPKM=7.1722628486;knownGeneID=1037325;conf_hi=7.752221;geneID=1037325
scaffold_2	Cufflinks	exon	797717	797815	1000.00	-	.	Parent=1037325;frac=0.542305;cov=289.576338;conf_lo=6.609515;FPKM=7.1722628486;knownGeneID=1037325;conf_hi=7.752221;geneID=1037325
scaffold_2	Cufflinks	exon	797866	798194	1000.00	-	.	Parent=1037325;frac=0.542305;cov=289.576338;conf_lo=6.609515;FPKM=7.1722628486;knownGeneID=1037325;conf_hi=7.752221;geneID=1037325
scaffold_2	Cufflinks	start_codon	798194	798191	1000.00	-	0	Parent=1037325;frac=0.542305;cov=289.576338;conf_lo=6.609515;FPKM=7.1722628486;knownGeneID=1037325;conf_hi=7.752221;geneID=1037325
scaffold_2	Cufflinks	stop_codon	797207	797210	1000.00	-	0	Parent=1037325;frac=0.542305;cov=289.576338;conf_lo=6.609515;FPKM=7.1722628486;knownGeneID=1037325;conf_hi=7.752221;geneID=1037325
scaffold_2	Cufflinks	CDS	797210	797654	1000.00	-	0	Parent=1037325;frac=0.542305;cov=289.576338;conf_lo=6.609515;FPKM=7.1722628486;knownGeneID=1037325;conf_hi=7.752221;geneID=1037325
scaffold_2	Cufflinks	CDS	797717	797815	1000.00	-	0	Parent=1037325;frac=0.542305;cov=289.576338;conf_lo=6.609515;FPKM=7.1722628486;knownGeneID=1037325;conf_hi=7.752221;geneID=1037325
scaffold_2	Cufflinks	CDS	797866	798194	1000.00	-	2	Parent=1037325;frac=0.542305;cov=289.576338;conf_lo=6.609515;FPKM=7.1722628486;knownGeneID=1037325;conf_hi=7.752221;geneID=1037325
scaffold_2	Cufflinks	transcript	797210	798194	905.00	-	0	ID=CUFF.5950.2;Parent=G1037325;frac=0.457695;cov=262.203665;conf_lo=5.927805;FPKM=6.4942930625;knownGeneID=1037325;conf_hi=7.063213;geneID=1037325
scaffold_2	Cufflinks	exon	797210	797654	905.00	-	.	Parent=CUFF.5950.2;frac=0.457695;cov=262.203665;conf_lo=5.927805;FPKM=6.4942930625;knownGeneID=1037325;conf_hi=7.063213;geneID=1037325
scaffold_2	Cufflinks	exon	797717	797815	905.00	-	.	Parent=CUFF.5950.2;frac=0.457695;cov=262.203665;conf_lo=5.927805;FPKM=6.4942930625;knownGeneID=1037325;conf_hi=7.063213;geneID=1037325
scaffold_2	Cufflinks	exon	797866	797978	905.00	-	.	Parent=CUFF.5950.2;frac=0.457695;cov=262.203665;conf_lo=5.927805;FPKM=6.4942930625;knownGeneID=1037325;conf_hi=7.063213;geneID=1037325
scaffold_2	Cufflinks	exon	798027	798194	905.00	-	.	Parent=CUFF.5950.2;frac=0.457695;cov=262.203665;conf_lo=5.927805;FPKM=6.4942930625;knownGeneID=1037325;conf_hi=7.063213;geneID=1037325
scaffold_2	Cufflinks	start_codon	798194	798191	905.00	-	0	Parent=CUFF.5950.2;frac=0.457695;cov=262.203665;conf_lo=5.927805;FPKM=6.4942930625;knownGeneID=1037325;conf_hi=7.063213;geneID=1037325
scaffold_2	Cufflinks	stop_codon	797207	797210	905.00	-	0	Parent=CUFF.5950.2;frac=0.457695;cov=262.203665;conf_lo=5.927805;FPKM=6.4942930625;knownGeneID=1037325;conf_hi=7.063213;geneID=1037325
scaffold_2	Cufflinks	CDS	797210	797654	905.00	-	0	Parent=CUFF.5950.2;frac=0.457695;cov=262.203665;conf_lo=5.927805;FPKM=6.4942930625;knownGeneID=1037325;conf_hi=7.063213;geneID=1037325
scaffold_2	Cufflinks	CDS	797717	797815	905.00	-	0	Parent=CUFF.5950.2;frac=0.457695;cov=262.203665;conf_lo=5.927805;FPKM=6.4942930625;knownGeneID=1037325;conf_hi=7.063213;geneID=1037325
scaffold_2	Cufflinks	CDS	797866	797978	905.00	-	2	Parent=CUFF.5950.2;frac=0.457695;cov=262.203665;conf_lo=5.927805;FPKM=6.4942930625;knownGeneID=1037325;conf_hi=7.063213;geneID=1037325
scaffold_2	Cufflinks	CDS	798027	798194	905.00	-	0	Parent=CUFF.5950.2;frac=0.457695;cov=262.203665;conf_lo=5.927805;FPKM=6.4942930625;knownGeneID=1037325;conf_hi=7.063213;geneID=1037325
scaffold_12	Cufflinks	Gene	1148802	1150295	100.0	-	0	ID=G2092205;
scaffold_12	Cufflinks	transcript	1148802	1150295	1000.00	-	0	ID=2092205;Parent=G2092205;frac=0.868248;cov=133.766846;conf_lo=3.093478;FPKM=3.3735302294;knownGeneID=2092205;conf_hi=3.653542;geneID=2092205
scaffold_12	Cufflinks	exon	1148802	1148888	1000.00	-	.	Parent=2092205;frac=0.868248;cov=133.766846;conf_lo=3.093478;FPKM=3.3735302294;knownGeneID=2092205;conf_hi=3.653542;geneID=2092205
scaffold_12	Cufflinks	exon	1148961	1149443	1000.00	-	.	Parent=2092205;frac=0.868248;cov=133.766846;conf_lo=3.093478;FPKM=3.3735302294;knownGeneID=2092205;conf_hi=3.653542;geneID=2092205
scaffold_12	Cufflinks	exon	1149495	1149546	1000.00	-	.	Parent=2092205;frac=0.868248;cov=133.766846;conf_lo=3.093478;FPKM=3.3735302294;knownGeneID=2092205;conf_hi=3.653542;geneID=2092205
scaffold_12	Cufflinks	exon	1149598	1149907	1000.00	-	.	Parent=2092205;frac=0.868248;cov=133.766846;conf_lo=3.093478;FPKM=3.3735302294;knownGeneID=2092205;conf_hi=3.653542;geneID=2092205
scaffold_12	Cufflinks	exon	1149965	1150177	1000.00	-	.	Parent=2092205;frac=0.868248;cov=133.766846;conf_lo=3.093478;FPKM=3.3735302294;knownGeneID=2092205;conf_hi=3.653542;geneID=2092205
scaffold_12	Cufflinks	exon	1150226	1150295	1000.00	-	.	Parent=2092205;frac=0.868248;cov=133.766846;conf_lo=3.093478;FPKM=3.3735302294;knownGeneID=2092205;conf_hi=3.653542;geneID=2092205
scaffold_12	Cufflinks	start_codon	1150295	1150292	1000.00	-	0	Parent=2092205;frac=0.868248;cov=133.766846;conf_lo=3.093478;FPKM=3.3735302294;knownGeneID=2092205;conf_hi=3.653542;geneID=2092205
scaffold_12	Cufflinks	stop_codon	1148799	1148802	1000.00	-	0	Parent=2092205;frac=0.868248;cov=133.766846;conf_lo=3.093478;FPKM=3.3735302294;knownGeneID=2092205;conf_hi=3.653542;geneID=2092205
scaffold_12	Cufflinks	CDS	1148802	1148888	1000.00	-	0	Parent=2092205;frac=0.868248;cov=133.766846;conf_lo=3.093478;FPKM=3.3735302294;knownGeneID=2092205;conf_hi=3.653542;geneID=2092205
scaffold_12	Cufflinks	CDS	1148961	1149443	1000.00	-	2	Parent=2092205;frac=0.868248;cov=133.766846;conf_lo=3.093478;FPKM=3.3735302294;knownGeneID=2092205;conf_hi=3.653542;geneID=2092205
scaffold_12	Cufflinks	CDS	1149495	1149546	1000.00	-	1	Parent=2092205;frac=0.868248;cov=133.766846;conf_lo=3.093478;FPKM=3.3735302294;knownGeneID=2092205;conf_hi=3.653542;geneID=2092205
scaffold_12	Cufflinks	CDS	1149598	1149907	1000.00	-	1	Parent=2092205;frac=0.868248;cov=133.766846;conf_lo=3.093478;FPKM=3.3735302294;knownGeneID=2092205;conf_hi=3.653542;geneID=2092205
scaffold_12	Cufflinks	CDS	1149965	1150177	1000.00	-	1	Parent=2092205;frac=0.868248;cov=133.766846;conf_lo=3.093478;FPKM=3.3735302294;knownGeneID=2092205;conf_hi=3.653542;geneID=2092205
scaffold_12	Cufflinks	CDS	1150226	1150295	1000.00	-	0	Parent=2092205;frac=0.868248;cov=133.766846;conf_lo=3.093478;FPKM=3.3735302294;knownGeneID=2092205;conf_hi=3.653542;geneID=2092205
scaffold_13	Cufflinks	Gene	1089448	1094183	100.0	+	0	ID=G2517480;
scaffold_13	Cufflinks	transcript	1089448	1094183	1000.00	+	0	ID=CUFF.2217.1;Parent=G2517480;frac=1.000000;cov=2756.195101;conf_lo=68.920721;FPKM=68.6585987090;knownGeneID=2517480;conf_hi=70.581321;geneID=2517480
scaffold_13	Cufflinks	exon	1089448	1089612	1000.00	+	.	Parent=CUFF.2217.1;frac=1.000000;cov=2756.195101;conf_lo=68.920721;FPKM=68.6585987090;knownGeneID=2517480;conf_hi=70.581321;geneID=2517480
scaffold_13	Cufflinks	exon	1089667	1089726	1000.00	+	.	Parent=CUFF.2217.1;frac=1.000000;cov=2756.195101;conf_lo=68.920721;FPKM=68.6585987090;knownGeneID=2517480;conf_hi=70.581321;geneID=2517480
scaffold_13	Cufflinks	exon	1089775	1089859	1000.00	+	.	Parent=CUFF.2217.1;frac=1.000000;cov=2756.195101;conf_lo=68.920721;FPKM=68.6585987090;knownGeneID=2517480;conf_hi=70.581321;geneID=2517480
scaffold_13	Cufflinks	exon	1089925	1090080	1000.00	+	.	Parent=CUFF.2217.1;frac=1.000000;cov=2756.195101;conf_lo=68.920721;FPKM=68.6585987090;knownGeneID=2517480;conf_hi=70.581321;geneID=2517480
scaffold_13	Cufflinks	exon	1090133	1090326	1000.00	+	.	Parent=CUFF.2217.1;frac=1.000000;cov=2756.195101;conf_lo=68.920721;FPKM=68.6585987090;knownGeneID=2517480;conf_hi=70.581321;geneID=2517480
scaffold_13	Cufflinks	exon	1090382	1090459	1000.00	+	.	Parent=CUFF.2217.1;frac=1.000000;cov=2756.195101;conf_lo=68.920721;FPKM=68.6585987090;knownGeneID=2517480;conf_hi=70.581321;geneID=2517480
scaffold_13	Cufflinks	exon	1090521	1090637	1000.00	+	.	Parent=CUFF.2217.1;frac=1.000000;cov=2756.195101;conf_lo=68.920721;FPKM=68.6585987090;knownGeneID=2517480;conf_hi=70.581321;geneID=2517480
scaffold_13	Cufflinks	exon	1090795	1090948	1000.00	+	.	Parent=CUFF.2217.1;frac=1.000000;cov=2756.195101;conf_lo=68.920721;FPKM=68.6585987090;knownGeneID=2517480;conf_hi=70.581321;geneID=2517480
scaffold_13	Cufflinks	exon	1091008	1091142	1000.00	+	.	Parent=CUFF.2217.1;frac=1.000000;cov=2756.195101;conf_lo=68.920721;FPKM=68.6585987090;knownGeneID=2517480;conf_hi=70.581321;geneID=2517480
scaffold_13	Cufflinks	exon	1091198	1091295	1000.00	+	.	Parent=CUFF.2217.1;frac=1.000000;cov=2756.195101;conf_lo=68.920721;FPKM=68.6585987090;knownGeneID=2517480;conf_hi=70.581321;geneID=2517480
scaffold_13	Cufflinks	exon	1091381	1091577	1000.00	+	.	Parent=CUFF.2217.1;frac=1.000000;cov=2756.195101;conf_lo=68.920721;FPKM=68.6585987090;knownGeneID=2517480;conf_hi=70.581321;geneID=2517480
scaffold_13	Cufflinks	exon	1091634	1091727	1000.00	+	.	Parent=CUFF.2217.1;frac=1.000000;cov=2756.195101;conf_lo=68.920721;FPKM=68.6585987090;knownGeneID=2517480;conf_hi=70.581321;geneID=2517480
scaffold_13	Cufflinks	exon	1091797	1091922	1000.00	+	.	Parent=CUFF.2217.1;frac=1.000000;cov=2756.195101;conf_lo=68.920721;FPKM=68.6585987090;knownGeneID=2517480;conf_hi=70.581321;geneID=2517480
scaffold_13	Cufflinks	exon	1091979	1092117	1000.00	+	.	Parent=CUFF.2217.1;frac=1.000000;cov=2756.195101;conf_lo=68.920721;FPKM=68.6585987090;knownGeneID=2517480;conf_hi=70.581321;geneID=2517480
scaffold_13	Cufflinks	exon	1092168	1092221	1000.00	+	.	Parent=CUFF.2217.1;frac=1.000000;cov=2756.195101;conf_lo=68.920721;FPKM=68.6585987090;knownGeneID=2517480;conf_hi=70.581321;geneID=2517480
scaffold_13	Cufflinks	exon	1092276	1092423	1000.00	+	.	Parent=CUFF.2217.1;frac=1.000000;cov=2756.195101;conf_lo=68.920721;FPKM=68.6585987090;knownGeneID=2517480;conf_hi=70.581321;geneID=2517480
scaffold_13	Cufflinks	exon	1092479	1092635	1000.00	+	.	Parent=CUFF.2217.1;frac=1.000000;cov=2756.195101;conf_lo=68.920721;FPKM=68.6585987090;knownGeneID=2517480;conf_hi=70.581321;geneID=2517480
scaffold_13	Cufflinks	exon	1092686	1092862	1000.00	+	.	Parent=CUFF.2217.1;frac=1.000000;cov=2756.195101;conf_lo=68.920721;FPKM=68.6585987090;knownGeneID=2517480;conf_hi=70.581321;geneID=2517480
scaffold_13	Cufflinks	exon	1092911	1092996	1000.00	+	.	Parent=CUFF.2217.1;frac=1.000000;cov=2756.195101;conf_lo=68.920721;FPKM=68.6585987090;knownGeneID=2517480;conf_hi=70.581321;geneID=2517480
scaffold_13	Cufflinks	exon	1093048	1093183	1000.00	+	.	Parent=CUFF.2217.1;frac=1.000000;cov=2756.195101;conf_lo=68.920721;FPKM=68.6585987090;knownGeneID=2517480;conf_hi=70.581321;geneID=2517480
scaffold_13	Cufflinks	exon	1093234	1093534	1000.00	+	.	Parent=CUFF.2217.1;frac=1.000000;cov=2756.195101;conf_lo=68.920721;FPKM=68.6585987090;knownGeneID=2517480;conf_hi=70.581321;geneID=2517480
scaffold_13	Cufflinks	exon	1093585	1093703	1000.00	+	.	Parent=CUFF.2217.1;frac=1.000000;cov=2756.195101;conf_lo=68.920721;FPKM=68.6585987090;knownGeneID=2517480;conf_hi=70.581321;geneID=2517480
scaffold_13	Cufflinks	exon	1093754	1093839	1000.00	+	.	Parent=CUFF.2217.1;frac=1.000000;cov=2756.195101;conf_lo=68.920721;FPKM=68.6585987090;knownGeneID=2517480;conf_hi=70.581321;geneID=2517480
scaffold_13	Cufflinks	exon	1093891	1093998	1000.00	+	.	Parent=CUFF.2217.1;frac=1.000000;cov=2756.195101;conf_lo=68.920721;FPKM=68.6585987090;knownGeneID=2517480;conf_hi=70.581321;geneID=2517480
scaffold_13	Cufflinks	exon	1094054	1094183	1000.00	+	.	Parent=CUFF.2217.1;frac=1.000000;cov=2756.195101;conf_lo=68.920721;FPKM=68.6585987090;knownGeneID=2517480;conf_hi=70.581321;geneID=2517480
scaffold_13	Cufflinks	start_codon	1089448	1089451	1000.00	+	0	Parent=CUFF.2217.1;frac=1.000000;cov=2756.195101;conf_lo=68.920721;FPKM=68.6585987090;knownGeneID=2517480;conf_hi=70.581321;geneID=2517480
scaffold_13	Cufflinks	stop_codon	1094180	1094183	1000.00	+	0	Parent=CUFF.2217.1;frac=1.000000;cov=2756.195101;conf_lo=68.920721;FPKM=68.6585987090;knownGeneID=2517480;conf_hi=70.581321;geneID=2517480
scaffold_13	Cufflinks	CDS	1089448	1089612	1000.00	+	0	Parent=CUFF.2217.1;frac=1.000000;cov=2756.195101;conf_lo=68.920721;FPKM=68.6585987090;knownGeneID=2517480;conf_hi=70.581321;geneID=2517480
scaffold_13	Cufflinks	CDS	1089667	1089726	1000.00	+	2	Parent=CUFF.2217.1;frac=1.000000;cov=2756.195101;conf_lo=68.920721;FPKM=68.6585987090;knownGeneID=2517480;conf_hi=70.581321;geneID=2517480
scaffold_13	Cufflinks	CDS	1089775	1089859	1000.00	+	1	Parent=CUFF.2217.1;frac=1.000000;cov=2756.195101;conf_lo=68.920721;FPKM=68.6585987090;knownGeneID=2517480;conf_hi=70.581321;geneID=2517480
scaffold_13	Cufflinks	CDS	1089925	1090080	1000.00	+	1	Parent=CUFF.2217.1;frac=1.000000;cov=2756.195101;conf_lo=68.920721;FPKM=68.6585987090;knownGeneID=2517480;conf_hi=70.581321;geneID=2517480
scaffold_13	Cufflinks	CDS	1090133	1090326	1000.00	+	0	Parent=CUFF.2217.1;frac=1.000000;cov=2756.195101;conf_lo=68.920721;FPKM=68.6585987090;knownGeneID=2517480;conf_hi=70.581321;geneID=2517480
scaffold_13	Cufflinks	CDS	1090382	1090459	1000.00	+	1	Parent=CUFF.2217.1;frac=1.000000;cov=2756.195101;conf_lo=68.920721;FPKM=68.6585987090;knownGeneID=2517480;conf_hi=70.581321;geneID=2517480
scaffold_13	Cufflinks	CDS	1090521	1090637	1000.00	+	0	Parent=CUFF.2217.1;frac=1.000000;cov=2756.195101;conf_lo=68.920721;FPKM=68.6585987090;knownGeneID=2517480;conf_hi=70.581321;geneID=2517480
scaffold_13	Cufflinks	CDS	1090795	1090948	1000.00	+	2	Parent=CUFF.2217.1;frac=1.000000;cov=2756.195101;conf_lo=68.920721;FPKM=68.6585987090;knownGeneID=2517480;conf_hi=70.581321;geneID=2517480
scaffold_13	Cufflinks	CDS	1091008	1091142	1000.00	+	2	Parent=CUFF.2217.1;frac=1.000000;cov=2756.195101;conf_lo=68.920721;FPKM=68.6585987090;knownGeneID=2517480;conf_hi=70.581321;geneID=2517480
scaffold_13	Cufflinks	CDS	1091198	1091295	1000.00	+	1	Parent=CUFF.2217.1;frac=1.000000;cov=2756.195101;conf_lo=68.920721;FPKM=68.6585987090;knownGeneID=2517480;conf_hi=70.581321;geneID=2517480
scaffold_13	Cufflinks	CDS	1091381	1091577	1000.00	+	2	Parent=CUFF.2217.1;frac=1.000000;cov=2756.195101;conf_lo=68.920721;FPKM=68.6585987090;knownGeneID=2517480;conf_hi=70.581321;geneID=2517480
scaffold_13	Cufflinks	CDS	1091634	1091727	1000.00	+	0	Parent=CUFF.2217.1;frac=1.000000;cov=2756.195101;conf_lo=68.920721;FPKM=68.6585987090;knownGeneID=2517480;conf_hi=70.581321;geneID=2517480
scaffold_13	Cufflinks	CDS	1091797	1091922	1000.00	+	0	Parent=CUFF.2217.1;frac=1.000000;cov=2756.195101;conf_lo=68.920721;FPKM=68.6585987090;knownGeneID=2517480;conf_hi=70.581321;geneID=2517480
scaffold_13	Cufflinks	CDS	1091979	1092117	1000.00	+	2	Parent=CUFF.2217.1;frac=1.000000;cov=2756.195101;conf_lo=68.920721;FPKM=68.6585987090;knownGeneID=2517480;conf_hi=70.581321;geneID=2517480
scaffold_13	Cufflinks	CDS	1092168	1092221	1000.00	+	2	Parent=CUFF.2217.1;frac=1.000000;cov=2756.195101;conf_lo=68.920721;FPKM=68.6585987090;knownGeneID=2517480;conf_hi=70.581321;geneID=2517480
scaffold_13	Cufflinks	CDS	1092276	1092423	1000.00	+	1	Parent=CUFF.2217.1;frac=1.000000;cov=2756.195101;conf_lo=68.920721;FPKM=68.6585987090;knownGeneID=2517480;conf_hi=70.581321;geneID=2517480
scaffold_13	Cufflinks	CDS	1092479	1092635	1000.00	+	1	Parent=CUFF.2217.1;frac=1.000000;cov=2756.195101;conf_lo=68.920721;FPKM=68.6585987090;knownGeneID=2517480;conf_hi=70.581321;geneID=2517480
scaffold_13	Cufflinks	CDS	1092686	1092862	1000.00	+	1	Parent=CUFF.2217.1;frac=1.000000;cov=2756.195101;conf_lo=68.920721;FPKM=68.6585987090;knownGeneID=2517480;conf_hi=70.581321;geneID=2517480
scaffold_13	Cufflinks	CDS	1092911	1092996	1000.00	+	0	Parent=CUFF.2217.1;frac=1.000000;cov=2756.195101;conf_lo=68.920721;FPKM=68.6585987090;knownGeneID=2517480;conf_hi=70.581321;geneID=2517480
scaffold_13	Cufflinks	CDS	1093048	1093183	1000.00	+	1	Parent=CUFF.2217.1;frac=1.000000;cov=2756.195101;conf_lo=68.920721;FPKM=68.6585987090;knownGeneID=2517480;conf_hi=70.581321;geneID=2517480
scaffold_13	Cufflinks	CDS	1093234	1093534	1000.00	+	1	Parent=CUFF.2217.1;frac=1.000000;cov=2756.195101;conf_lo=68.920721;FPKM=68.6585987090;knownGeneID=2517480;conf_hi=70.581321;geneID=2517480
scaffold_13	Cufflinks	CDS	1093585	1093703	1000.00	+	1	Parent=CUFF.2217.1;frac=1.000000;cov=2756.195101;conf_lo=68.920721;FPKM=68.6585987090;knownGeneID=2517480;conf_hi=70.581321;geneID=2517480
scaffold_13	Cufflinks	CDS	1093754	1093839	1000.00	+	2	Parent=CUFF.2217.1;frac=1.000000;cov=2756.195101;conf_lo=68.920721;FPKM=68.6585987090;knownGeneID=2517480;conf_hi=70.581321;geneID=2517480
scaffold_13	Cufflinks	CDS	1093891	1093998	1000.00	+	0	Parent=CUFF.2217.1;frac=1.000000;cov=2756.195101;conf_lo=68.920721;FPKM=68.6585987090;knownGeneID=2517480;conf_hi=70.581321;geneID=2517480
scaffold_13	Cufflinks	CDS	1094054	1094183	1000.00	+	2	Parent=CUFF.2217.1;frac=1.000000;cov=2756.195101;conf_lo=68.920721;FPKM=68.6585987090;knownGeneID=2517480;conf_hi=70.581321;geneID=2517480
scaffold_13	Cufflinks	Gene	516941	518450	100.0	-	0	ID=G2517483;
scaffold_13	Cufflinks	transcript	516941	518450	1000.00	-	0	ID=2517483;Parent=G2517483;frac=0.666134;cov=3.790256;conf_lo=0.050015;FPKM=0.0922608823;knownGeneID=2517483;conf_hi=0.134655;geneID=2517483
scaffold_13	Cufflinks	exon	516941	517756	1000.00	-	.	Parent=2517483;frac=0.666134;cov=3.790256;conf_lo=0.050015;FPKM=0.0922608823;knownGeneID=2517483;conf_hi=0.134655;geneID=2517483
scaffold_13	Cufflinks	exon	517807	517949	1000.00	-	.	Parent=2517483;frac=0.666134;cov=3.790256;conf_lo=0.050015;FPKM=0.0922608823;knownGeneID=2517483;conf_hi=0.134655;geneID=2517483
scaffold_13	Cufflinks	exon	518001	518100	1000.00	-	.	Parent=2517483;frac=0.666134;cov=3.790256;conf_lo=0.050015;FPKM=0.0922608823;knownGeneID=2517483;conf_hi=0.134655;geneID=2517483
scaffold_13	Cufflinks	exon	518151	518450	1000.00	-	.	Parent=2517483;frac=0.666134;cov=3.790256;conf_lo=0.050015;FPKM=0.0922608823;knownGeneID=2517483;conf_hi=0.134655;geneID=2517483
scaffold_13	Cufflinks	start_codon	518450	518447	1000.00	-	0	Parent=2517483;frac=0.666134;cov=3.790256;conf_lo=0.050015;FPKM=0.0922608823;knownGeneID=2517483;conf_hi=0.134655;geneID=2517483
scaffold_13	Cufflinks	stop_codon	516938	516941	1000.00	-	0	Parent=2517483;frac=0.666134;cov=3.790256;conf_lo=0.050015;FPKM=0.0922608823;knownGeneID=2517483;conf_hi=0.134655;geneID=2517483
scaffold_13	Cufflinks	CDS	516941	517756	1000.00	-	0	Parent=2517483;frac=0.666134;cov=3.790256;conf_lo=0.050015;FPKM=0.0922608823;knownGeneID=2517483;conf_hi=0.134655;geneID=2517483
scaffold_13	Cufflinks	CDS	517807	517949	1000.00	-	2	Parent=2517483;frac=0.666134;cov=3.790256;conf_lo=0.050015;FPKM=0.0922608823;knownGeneID=2517483;conf_hi=0.134655;geneID=2517483
scaffold_13	Cufflinks	CDS	518001	518100	1000.00	-	0	Parent=2517483;frac=0.666134;cov=3.790256;conf_lo=0.050015;FPKM=0.0922608823;knownGeneID=2517483;conf_hi=0.134655;geneID=2517483
scaffold_13	Cufflinks	CDS	518151	518450	1000.00	-	0	Parent=2517483;frac=0.666134;cov=3.790256;conf_lo=0.050015;FPKM=0.0922608823;knownGeneID=2517483;conf_hi=0.134655;geneID=2517483
scaffold_12	Cufflinks	Gene	130971	132505	100.0	+	0	ID=G1039430;
scaffold_12	Cufflinks	transcript	130971	132505	1000.00	+	0	ID=1039430;Parent=G1039430;frac=1.000000;cov=1921.933092;conf_lo=40.854240;FPKM=47.7245454854;knownGeneID=1039430;conf_hi=42.925092;geneID=1039430
scaffold_12	Cufflinks	exon	130971	131163	1000.00	+	.	Parent=1039430;frac=1.000000;cov=1921.933092;conf_lo=40.854240;FPKM=47.7245454854;knownGeneID=1039430;conf_hi=42.925092;geneID=1039430
scaffold_12	Cufflinks	exon	131329	131562	1000.00	+	.	Parent=1039430;frac=1.000000;cov=1921.933092;conf_lo=40.854240;FPKM=47.7245454854;knownGeneID=1039430;conf_hi=42.925092;geneID=1039430
scaffold_12	Cufflinks	exon	131661	132505	1000.00	+	.	Parent=1039430;frac=1.000000;cov=1921.933092;conf_lo=40.854240;FPKM=47.7245454854;knownGeneID=1039430;conf_hi=42.925092;geneID=1039430
scaffold_12	Cufflinks	start_codon	130971	130974	1000.00	+	0	Parent=1039430;frac=1.000000;cov=1921.933092;conf_lo=40.854240;FPKM=47.7245454854;knownGeneID=1039430;conf_hi=42.925092;geneID=1039430
scaffold_12	Cufflinks	stop_codon	132502	132505	1000.00	+	0	Parent=1039430;frac=1.000000;cov=1921.933092;conf_lo=40.854240;FPKM=47.7245454854;knownGeneID=1039430;conf_hi=42.925092;geneID=1039430
scaffold_12	Cufflinks	CDS	130971	131163	1000.00	+	0	Parent=1039430;frac=1.000000;cov=1921.933092;conf_lo=40.854240;FPKM=47.7245454854;knownGeneID=1039430;conf_hi=42.925092;geneID=1039430
scaffold_12	Cufflinks	CDS	131329	131562	1000.00	+	0	Parent=1039430;frac=1.000000;cov=1921.933092;conf_lo=40.854240;FPKM=47.7245454854;knownGeneID=1039430;conf_hi=42.925092;geneID=1039430
scaffold_12	Cufflinks	CDS	131661	132505	1000.00	+	2	Parent=1039430;frac=1.000000;cov=1921.933092;conf_lo=40.854240;FPKM=47.7245454854;knownGeneID=1039430;conf_hi=42.925092;geneID=1039430
scaffold_5	Cufflinks	Gene	253012	255079	100.0	+	0	ID=G1111500;
scaffold_5	Cufflinks	transcript	253012	255079	1000.00	+	0	ID=1111500;Parent=G1111500;frac=1.000000;cov=2103.925774;conf_lo=46.729782;FPKM=52.2410321116;knownGeneID=1111500;conf_hi=48.741571;geneID=1111500
scaffold_5	Cufflinks	exon	253012	253160	1000.00	+	.	Parent=1111500;frac=1.000000;cov=2103.925774;conf_lo=46.729782;FPKM=52.2410321116;knownGeneID=1111500;conf_hi=48.741571;geneID=1111500
scaffold_5	Cufflinks	exon	253210	253433	1000.00	+	.	Parent=1111500;frac=1.000000;cov=2103.925774;conf_lo=46.729782;FPKM=52.2410321116;knownGeneID=1111500;conf_hi=48.741571;geneID=1111500
scaffold_5	Cufflinks	exon	253486	254134	1000.00	+	.	Parent=1111500;frac=1.000000;cov=2103.925774;conf_lo=46.729782;FPKM=52.2410321116;knownGeneID=1111500;conf_hi=48.741571;geneID=1111500
scaffold_5	Cufflinks	exon	254190	254251	1000.00	+	.	Parent=1111500;frac=1.000000;cov=2103.925774;conf_lo=46.729782;FPKM=52.2410321116;knownGeneID=1111500;conf_hi=48.741571;geneID=1111500
scaffold_5	Cufflinks	exon	254299	254405	1000.00	+	.	Parent=1111500;frac=1.000000;cov=2103.925774;conf_lo=46.729782;FPKM=52.2410321116;knownGeneID=1111500;conf_hi=48.741571;geneID=1111500
scaffold_5	Cufflinks	exon	254457	254886	1000.00	+	.	Parent=1111500;frac=1.000000;cov=2103.925774;conf_lo=46.729782;FPKM=52.2410321116;knownGeneID=1111500;conf_hi=48.741571;geneID=1111500
scaffold_5	Cufflinks	exon	254940	255079	1000.00	+	.	Parent=1111500;frac=1.000000;cov=2103.925774;conf_lo=46.729782;FPKM=52.2410321116;knownGeneID=1111500;conf_hi=48.741571;geneID=1111500
scaffold_5	Cufflinks	start_codon	253012	253015	1000.00	+	0	Parent=1111500;frac=1.000000;cov=2103.925774;conf_lo=46.729782;FPKM=52.2410321116;knownGeneID=1111500;conf_hi=48.741571;geneID=1111500
scaffold_5	Cufflinks	stop_codon	255076	255079	1000.00	+	0	Parent=1111500;frac=1.000000;cov=2103.925774;conf_lo=46.729782;FPKM=52.2410321116;knownGeneID=1111500;conf_hi=48.741571;geneID=1111500
scaffold_5	Cufflinks	CDS	253012	253160	1000.00	+	0	Parent=1111500;frac=1.000000;cov=2103.925774;conf_lo=46.729782;FPKM=52.2410321116;knownGeneID=1111500;conf_hi=48.741571;geneID=1111500
scaffold_5	Cufflinks	CDS	253210	253433	1000.00	+	1	Parent=1111500;frac=1.000000;cov=2103.925774;conf_lo=46.729782;FPKM=52.2410321116;knownGeneID=1111500;conf_hi=48.741571;geneID=1111500
scaffold_5	Cufflinks	CDS	253486	254134	1000.00	+	2	Parent=1111500;frac=1.000000;cov=2103.925774;conf_lo=46.729782;FPKM=52.2410321116;knownGeneID=1111500;conf_hi=48.741571;geneID=1111500
scaffold_5	Cufflinks	CDS	254190	254251	1000.00	+	2	Parent=1111500;frac=1.000000;cov=2103.925774;conf_lo=46.729782;FPKM=52.2410321116;knownGeneID=1111500;conf_hi=48.741571;geneID=1111500
scaffold_5	Cufflinks	CDS	254299	254405	1000.00	+	0	Parent=1111500;frac=1.000000;cov=2103.925774;conf_lo=46.729782;FPKM=52.2410321116;knownGeneID=1111500;conf_hi=48.741571;geneID=1111500
scaffold_5	Cufflinks	CDS	254457	254886	1000.00	+	1	Parent=1111500;frac=1.000000;cov=2103.925774;conf_lo=46.729782;FPKM=52.2410321116;knownGeneID=1111500;conf_hi=48.741571;geneID=1111500
scaffold_5	Cufflinks	CDS	254940	255079	1000.00	+	1	Parent=1111500;frac=1.000000;cov=2103.925774;conf_lo=46.729782;FPKM=52.2410321116;knownGeneID=1111500;conf_hi=48.741571;geneID=1111500
scaffold_10	Cufflinks	Gene	1599545	1600807	100.0	+	0	ID=G2637585;
scaffold_10	Cufflinks	transcript	1599545	1600807	1000.00	+	0	ID=2637585;Parent=G2637585;frac=1.000000;cov=116.263451;conf_lo=2.252966;FPKM=2.8479516723;knownGeneID=2637585;conf_hi=2.809972;geneID=2637585
scaffold_10	Cufflinks	exon	1599545	1599974	1000.00	+	.	Parent=2637585;frac=1.000000;cov=116.263451;conf_lo=2.252966;FPKM=2.8479516723;knownGeneID=2637585;conf_hi=2.809972;geneID=2637585
scaffold_10	Cufflinks	exon	1600027	1600614	1000.00	+	.	Parent=2637585;frac=1.000000;cov=116.263451;conf_lo=2.252966;FPKM=2.8479516723;knownGeneID=2637585;conf_hi=2.809972;geneID=2637585
scaffold_10	Cufflinks	exon	1600671	1600747	1000.00	+	.	Parent=2637585;frac=1.000000;cov=116.263451;conf_lo=2.252966;FPKM=2.8479516723;knownGeneID=2637585;conf_hi=2.809972;geneID=2637585
scaffold_10	Cufflinks	exon	1600799	1600807	1000.00	+	.	Parent=2637585;frac=1.000000;cov=116.263451;conf_lo=2.252966;FPKM=2.8479516723;knownGeneID=2637585;conf_hi=2.809972;geneID=2637585
scaffold_10	Cufflinks	start_codon	1599545	1599548	1000.00	+	0	Parent=2637585;frac=1.000000;cov=116.263451;conf_lo=2.252966;FPKM=2.8479516723;knownGeneID=2637585;conf_hi=2.809972;geneID=2637585
scaffold_10	Cufflinks	stop_codon	1600804	1600807	1000.00	+	0	Parent=2637585;frac=1.000000;cov=116.263451;conf_lo=2.252966;FPKM=2.8479516723;knownGeneID=2637585;conf_hi=2.809972;geneID=2637585
scaffold_10	Cufflinks	CDS	1599545	1599974	1000.00	+	0	Parent=2637585;frac=1.000000;cov=116.263451;conf_lo=2.252966;FPKM=2.8479516723;knownGeneID=2637585;conf_hi=2.809972;geneID=2637585
scaffold_10	Cufflinks	CDS	1600027	1600614	1000.00	+	0	Parent=2637585;frac=1.000000;cov=116.263451;conf_lo=2.252966;FPKM=2.8479516723;knownGeneID=2637585;conf_hi=2.809972;geneID=2637585
scaffold_10	Cufflinks	CDS	1600671	1600747	1000.00	+	2	Parent=2637585;frac=1.000000;cov=116.263451;conf_lo=2.252966;FPKM=2.8479516723;knownGeneID=2637585;conf_hi=2.809972;geneID=2637585
scaffold_10	Cufflinks	CDS	1600799	1600807	1000.00	+	0	Parent=2637585;frac=1.000000;cov=116.263451;conf_lo=2.252966;FPKM=2.8479516723;knownGeneID=2637585;conf_hi=2.809972;geneID=2637585
scaffold_10	Cufflinks	Gene	1596349	1598822	100.0	+	0	ID=G2637582;
scaffold_10	Cufflinks	transcript	1596349	1598822	1000.00	+	0	ID=2637582;Parent=G2637582;frac=1.000000;cov=4726.601781;conf_lo=106.158682;FPKM=116.0477834146;knownGeneID=2637582;conf_hi=108.577624;geneID=2637582
scaffold_10	Cufflinks	exon	1596349	1596667	1000.00	+	.	Parent=2637582;frac=1.000000;cov=4726.601781;conf_lo=106.158682;FPKM=116.0477834146;knownGeneID=2637582;conf_hi=108.577624;geneID=2637582
scaffold_10	Cufflinks	exon	1596716	1597050	1000.00	+	.	Parent=2637582;frac=1.000000;cov=4726.601781;conf_lo=106.158682;FPKM=116.0477834146;knownGeneID=2637582;conf_hi=108.577624;geneID=2637582
scaffold_10	Cufflinks	exon	1597100	1597193	1000.00	+	.	Parent=2637582;frac=1.000000;cov=4726.601781;conf_lo=106.158682;FPKM=116.0477834146;knownGeneID=2637582;conf_hi=108.577624;geneID=2637582
scaffold_10	Cufflinks	exon	1597243	1597378	1000.00	+	.	Parent=2637582;frac=1.000000;cov=4726.601781;conf_lo=106.158682;FPKM=116.0477834146;knownGeneID=2637582;conf_hi=108.577624;geneID=2637582
scaffold_10	Cufflinks	exon	1597428	1597492	1000.00	+	.	Parent=2637582;frac=1.000000;cov=4726.601781;conf_lo=106.158682;FPKM=116.0477834146;knownGeneID=2637582;conf_hi=108.577624;geneID=2637582
scaffold_10	Cufflinks	exon	1597548	1598251	1000.00	+	.	Parent=2637582;frac=1.000000;cov=4726.601781;conf_lo=106.158682;FPKM=116.0477834146;knownGeneID=2637582;conf_hi=108.577624;geneID=2637582
scaffold_10	Cufflinks	exon	1598305	1598612	1000.00	+	.	Parent=2637582;frac=1.000000;cov=4726.601781;conf_lo=106.158682;FPKM=116.0477834146;knownGeneID=2637582;conf_hi=108.577624;geneID=2637582
scaffold_10	Cufflinks	exon	1598663	1598822	1000.00	+	.	Parent=2637582;frac=1.000000;cov=4726.601781;conf_lo=106.158682;FPKM=116.0477834146;knownGeneID=2637582;conf_hi=108.577624;geneID=2637582
scaffold_10	Cufflinks	start_codon	1596349	1596352	1000.00	+	0	Parent=2637582;frac=1.000000;cov=4726.601781;conf_lo=106.158682;FPKM=116.0477834146;knownGeneID=2637582;conf_hi=108.577624;geneID=2637582
scaffold_10	Cufflinks	stop_codon	1598819	1598822	1000.00	+	0	Parent=2637582;frac=1.000000;cov=4726.601781;conf_lo=106.158682;FPKM=116.0477834146;knownGeneID=2637582;conf_hi=108.577624;geneID=2637582
scaffold_10	Cufflinks	CDS	1596349	1596667	1000.00	+	0	Parent=2637582;frac=1.000000;cov=4726.601781;conf_lo=106.158682;FPKM=116.0477834146;knownGeneID=2637582;conf_hi=108.577624;geneID=2637582
scaffold_10	Cufflinks	CDS	1596716	1597050	1000.00	+	0	Parent=2637582;frac=1.000000;cov=4726.601781;conf_lo=106.158682;FPKM=116.0477834146;knownGeneID=2637582;conf_hi=108.577624;geneID=2637582
scaffold_10	Cufflinks	CDS	1597100	1597193	1000.00	+	1	Parent=2637582;frac=1.000000;cov=4726.601781;conf_lo=106.158682;FPKM=116.0477834146;knownGeneID=2637582;conf_hi=108.577624;geneID=2637582
scaffold_10	Cufflinks	CDS	1597243	1597378	1000.00	+	1	Parent=2637582;frac=1.000000;cov=4726.601781;conf_lo=106.158682;FPKM=116.0477834146;knownGeneID=2637582;conf_hi=108.577624;geneID=2637582
scaffold_10	Cufflinks	CDS	1597428	1597492	1000.00	+	1	Parent=2637582;frac=1.000000;cov=4726.601781;conf_lo=106.158682;FPKM=116.0477834146;knownGeneID=2637582;conf_hi=108.577624;geneID=2637582
scaffold_10	Cufflinks	CDS	1597548	1598251	1000.00	+	2	Parent=2637582;frac=1.000000;cov=4726.601781;conf_lo=106.158682;FPKM=116.0477834146;knownGeneID=2637582;conf_hi=108.577624;geneID=2637582
scaffold_10	Cufflinks	CDS	1598305	1598612	1000.00	+	0	Parent=2637582;frac=1.000000;cov=4726.601781;conf_lo=106.158682;FPKM=116.0477834146;knownGeneID=2637582;conf_hi=108.577624;geneID=2637582
scaffold_10	Cufflinks	CDS	1598663	1598822	1000.00	+	1	Parent=2637582;frac=1.000000;cov=4726.601781;conf_lo=106.158682;FPKM=116.0477834146;knownGeneID=2637582;conf_hi=108.577624;geneID=2637582
scaffold_8	Cufflinks	Gene	1725814	1726092	100.0	-	0	ID=G2348576;
scaffold_8	Cufflinks	transcript	1725814	1726092	1000.00	-	0	ID=2348576;Parent=G2348576;frac=1.000000;cov=34.245474;conf_lo=0.230276;FPKM=0.8395446690;knownGeneID=2348576;conf_hi=0.625034;geneID=2348576
scaffold_8	Cufflinks	exon	1725814	1726092	1000.00	-	.	Parent=2348576;frac=1.000000;cov=34.245474;conf_lo=0.230276;FPKM=0.8395446690;knownGeneID=2348576;conf_hi=0.625034;geneID=2348576
scaffold_8	Cufflinks	start_codon	1726092	1726089	1000.00	-	0	Parent=2348576;frac=1.000000;cov=34.245474;conf_lo=0.230276;FPKM=0.8395446690;knownGeneID=2348576;conf_hi=0.625034;geneID=2348576
scaffold_8	Cufflinks	stop_codon	1725811	1725814	1000.00	-	0	Parent=2348576;frac=1.000000;cov=34.245474;conf_lo=0.230276;FPKM=0.8395446690;knownGeneID=2348576;conf_hi=0.625034;geneID=2348576
scaffold_8	Cufflinks	CDS	1725814	1726092	1000.00	-	0	Parent=2348576;frac=1.000000;cov=34.245474;conf_lo=0.230276;FPKM=0.8395446690;knownGeneID=2348576;conf_hi=0.625034;geneID=2348576
scaffold_3	Cufflinks	Gene	2224681	2225026	100.0	-	0	ID=G2490762;
scaffold_3	Cufflinks	transcript	2224681	2225026	1000.00	-	0	ID=2490762;Parent=G2490762;frac=1.000000;cov=5375.921832;conf_lo=56.161437;FPKM=131.2507886198;knownGeneID=2490762;conf_hi=61.140730;geneID=2490762
scaffold_3	Cufflinks	exon	2224681	2224905	1000.00	-	.	Parent=2490762;frac=1.000000;cov=5375.921832;conf_lo=56.161437;FPKM=131.2507886198;knownGeneID=2490762;conf_hi=61.140730;geneID=2490762
scaffold_3	Cufflinks	exon	2224958	2225026	1000.00	-	.	Parent=2490762;frac=1.000000;cov=5375.921832;conf_lo=56.161437;FPKM=131.2507886198;knownGeneID=2490762;conf_hi=61.140730;geneID=2490762
scaffold_3	Cufflinks	start_codon	2225002	2224999	1000.00	-	0	Parent=2490762;frac=1.000000;cov=5375.921832;conf_lo=56.161437;FPKM=131.2507886198;knownGeneID=2490762;conf_hi=61.140730;geneID=2490762
scaffold_3	Cufflinks	stop_codon	2224678	2224681	1000.00	-	0	Parent=2490762;frac=1.000000;cov=5375.921832;conf_lo=56.161437;FPKM=131.2507886198;knownGeneID=2490762;conf_hi=61.140730;geneID=2490762
scaffold_3	Cufflinks	CDS	2224681	2224905	1000.00	-	0	Parent=2490762;frac=1.000000;cov=5375.921832;conf_lo=56.161437;FPKM=131.2507886198;knownGeneID=2490762;conf_hi=61.140730;geneID=2490762
scaffold_3	Cufflinks	CDS	2224958	2225002	1000.00	-	2	Parent=2490762;frac=1.000000;cov=5375.921832;conf_lo=56.161437;FPKM=131.2507886198;knownGeneID=2490762;conf_hi=61.140730;geneID=2490762
scaffold_10	Cufflinks	Gene	1164424	1165335	100.0	-	0	ID=G2637052;
scaffold_10	Cufflinks	transcript	1164424	1165335	1000.00	-	0	ID=2637052;Parent=G2637052;frac=1.000000;cov=1563.193528;conf_lo=31.081870;FPKM=38.8078110179;knownGeneID=2637052;conf_hi=33.416659;geneID=2637052
scaffold_10	Cufflinks	exon	1164424	1165335	1000.00	-	.	Parent=2637052;frac=1.000000;cov=1563.193528;conf_lo=31.081870;FPKM=38.8078110179;knownGeneID=2637052;conf_hi=33.416659;geneID=2637052
scaffold_10	Cufflinks	start_codon	1165335	1165332	1000.00	-	0	Parent=2637052;frac=1.000000;cov=1563.193528;conf_lo=31.081870;FPKM=38.8078110179;knownGeneID=2637052;conf_hi=33.416659;geneID=2637052
scaffold_10	Cufflinks	stop_codon	1164421	1164424	1000.00	-	0	Parent=2637052;frac=1.000000;cov=1563.193528;conf_lo=31.081870;FPKM=38.8078110179;knownGeneID=2637052;conf_hi=33.416659;geneID=2637052
scaffold_10	Cufflinks	CDS	1164424	1165335	1000.00	-	0	Parent=2637052;frac=1.000000;cov=1563.193528;conf_lo=31.081870;FPKM=38.8078110179;knownGeneID=2637052;conf_hi=33.416659;geneID=2637052
scaffold_12	Cufflinks	Gene	1124538	1125961	100.0	-	0	ID=G2641108;
scaffold_12	Cufflinks	transcript	1124538	1125961	1000.00	-	0	ID=2641108;Parent=G2641108;frac=1.000000;cov=4060.866042;conf_lo=85.568204;FPKM=100.8961241404;knownGeneID=2641108;conf_hi=88.670838;geneID=2641108
scaffold_12	Cufflinks	exon	1124538	1124591	1000.00	-	.	Parent=2641108;frac=1.000000;cov=4060.866042;conf_lo=85.568204;FPKM=100.8961241404;knownGeneID=2641108;conf_hi=88.670838;geneID=2641108
scaffold_12	Cufflinks	exon	1124647	1124764	1000.00	-	.	Parent=2641108;frac=1.000000;cov=4060.866042;conf_lo=85.568204;FPKM=100.8961241404;knownGeneID=2641108;conf_hi=88.670838;geneID=2641108
scaffold_12	Cufflinks	exon	1124823	1124994	1000.00	-	.	Parent=2641108;frac=1.000000;cov=4060.866042;conf_lo=85.568204;FPKM=100.8961241404;knownGeneID=2641108;conf_hi=88.670838;geneID=2641108
scaffold_12	Cufflinks	exon	1125042	1125150	1000.00	-	.	Parent=2641108;frac=1.000000;cov=4060.866042;conf_lo=85.568204;FPKM=100.8961241404;knownGeneID=2641108;conf_hi=88.670838;geneID=2641108
scaffold_12	Cufflinks	exon	1125198	1125417	1000.00	-	.	Parent=2641108;frac=1.000000;cov=4060.866042;conf_lo=85.568204;FPKM=100.8961241404;knownGeneID=2641108;conf_hi=88.670838;geneID=2641108
scaffold_12	Cufflinks	exon	1125468	1125961	1000.00	-	.	Parent=2641108;frac=1.000000;cov=4060.866042;conf_lo=85.568204;FPKM=100.8961241404;knownGeneID=2641108;conf_hi=88.670838;geneID=2641108
scaffold_12	Cufflinks	start_codon	1125961	1125958	1000.00	-	0	Parent=2641108;frac=1.000000;cov=4060.866042;conf_lo=85.568204;FPKM=100.8961241404;knownGeneID=2641108;conf_hi=88.670838;geneID=2641108
scaffold_12	Cufflinks	stop_codon	1124535	1124538	1000.00	-	0	Parent=2641108;frac=1.000000;cov=4060.866042;conf_lo=85.568204;FPKM=100.8961241404;knownGeneID=2641108;conf_hi=88.670838;geneID=2641108
scaffold_12	Cufflinks	CDS	1124538	1124591	1000.00	-	0	Parent=2641108;frac=1.000000;cov=4060.866042;conf_lo=85.568204;FPKM=100.8961241404;knownGeneID=2641108;conf_hi=88.670838;geneID=2641108
scaffold_12	Cufflinks	CDS	1124647	1124764	1000.00	-	2	Parent=2641108;frac=1.000000;cov=4060.866042;conf_lo=85.568204;FPKM=100.8961241404;knownGeneID=2641108;conf_hi=88.670838;geneID=2641108
scaffold_12	Cufflinks	CDS	1124823	1124994	1000.00	-	2	Parent=2641108;frac=1.000000;cov=4060.866042;conf_lo=85.568204;FPKM=100.8961241404;knownGeneID=2641108;conf_hi=88.670838;geneID=2641108
scaffold_12	Cufflinks	CDS	1125042	1125150	1000.00	-	2	Parent=2641108;frac=1.000000;cov=4060.866042;conf_lo=85.568204;FPKM=100.8961241404;knownGeneID=2641108;conf_hi=88.670838;geneID=2641108
scaffold_12	Cufflinks	CDS	1125198	1125417	1000.00	-	2	Parent=2641108;frac=1.000000;cov=4060.866042;conf_lo=85.568204;FPKM=100.8961241404;knownGeneID=2641108;conf_hi=88.670838;geneID=2641108
scaffold_12	Cufflinks	CDS	1125468	1125961	1000.00	-	2	Parent=2641108;frac=1.000000;cov=4060.866042;conf_lo=85.568204;FPKM=100.8961241404;knownGeneID=2641108;conf_hi=88.670838;geneID=2641108
scaffold_2	Cufflinks	Gene	1724850	1725041	100.0	-	0	ID=G2610847;
scaffold_2	Cufflinks	transcript	1724850	1725041	1000.00	-	0	ID=2610847;Parent=G2610847;frac=1.000000;cov=360.242078;conf_lo=1.386281;FPKM=8.6816141205;knownGeneID=2610847;conf_hi=2.581350;geneID=2610847
scaffold_2	Cufflinks	exon	1724850	1725041	1000.00	-	.	Parent=2610847;frac=1.000000;cov=360.242078;conf_lo=1.386281;FPKM=8.6816141205;knownGeneID=2610847;conf_hi=2.581350;geneID=2610847
scaffold_2	Cufflinks	start_codon	1725041	1725038	1000.00	-	0	Parent=2610847;frac=1.000000;cov=360.242078;conf_lo=1.386281;FPKM=8.6816141205;knownGeneID=2610847;conf_hi=2.581350;geneID=2610847
scaffold_2	Cufflinks	stop_codon	1724847	1724850	1000.00	-	0	Parent=2610847;frac=1.000000;cov=360.242078;conf_lo=1.386281;FPKM=8.6816141205;knownGeneID=2610847;conf_hi=2.581350;geneID=2610847
scaffold_2	Cufflinks	CDS	1724850	1725041	1000.00	-	0	Parent=2610847;frac=1.000000;cov=360.242078;conf_lo=1.386281;FPKM=8.6816141205;knownGeneID=2610847;conf_hi=2.581350;geneID=2610847
scaffold_1	Cufflinks	Gene	1693937	1695148	100.0	-	0	ID=G2695012;
scaffold_1	Cufflinks	transcript	1693937	1695144	1000.00	-	0	ID=CUFF.3033.2;Parent=G2695012;frac=0.528156;cov=1065.794725;conf_lo=25.998886;FPKM=26.8011053479;knownGeneID=2695012;conf_hi=28.078054;geneID=2695012
scaffold_1	Cufflinks	exon	1693937	1694405	1000.00	-	.	Parent=CUFF.3033.2;frac=0.528156;cov=1065.794725;conf_lo=25.998886;FPKM=26.8011053479;knownGeneID=2695012;conf_hi=28.078054;geneID=2695012
scaffold_1	Cufflinks	exon	1694459	1695144	1000.00	-	.	Parent=CUFF.3033.2;frac=0.528156;cov=1065.794725;conf_lo=25.998886;FPKM=26.8011053479;knownGeneID=2695012;conf_hi=28.078054;geneID=2695012
scaffold_1	Cufflinks	start_codon	1694673	1694670	1000.00	-	0	Parent=CUFF.3033.2;frac=0.528156;cov=1065.794725;conf_lo=25.998886;FPKM=26.8011053479;knownGeneID=2695012;conf_hi=28.078054;geneID=2695012
scaffold_1	Cufflinks	stop_codon	1693934	1693937	1000.00	-	0	Parent=CUFF.3033.2;frac=0.528156;cov=1065.794725;conf_lo=25.998886;FPKM=26.8011053479;knownGeneID=2695012;conf_hi=28.078054;geneID=2695012
scaffold_1	Cufflinks	CDS	1693937	1694405	1000.00	-	0	Parent=CUFF.3033.2;frac=0.528156;cov=1065.794725;conf_lo=25.998886;FPKM=26.8011053479;knownGeneID=2695012;conf_hi=28.078054;geneID=2695012
scaffold_1	Cufflinks	CDS	1694459	1694673	1000.00	-	0	Parent=CUFF.3033.2;frac=0.528156;cov=1065.794725;conf_lo=25.998886;FPKM=26.8011053479;knownGeneID=2695012;conf_hi=28.078054;geneID=2695012
scaffold_1	Cufflinks	transcript	1693937	1695148	941.00	-	0	ID=2695012;Parent=G2695012;frac=0.471844;cov=1003.941114;conf_lo=24.173336;FPKM=25.2456977968;knownGeneID=2695012;conf_hi=26.483015;geneID=2695012
scaffold_1	Cufflinks	exon	1693937	1694405	941.00	-	.	Parent=2695012;frac=0.471844;cov=1003.941114;conf_lo=24.173336;FPKM=25.2456977968;knownGeneID=2695012;conf_hi=26.483015;geneID=2695012
scaffold_1	Cufflinks	exon	1694459	1695086	941.00	-	.	Parent=2695012;frac=0.471844;cov=1003.941114;conf_lo=24.173336;FPKM=25.2456977968;knownGeneID=2695012;conf_hi=26.483015;geneID=2695012
scaffold_1	Cufflinks	exon	1695142	1695148	941.00	-	.	Parent=2695012;frac=0.471844;cov=1003.941114;conf_lo=24.173336;FPKM=25.2456977968;knownGeneID=2695012;conf_hi=26.483015;geneID=2695012
scaffold_1	Cufflinks	start_codon	1695148	1695145	941.00	-	0	Parent=2695012;frac=0.471844;cov=1003.941114;conf_lo=24.173336;FPKM=25.2456977968;knownGeneID=2695012;conf_hi=26.483015;geneID=2695012
scaffold_1	Cufflinks	stop_codon	1693934	1693937	941.00	-	0	Parent=2695012;frac=0.471844;cov=1003.941114;conf_lo=24.173336;FPKM=25.2456977968;knownGeneID=2695012;conf_hi=26.483015;geneID=2695012
scaffold_1	Cufflinks	CDS	1693937	1694405	941.00	-	0	Parent=2695012;frac=0.471844;cov=1003.941114;conf_lo=24.173336;FPKM=25.2456977968;knownGeneID=2695012;conf_hi=26.483015;geneID=2695012
scaffold_1	Cufflinks	CDS	1694459	1695086	941.00	-	0	Parent=2695012;frac=0.471844;cov=1003.941114;conf_lo=24.173336;FPKM=25.2456977968;knownGeneID=2695012;conf_hi=26.483015;geneID=2695012
scaffold_1	Cufflinks	CDS	1695142	1695148	941.00	-	0	Parent=2695012;frac=0.471844;cov=1003.941114;conf_lo=24.173336;FPKM=25.2456977968;knownGeneID=2695012;conf_hi=26.483015;geneID=2695012
scaffold_8	Cufflinks	Gene	119467	121829	100.0	+	0	ID=G1313868;
scaffold_8	Cufflinks	transcript	119467	121829	1000.00	+	0	ID=1313868;Parent=G1313868;frac=0.849575;cov=718.147821;conf_lo=17.664744;FPKM=18.1333354182;knownGeneID=1313868;conf_hi=18.905611;geneID=1313868
scaffold_8	Cufflinks	exon	119467	119655	1000.00	+	.	Parent=1313868;frac=0.849575;cov=718.147821;conf_lo=17.664744;FPKM=18.1333354182;knownGeneID=1313868;conf_hi=18.905611;geneID=1313868
scaffold_8	Cufflinks	exon	119728	119925	1000.00	+	.	Parent=1313868;frac=0.849575;cov=718.147821;conf_lo=17.664744;FPKM=18.1333354182;knownGeneID=1313868;conf_hi=18.905611;geneID=1313868
scaffold_8	Cufflinks	exon	119973	120049	1000.00	+	.	Parent=1313868;frac=0.849575;cov=718.147821;conf_lo=17.664744;FPKM=18.1333354182;knownGeneID=1313868;conf_hi=18.905611;geneID=1313868
scaffold_8	Cufflinks	exon	120106	120206	1000.00	+	.	Parent=1313868;frac=0.849575;cov=718.147821;conf_lo=17.664744;FPKM=18.1333354182;knownGeneID=1313868;conf_hi=18.905611;geneID=1313868
scaffold_8	Cufflinks	exon	120266	120396	1000.00	+	.	Parent=1313868;frac=0.849575;cov=718.147821;conf_lo=17.664744;FPKM=18.1333354182;knownGeneID=1313868;conf_hi=18.905611;geneID=1313868
scaffold_8	Cufflinks	exon	120451	120539	1000.00	+	.	Parent=1313868;frac=0.849575;cov=718.147821;conf_lo=17.664744;FPKM=18.1333354182;knownGeneID=1313868;conf_hi=18.905611;geneID=1313868
scaffold_8	Cufflinks	exon	120591	120715	1000.00	+	.	Parent=1313868;frac=0.849575;cov=718.147821;conf_lo=17.664744;FPKM=18.1333354182;knownGeneID=1313868;conf_hi=18.905611;geneID=1313868
scaffold_8	Cufflinks	exon	120772	121436	1000.00	+	.	Parent=1313868;frac=0.849575;cov=718.147821;conf_lo=17.664744;FPKM=18.1333354182;knownGeneID=1313868;conf_hi=18.905611;geneID=1313868
scaffold_8	Cufflinks	exon	121492	121667	1000.00	+	.	Parent=1313868;frac=0.849575;cov=718.147821;conf_lo=17.664744;FPKM=18.1333354182;knownGeneID=1313868;conf_hi=18.905611;geneID=1313868
scaffold_8	Cufflinks	exon	121721	121829	1000.00	+	.	Parent=1313868;frac=0.849575;cov=718.147821;conf_lo=17.664744;FPKM=18.1333354182;knownGeneID=1313868;conf_hi=18.905611;geneID=1313868
scaffold_8	Cufflinks	start_codon	119467	119470	1000.00	+	0	Parent=1313868;frac=0.849575;cov=718.147821;conf_lo=17.664744;FPKM=18.1333354182;knownGeneID=1313868;conf_hi=18.905611;geneID=1313868
scaffold_8	Cufflinks	stop_codon	121826	121829	1000.00	+	0	Parent=1313868;frac=0.849575;cov=718.147821;conf_lo=17.664744;FPKM=18.1333354182;knownGeneID=1313868;conf_hi=18.905611;geneID=1313868
scaffold_8	Cufflinks	CDS	119467	119655	1000.00	+	0	Parent=1313868;frac=0.849575;cov=718.147821;conf_lo=17.664744;FPKM=18.1333354182;knownGeneID=1313868;conf_hi=18.905611;geneID=1313868
scaffold_8	Cufflinks	CDS	119728	119925	1000.00	+	2	Parent=1313868;frac=0.849575;cov=718.147821;conf_lo=17.664744;FPKM=18.1333354182;knownGeneID=1313868;conf_hi=18.905611;geneID=1313868
scaffold_8	Cufflinks	CDS	119973	120049	1000.00	+	1	Parent=1313868;frac=0.849575;cov=718.147821;conf_lo=17.664744;FPKM=18.1333354182;knownGeneID=1313868;conf_hi=18.905611;geneID=1313868
scaffold_8	Cufflinks	CDS	120106	120206	1000.00	+	2	Parent=1313868;frac=0.849575;cov=718.147821;conf_lo=17.664744;FPKM=18.1333354182;knownGeneID=1313868;conf_hi=18.905611;geneID=1313868
scaffold_8	Cufflinks	CDS	120266	120396	1000.00	+	0	Parent=1313868;frac=0.849575;cov=718.147821;conf_lo=17.664744;FPKM=18.1333354182;knownGeneID=1313868;conf_hi=18.905611;geneID=1313868
scaffold_8	Cufflinks	CDS	120451	120539	1000.00	+	1	Parent=1313868;frac=0.849575;cov=718.147821;conf_lo=17.664744;FPKM=18.1333354182;knownGeneID=1313868;conf_hi=18.905611;geneID=1313868
scaffold_8	Cufflinks	CDS	120591	120715	1000.00	+	2	Parent=1313868;frac=0.849575;cov=718.147821;conf_lo=17.664744;FPKM=18.1333354182;knownGeneID=1313868;conf_hi=18.905611;geneID=1313868
scaffold_8	Cufflinks	CDS	120772	121436	1000.00	+	0	Parent=1313868;frac=0.849575;cov=718.147821;conf_lo=17.664744;FPKM=18.1333354182;knownGeneID=1313868;conf_hi=18.905611;geneID=1313868
scaffold_8	Cufflinks	CDS	121492	121667	1000.00	+	1	Parent=1313868;frac=0.849575;cov=718.147821;conf_lo=17.664744;FPKM=18.1333354182;knownGeneID=1313868;conf_hi=18.905611;geneID=1313868
scaffold_8	Cufflinks	CDS	121721	121829	1000.00	+	2	Parent=1313868;frac=0.849575;cov=718.147821;conf_lo=17.664744;FPKM=18.1333354182;knownGeneID=1313868;conf_hi=18.905611;geneID=1313868
scaffold_21	Cufflinks	Gene	56766	62570	100.0	-	0	ID=G2558983;
scaffold_21	Cufflinks	transcript	56766	62570	1000.00	-	0	ID=2558983;Parent=G2558983;frac=1.000000;cov=423.863966;conf_lo=10.015306;FPKM=10.4830559405;knownGeneID=2558983;conf_hi=10.513286;geneID=2558983
scaffold_21	Cufflinks	exon	56766	57469	1000.00	-	.	Parent=2558983;frac=1.000000;cov=423.863966;conf_lo=10.015306;FPKM=10.4830559405;knownGeneID=2558983;conf_hi=10.513286;geneID=2558983
scaffold_21	Cufflinks	exon	57523	58272	1000.00	-	.	Parent=2558983;frac=1.000000;cov=423.863966;conf_lo=10.015306;FPKM=10.4830559405;knownGeneID=2558983;conf_hi=10.513286;geneID=2558983
scaffold_21	Cufflinks	exon	58327	58426	1000.00	-	.	Parent=2558983;frac=1.000000;cov=423.863966;conf_lo=10.015306;FPKM=10.4830559405;knownGeneID=2558983;conf_hi=10.513286;geneID=2558983
scaffold_21	Cufflinks	exon	58479	61623	1000.00	-	.	Parent=2558983;frac=1.000000;cov=423.863966;conf_lo=10.015306;FPKM=10.4830559405;knownGeneID=2558983;conf_hi=10.513286;geneID=2558983
scaffold_21	Cufflinks	exon	61695	62127	1000.00	-	.	Parent=2558983;frac=1.000000;cov=423.863966;conf_lo=10.015306;FPKM=10.4830559405;knownGeneID=2558983;conf_hi=10.513286;geneID=2558983
scaffold_21	Cufflinks	exon	62183	62570	1000.00	-	.	Parent=2558983;frac=1.000000;cov=423.863966;conf_lo=10.015306;FPKM=10.4830559405;knownGeneID=2558983;conf_hi=10.513286;geneID=2558983
scaffold_21	Cufflinks	start_codon	62570	62567	1000.00	-	0	Parent=2558983;frac=1.000000;cov=423.863966;conf_lo=10.015306;FPKM=10.4830559405;knownGeneID=2558983;conf_hi=10.513286;geneID=2558983
scaffold_21	Cufflinks	stop_codon	56763	56766	1000.00	-	0	Parent=2558983;frac=1.000000;cov=423.863966;conf_lo=10.015306;FPKM=10.4830559405;knownGeneID=2558983;conf_hi=10.513286;geneID=2558983
scaffold_21	Cufflinks	CDS	56766	57469	1000.00	-	0	Parent=2558983;frac=1.000000;cov=423.863966;conf_lo=10.015306;FPKM=10.4830559405;knownGeneID=2558983;conf_hi=10.513286;geneID=2558983
scaffold_21	Cufflinks	CDS	57523	58272	1000.00	-	1	Parent=2558983;frac=1.000000;cov=423.863966;conf_lo=10.015306;FPKM=10.4830559405;knownGeneID=2558983;conf_hi=10.513286;geneID=2558983
scaffold_21	Cufflinks	CDS	58327	58426	1000.00	-	0	Parent=2558983;frac=1.000000;cov=423.863966;conf_lo=10.015306;FPKM=10.4830559405;knownGeneID=2558983;conf_hi=10.513286;geneID=2558983
scaffold_21	Cufflinks	CDS	58479	61623	1000.00	-	0	Parent=2558983;frac=1.000000;cov=423.863966;conf_lo=10.015306;FPKM=10.4830559405;knownGeneID=2558983;conf_hi=10.513286;geneID=2558983
scaffold_21	Cufflinks	CDS	61695	62127	1000.00	-	0	Parent=2558983;frac=1.000000;cov=423.863966;conf_lo=10.015306;FPKM=10.4830559405;knownGeneID=2558983;conf_hi=10.513286;geneID=2558983
scaffold_21	Cufflinks	CDS	62183	62570	1000.00	-	0	Parent=2558983;frac=1.000000;cov=423.863966;conf_lo=10.015306;FPKM=10.4830559405;knownGeneID=2558983;conf_hi=10.513286;geneID=2558983
scaffold_17	Cufflinks	Gene	250971	255499	100.0	+	0	ID=G1193964;
scaffold_17	Cufflinks	transcript	250971	255499	521.00	+	0	ID=CUFF.687.3;Parent=G1193964;frac=0.233550;cov=126.437485;conf_lo=2.899997;FPKM=3.0860093638;knownGeneID=1193964;conf_hi=3.281451;geneID=1193964
scaffold_17	Cufflinks	exon	250971	251028	521.00	+	.	Parent=CUFF.687.3;frac=0.233550;cov=126.437485;conf_lo=2.899997;FPKM=3.0860093638;knownGeneID=1193964;conf_hi=3.281451;geneID=1193964
scaffold_17	Cufflinks	exon	251084	251126	521.00	+	.	Parent=CUFF.687.3;frac=0.233550;cov=126.437485;conf_lo=2.899997;FPKM=3.0860093638;knownGeneID=1193964;conf_hi=3.281451;geneID=1193964
scaffold_17	Cufflinks	exon	251176	251356	521.00	+	.	Parent=CUFF.687.3;frac=0.233550;cov=126.437485;conf_lo=2.899997;FPKM=3.0860093638;knownGeneID=1193964;conf_hi=3.281451;geneID=1193964
scaffold_17	Cufflinks	exon	251412	251514	521.00	+	.	Parent=CUFF.687.3;frac=0.233550;cov=126.437485;conf_lo=2.899997;FPKM=3.0860093638;knownGeneID=1193964;conf_hi=3.281451;geneID=1193964
scaffold_17	Cufflinks	exon	251567	251729	521.00	+	.	Parent=CUFF.687.3;frac=0.233550;cov=126.437485;conf_lo=2.899997;FPKM=3.0860093638;knownGeneID=1193964;conf_hi=3.281451;geneID=1193964
scaffold_17	Cufflinks	exon	251784	253771	521.00	+	.	Parent=CUFF.687.3;frac=0.233550;cov=126.437485;conf_lo=2.899997;FPKM=3.0860093638;knownGeneID=1193964;conf_hi=3.281451;geneID=1193964
scaffold_17	Cufflinks	exon	253824	253957	521.00	+	.	Parent=CUFF.687.3;frac=0.233550;cov=126.437485;conf_lo=2.899997;FPKM=3.0860093638;knownGeneID=1193964;conf_hi=3.281451;geneID=1193964
scaffold_17	Cufflinks	exon	254004	254693	521.00	+	.	Parent=CUFF.687.3;frac=0.233550;cov=126.437485;conf_lo=2.899997;FPKM=3.0860093638;knownGeneID=1193964;conf_hi=3.281451;geneID=1193964
scaffold_17	Cufflinks	exon	254749	255165	521.00	+	.	Parent=CUFF.687.3;frac=0.233550;cov=126.437485;conf_lo=2.899997;FPKM=3.0860093638;knownGeneID=1193964;conf_hi=3.281451;geneID=1193964
scaffold_17	Cufflinks	exon	255237	255499	521.00	+	.	Parent=CUFF.687.3;frac=0.233550;cov=126.437485;conf_lo=2.899997;FPKM=3.0860093638;knownGeneID=1193964;conf_hi=3.281451;geneID=1193964
scaffold_17	Cufflinks	start_codon	250971	250974	521.00	+	0	Parent=CUFF.687.3;frac=0.233550;cov=126.437485;conf_lo=2.899997;FPKM=3.0860093638;knownGeneID=1193964;conf_hi=3.281451;geneID=1193964
scaffold_17	Cufflinks	stop_codon	253449	253452	521.00	+	0	Parent=CUFF.687.3;frac=0.233550;cov=126.437485;conf_lo=2.899997;FPKM=3.0860093638;knownGeneID=1193964;conf_hi=3.281451;geneID=1193964
scaffold_17	Cufflinks	CDS	250971	251028	521.00	+	0	Parent=CUFF.687.3;frac=0.233550;cov=126.437485;conf_lo=2.899997;FPKM=3.0860093638;knownGeneID=1193964;conf_hi=3.281451;geneID=1193964
scaffold_17	Cufflinks	CDS	251084	251126	521.00	+	0	Parent=CUFF.687.3;frac=0.233550;cov=126.437485;conf_lo=2.899997;FPKM=3.0860093638;knownGeneID=1193964;conf_hi=3.281451;geneID=1193964
scaffold_17	Cufflinks	CDS	251176	251356	521.00	+	0	Parent=CUFF.687.3;frac=0.233550;cov=126.437485;conf_lo=2.899997;FPKM=3.0860093638;knownGeneID=1193964;conf_hi=3.281451;geneID=1193964
scaffold_17	Cufflinks	CDS	251412	251514	521.00	+	0	Parent=CUFF.687.3;frac=0.233550;cov=126.437485;conf_lo=2.899997;FPKM=3.0860093638;knownGeneID=1193964;conf_hi=3.281451;geneID=1193964
scaffold_17	Cufflinks	CDS	251567	251729	521.00	+	0	Parent=CUFF.687.3;frac=0.233550;cov=126.437485;conf_lo=2.899997;FPKM=3.0860093638;knownGeneID=1193964;conf_hi=3.281451;geneID=1193964
scaffold_17	Cufflinks	CDS	251784	253452	521.00	+	0	Parent=CUFF.687.3;frac=0.233550;cov=126.437485;conf_lo=2.899997;FPKM=3.0860093638;knownGeneID=1193964;conf_hi=3.281451;geneID=1193964
scaffold_4	Cufflinks	Gene	1379667	1381426	100.0	-	0	ID=G2699022;
scaffold_4	Cufflinks	transcript	1379667	1381426	1000.00	-	0	ID=2699022;Parent=G2699022;frac=1.000000;cov=592.342382;conf_lo=12.615326;FPKM=14.5606238375;knownGeneID=2699022;conf_hi=13.665836;geneID=2699022
scaffold_4	Cufflinks	exon	1379667	1380665	1000.00	-	.	Parent=2699022;frac=1.000000;cov=592.342382;conf_lo=12.615326;FPKM=14.5606238375;knownGeneID=2699022;conf_hi=13.665836;geneID=2699022
scaffold_4	Cufflinks	exon	1380713	1380737	1000.00	-	.	Parent=2699022;frac=1.000000;cov=592.342382;conf_lo=12.615326;FPKM=14.5606238375;knownGeneID=2699022;conf_hi=13.665836;geneID=2699022
scaffold_4	Cufflinks	exon	1380794	1380931	1000.00	-	.	Parent=2699022;frac=1.000000;cov=592.342382;conf_lo=12.615326;FPKM=14.5606238375;knownGeneID=2699022;conf_hi=13.665836;geneID=2699022
scaffold_4	Cufflinks	exon	1380990	1381145	1000.00	-	.	Parent=2699022;frac=1.000000;cov=592.342382;conf_lo=12.615326;FPKM=14.5606238375;knownGeneID=2699022;conf_hi=13.665836;geneID=2699022
scaffold_4	Cufflinks	exon	1381251	1381426	1000.00	-	.	Parent=2699022;frac=1.000000;cov=592.342382;conf_lo=12.615326;FPKM=14.5606238375;knownGeneID=2699022;conf_hi=13.665836;geneID=2699022
scaffold_4	Cufflinks	start_codon	1381426	1381423	1000.00	-	0	Parent=2699022;frac=1.000000;cov=592.342382;conf_lo=12.615326;FPKM=14.5606238375;knownGeneID=2699022;conf_hi=13.665836;geneID=2699022
scaffold_4	Cufflinks	stop_codon	1379664	1379667	1000.00	-	0	Parent=2699022;frac=1.000000;cov=592.342382;conf_lo=12.615326;FPKM=14.5606238375;knownGeneID=2699022;conf_hi=13.665836;geneID=2699022
scaffold_4	Cufflinks	CDS	1379667	1380665	1000.00	-	0	Parent=2699022;frac=1.000000;cov=592.342382;conf_lo=12.615326;FPKM=14.5606238375;knownGeneID=2699022;conf_hi=13.665836;geneID=2699022
scaffold_4	Cufflinks	CDS	1380713	1380737	1000.00	-	2	Parent=2699022;frac=1.000000;cov=592.342382;conf_lo=12.615326;FPKM=14.5606238375;knownGeneID=2699022;conf_hi=13.665836;geneID=2699022
scaffold_4	Cufflinks	CDS	1380794	1380931	1000.00	-	2	Parent=2699022;frac=1.000000;cov=592.342382;conf_lo=12.615326;FPKM=14.5606238375;knownGeneID=2699022;conf_hi=13.665836;geneID=2699022
scaffold_4	Cufflinks	CDS	1380990	1381145	1000.00	-	1	Parent=2699022;frac=1.000000;cov=592.342382;conf_lo=12.615326;FPKM=14.5606238375;knownGeneID=2699022;conf_hi=13.665836;geneID=2699022
scaffold_4	Cufflinks	CDS	1381251	1381426	1000.00	-	0	Parent=2699022;frac=1.000000;cov=592.342382;conf_lo=12.615326;FPKM=14.5606238375;knownGeneID=2699022;conf_hi=13.665836;geneID=2699022
scaffold_8	Cufflinks	Gene	862714	863047	100.0	+	0	ID=G2507070;
scaffold_8	Cufflinks	transcript	862717	863047	334.00	+	0	ID=CUFF.12300.2;Parent=G2507070;frac=0.325358;cov=103.067893;conf_lo=1.941205;FPKM=2.5534104289;knownGeneID=2507070;conf_hi=3.189122;geneID=2507070
scaffold_8	Cufflinks	exon	862717	863047	334.00	+	.	Parent=CUFF.12300.2;frac=0.325358;cov=103.067893;conf_lo=1.941205;FPKM=2.5534104289;knownGeneID=2507070;conf_hi=3.189122;geneID=2507070
scaffold_8	Cufflinks	start_codon	862726	862729	334.00	+	0	Parent=CUFF.12300.2;frac=0.325358;cov=103.067893;conf_lo=1.941205;FPKM=2.5534104289;knownGeneID=2507070;conf_hi=3.189122;geneID=2507070
scaffold_8	Cufflinks	stop_codon	863025	863028	334.00	+	0	Parent=CUFF.12300.2;frac=0.325358;cov=103.067893;conf_lo=1.941205;FPKM=2.5534104289;knownGeneID=2507070;conf_hi=3.189122;geneID=2507070
scaffold_8	Cufflinks	CDS	862726	863028	334.00	+	0	Parent=CUFF.12300.2;frac=0.325358;cov=103.067893;conf_lo=1.941205;FPKM=2.5534104289;knownGeneID=2507070;conf_hi=3.189122;geneID=2507070
scaffold_8	Cufflinks	transcript	862714	863047	1000.00	+	0	ID=2507070;Parent=G2507070;frac=0.674642;cov=308.096957;conf_lo=6.396531;FPKM=7.6328133102;knownGeneID=2507070;conf_hi=8.875187;geneID=2507070
scaffold_8	Cufflinks	exon	862714	862768	1000.00	+	.	Parent=2507070;frac=0.674642;cov=308.096957;conf_lo=6.396531;FPKM=7.6328133102;knownGeneID=2507070;conf_hi=8.875187;geneID=2507070
scaffold_8	Cufflinks	exon	862824	863047	1000.00	+	.	Parent=2507070;frac=0.674642;cov=308.096957;conf_lo=6.396531;FPKM=7.6328133102;knownGeneID=2507070;conf_hi=8.875187;geneID=2507070
scaffold_8	Cufflinks	start_codon	862714	862717	1000.00	+	0	Parent=2507070;frac=0.674642;cov=308.096957;conf_lo=6.396531;FPKM=7.6328133102;knownGeneID=2507070;conf_hi=8.875187;geneID=2507070
scaffold_8	Cufflinks	stop_codon	863044	863047	1000.00	+	0	Parent=2507070;frac=0.674642;cov=308.096957;conf_lo=6.396531;FPKM=7.6328133102;knownGeneID=2507070;conf_hi=8.875187;geneID=2507070
scaffold_8	Cufflinks	CDS	862714	862768	1000.00	+	0	Parent=2507070;frac=0.674642;cov=308.096957;conf_lo=6.396531;FPKM=7.6328133102;knownGeneID=2507070;conf_hi=8.875187;geneID=2507070
scaffold_8	Cufflinks	CDS	862824	863047	1000.00	+	0	Parent=2507070;frac=0.674642;cov=308.096957;conf_lo=6.396531;FPKM=7.6328133102;knownGeneID=2507070;conf_hi=8.875187;geneID=2507070
scaffold_2	Cufflinks	Gene	2843946	2845847	100.0	-	0	ID=G2675745;
scaffold_2	Cufflinks	transcript	2843946	2845847	1000.00	-	0	ID=2675745;Parent=G2675745;frac=1.000000;cov=368.916669;conf_lo=8.120449;FPKM=9.1737380388;knownGeneID=2675745;conf_hi=8.985378;geneID=2675745
scaffold_2	Cufflinks	exon	2843946	2845348	1000.00	-	.	Parent=2675745;frac=1.000000;cov=368.916669;conf_lo=8.120449;FPKM=9.1737380388;knownGeneID=2675745;conf_hi=8.985378;geneID=2675745
scaffold_2	Cufflinks	exon	2845394	2845847	1000.00	-	.	Parent=2675745;frac=1.000000;cov=368.916669;conf_lo=8.120449;FPKM=9.1737380388;knownGeneID=2675745;conf_hi=8.985378;geneID=2675745
scaffold_2	Cufflinks	start_codon	2845847	2845844	1000.00	-	0	Parent=2675745;frac=1.000000;cov=368.916669;conf_lo=8.120449;FPKM=9.1737380388;knownGeneID=2675745;conf_hi=8.985378;geneID=2675745
scaffold_2	Cufflinks	stop_codon	2843943	2843946	1000.00	-	0	Parent=2675745;frac=1.000000;cov=368.916669;conf_lo=8.120449;FPKM=9.1737380388;knownGeneID=2675745;conf_hi=8.985378;geneID=2675745
scaffold_2	Cufflinks	CDS	2843946	2845348	1000.00	-	0	Parent=2675745;frac=1.000000;cov=368.916669;conf_lo=8.120449;FPKM=9.1737380388;knownGeneID=2675745;conf_hi=8.985378;geneID=2675745
scaffold_2	Cufflinks	CDS	2845394	2845847	1000.00	-	1	Parent=2675745;frac=1.000000;cov=368.916669;conf_lo=8.120449;FPKM=9.1737380388;knownGeneID=2675745;conf_hi=8.985378;geneID=2675745
scaffold_9	Cufflinks	Gene	419819	421369	100.0	-	0	ID=G2633459;
scaffold_9	Cufflinks	transcript	419819	421369	1000.00	-	0	ID=2633459;Parent=G2633459;frac=1.000000;cov=108.198255;conf_lo=2.216126;FPKM=2.6312054897;knownGeneID=2633459;conf_hi=2.698407;geneID=2633459
scaffold_9	Cufflinks	exon	419819	421369	1000.00	-	.	Parent=2633459;frac=1.000000;cov=108.198255;conf_lo=2.216126;FPKM=2.6312054897;knownGeneID=2633459;conf_hi=2.698407;geneID=2633459
scaffold_9	Cufflinks	start_codon	421369	421366	1000.00	-	0	Parent=2633459;frac=1.000000;cov=108.198255;conf_lo=2.216126;FPKM=2.6312054897;knownGeneID=2633459;conf_hi=2.698407;geneID=2633459
scaffold_9	Cufflinks	stop_codon	419816	419819	1000.00	-	0	Parent=2633459;frac=1.000000;cov=108.198255;conf_lo=2.216126;FPKM=2.6312054897;knownGeneID=2633459;conf_hi=2.698407;geneID=2633459
scaffold_9	Cufflinks	CDS	419819	421369	1000.00	-	0	Parent=2633459;frac=1.000000;cov=108.198255;conf_lo=2.216126;FPKM=2.6312054897;knownGeneID=2633459;conf_hi=2.698407;geneID=2633459
scaffold_9	Cufflinks	Gene	415353	416857	100.0	-	0	ID=G2633454;
scaffold_9	Cufflinks	transcript	415353	416813	1000.00	-	0	ID=2633454;Parent=G2633454;frac=0.568315;cov=42098.774818;conf_lo=1052.034882;FPKM=1040.6192076409;knownGeneID=2633454;conf_hi=1066.227828;geneID=2633454
scaffold_9	Cufflinks	exon	415353	415447	1000.00	-	.	Parent=2633454;frac=0.568315;cov=42098.774818;conf_lo=1052.034882;FPKM=1040.6192076409;knownGeneID=2633454;conf_hi=1066.227828;geneID=2633454
scaffold_9	Cufflinks	exon	415519	415720	1000.00	-	.	Parent=2633454;frac=0.568315;cov=42098.774818;conf_lo=1052.034882;FPKM=1040.6192076409;knownGeneID=2633454;conf_hi=1066.227828;geneID=2633454
scaffold_9	Cufflinks	exon	415777	415979	1000.00	-	.	Parent=2633454;frac=0.568315;cov=42098.774818;conf_lo=1052.034882;FPKM=1040.6192076409;knownGeneID=2633454;conf_hi=1066.227828;geneID=2633454
scaffold_9	Cufflinks	exon	416042	416359	1000.00	-	.	Parent=2633454;frac=0.568315;cov=42098.774818;conf_lo=1052.034882;FPKM=1040.6192076409;knownGeneID=2633454;conf_hi=1066.227828;geneID=2633454
scaffold_9	Cufflinks	exon	416414	416531	1000.00	-	.	Parent=2633454;frac=0.568315;cov=42098.774818;conf_lo=1052.034882;FPKM=1040.6192076409;knownGeneID=2633454;conf_hi=1066.227828;geneID=2633454
scaffold_9	Cufflinks	exon	416586	416813	1000.00	-	.	Parent=2633454;frac=0.568315;cov=42098.774818;conf_lo=1052.034882;FPKM=1040.6192076409;knownGeneID=2633454;conf_hi=1066.227828;geneID=2633454
scaffold_9	Cufflinks	start_codon	416813	416810	1000.00	-	0	Parent=2633454;frac=0.568315;cov=42098.774818;conf_lo=1052.034882;FPKM=1040.6192076409;knownGeneID=2633454;conf_hi=1066.227828;geneID=2633454
scaffold_9	Cufflinks	stop_codon	415350	415353	1000.00	-	0	Parent=2633454;frac=0.568315;cov=42098.774818;conf_lo=1052.034882;FPKM=1040.6192076409;knownGeneID=2633454;conf_hi=1066.227828;geneID=2633454
scaffold_9	Cufflinks	CDS	415353	415447	1000.00	-	0	Parent=2633454;frac=0.568315;cov=42098.774818;conf_lo=1052.034882;FPKM=1040.6192076409;knownGeneID=2633454;conf_hi=1066.227828;geneID=2633454
scaffold_9	Cufflinks	CDS	415519	415720	1000.00	-	1	Parent=2633454;frac=0.568315;cov=42098.774818;conf_lo=1052.034882;FPKM=1040.6192076409;knownGeneID=2633454;conf_hi=1066.227828;geneID=2633454
scaffold_9	Cufflinks	CDS	415777	415979	1000.00	-	1	Parent=2633454;frac=0.568315;cov=42098.774818;conf_lo=1052.034882;FPKM=1040.6192076409;knownGeneID=2633454;conf_hi=1066.227828;geneID=2633454
scaffold_9	Cufflinks	CDS	416042	416359	1000.00	-	2	Parent=2633454;frac=0.568315;cov=42098.774818;conf_lo=1052.034882;FPKM=1040.6192076409;knownGeneID=2633454;conf_hi=1066.227828;geneID=2633454
scaffold_9	Cufflinks	CDS	416414	416531	1000.00	-	1	Parent=2633454;frac=0.568315;cov=42098.774818;conf_lo=1052.034882;FPKM=1040.6192076409;knownGeneID=2633454;conf_hi=1066.227828;geneID=2633454
scaffold_9	Cufflinks	CDS	416586	416813	1000.00	-	1	Parent=2633454;frac=0.568315;cov=42098.774818;conf_lo=1052.034882;FPKM=1040.6192076409;knownGeneID=2633454;conf_hi=1066.227828;geneID=2633454
scaffold_9	Cufflinks	transcript	415561	416857	633.00	-	0	ID=CUFF.12769.3;Parent=G2633454;frac=0.326477;cov=26669.990591;conf_lo=664.433711;FPKM=659.2425693232;knownGeneID=2633454;conf_hi=676.519949;geneID=2633454
scaffold_9	Cufflinks	exon	415561	415720	633.00	-	.	Parent=CUFF.12769.3;frac=0.326477;cov=26669.990591;conf_lo=664.433711;FPKM=659.2425693232;knownGeneID=2633454;conf_hi=676.519949;geneID=2633454
scaffold_9	Cufflinks	exon	415777	415979	633.00	-	.	Parent=CUFF.12769.3;frac=0.326477;cov=26669.990591;conf_lo=664.433711;FPKM=659.2425693232;knownGeneID=2633454;conf_hi=676.519949;geneID=2633454
scaffold_9	Cufflinks	exon	416042	416359	633.00	-	.	Parent=CUFF.12769.3;frac=0.326477;cov=26669.990591;conf_lo=664.433711;FPKM=659.2425693232;knownGeneID=2633454;conf_hi=676.519949;geneID=2633454
scaffold_9	Cufflinks	exon	416414	416531	633.00	-	.	Parent=CUFF.12769.3;frac=0.326477;cov=26669.990591;conf_lo=664.433711;FPKM=659.2425693232;knownGeneID=2633454;conf_hi=676.519949;geneID=2633454
scaffold_9	Cufflinks	exon	416586	416857	633.00	-	.	Parent=CUFF.12769.3;frac=0.326477;cov=26669.990591;conf_lo=664.433711;FPKM=659.2425693232;knownGeneID=2633454;conf_hi=676.519949;geneID=2633454
scaffold_9	Cufflinks	start_codon	416749	416746	633.00	-	0	Parent=CUFF.12769.3;frac=0.326477;cov=26669.990591;conf_lo=664.433711;FPKM=659.2425693232;knownGeneID=2633454;conf_hi=676.519949;geneID=2633454
scaffold_9	Cufflinks	stop_codon	416621	416624	633.00	-	0	Parent=CUFF.12769.3;frac=0.326477;cov=26669.990591;conf_lo=664.433711;FPKM=659.2425693232;knownGeneID=2633454;conf_hi=676.519949;geneID=2633454
scaffold_9	Cufflinks	CDS	416624	416749	633.00	-	0	Parent=CUFF.12769.3;frac=0.326477;cov=26669.990591;conf_lo=664.433711;FPKM=659.2425693232;knownGeneID=2633454;conf_hi=676.519949;geneID=2633454
scaffold_1	Cufflinks	Gene	2170700	2172684	100.0	+	0	ID=G2606534;
scaffold_1	Cufflinks	transcript	2170700	2172684	1000.00	+	0	ID=2606534;Parent=G2606534;frac=1.000000;cov=1275.912097;conf_lo=27.441194;FPKM=30.9709786061;knownGeneID=2606534;conf_hi=28.894124;geneID=2606534
scaffold_1	Cufflinks	exon	2170700	2171468	1000.00	+	.	Parent=2606534;frac=1.000000;cov=1275.912097;conf_lo=27.441194;FPKM=30.9709786061;knownGeneID=2606534;conf_hi=28.894124;geneID=2606534
scaffold_1	Cufflinks	exon	2171516	2171758	1000.00	+	.	Parent=2606534;frac=1.000000;cov=1275.912097;conf_lo=27.441194;FPKM=30.9709786061;knownGeneID=2606534;conf_hi=28.894124;geneID=2606534
scaffold_1	Cufflinks	exon	2171811	2172096	1000.00	+	.	Parent=2606534;frac=1.000000;cov=1275.912097;conf_lo=27.441194;FPKM=30.9709786061;knownGeneID=2606534;conf_hi=28.894124;geneID=2606534
scaffold_1	Cufflinks	exon	2172151	2172330	1000.00	+	.	Parent=2606534;frac=1.000000;cov=1275.912097;conf_lo=27.441194;FPKM=30.9709786061;knownGeneID=2606534;conf_hi=28.894124;geneID=2606534
scaffold_1	Cufflinks	exon	2172431	2172591	1000.00	+	.	Parent=2606534;frac=1.000000;cov=1275.912097;conf_lo=27.441194;FPKM=30.9709786061;knownGeneID=2606534;conf_hi=28.894124;geneID=2606534
scaffold_1	Cufflinks	exon	2172650	2172684	1000.00	+	.	Parent=2606534;frac=1.000000;cov=1275.912097;conf_lo=27.441194;FPKM=30.9709786061;knownGeneID=2606534;conf_hi=28.894124;geneID=2606534
scaffold_1	Cufflinks	start_codon	2170700	2170703	1000.00	+	0	Parent=2606534;frac=1.000000;cov=1275.912097;conf_lo=27.441194;FPKM=30.9709786061;knownGeneID=2606534;conf_hi=28.894124;geneID=2606534
scaffold_1	Cufflinks	stop_codon	2172681	2172684	1000.00	+	0	Parent=2606534;frac=1.000000;cov=1275.912097;conf_lo=27.441194;FPKM=30.9709786061;knownGeneID=2606534;conf_hi=28.894124;geneID=2606534
scaffold_1	Cufflinks	CDS	2170700	2171468	1000.00	+	0	Parent=2606534;frac=1.000000;cov=1275.912097;conf_lo=27.441194;FPKM=30.9709786061;knownGeneID=2606534;conf_hi=28.894124;geneID=2606534
scaffold_1	Cufflinks	CDS	2171516	2171758	1000.00	+	0	Parent=2606534;frac=1.000000;cov=1275.912097;conf_lo=27.441194;FPKM=30.9709786061;knownGeneID=2606534;conf_hi=28.894124;geneID=2606534
scaffold_1	Cufflinks	CDS	2171811	2172096	1000.00	+	2	Parent=2606534;frac=1.000000;cov=1275.912097;conf_lo=27.441194;FPKM=30.9709786061;knownGeneID=2606534;conf_hi=28.894124;geneID=2606534
scaffold_1	Cufflinks	CDS	2172151	2172330	1000.00	+	2	Parent=2606534;frac=1.000000;cov=1275.912097;conf_lo=27.441194;FPKM=30.9709786061;knownGeneID=2606534;conf_hi=28.894124;geneID=2606534
scaffold_1	Cufflinks	CDS	2172431	2172591	1000.00	+	1	Parent=2606534;frac=1.000000;cov=1275.912097;conf_lo=27.441194;FPKM=30.9709786061;knownGeneID=2606534;conf_hi=28.894124;geneID=2606534
scaffold_1	Cufflinks	CDS	2172650	2172684	1000.00	+	2	Parent=2606534;frac=1.000000;cov=1275.912097;conf_lo=27.441194;FPKM=30.9709786061;knownGeneID=2606534;conf_hi=28.894124;geneID=2606534
scaffold_13	Cufflinks	Gene	271199	271446	100.0	+	0	ID=G1163539;
scaffold_13	Cufflinks	transcript	271199	271446	1000.00	+	0	ID=1163539;Parent=G1163539;frac=1.000000;cov=284.812618;conf_lo=1.182032;FPKM=6.9625117975;knownGeneID=1163539;conf_hi=2.271356;geneID=1163539
scaffold_13	Cufflinks	exon	271199	271395	1000.00	+	.	Parent=1163539;frac=1.000000;cov=284.812618;conf_lo=1.182032;FPKM=6.9625117975;knownGeneID=1163539;conf_hi=2.271356;geneID=1163539
scaffold_13	Cufflinks	exon	271446	271446	1000.00	+	.	Parent=1163539;frac=1.000000;cov=284.812618;conf_lo=1.182032;FPKM=6.9625117975;knownGeneID=1163539;conf_hi=2.271356;geneID=1163539
scaffold_13	Cufflinks	start_codon	271199	271202	1000.00	+	0	Parent=1163539;frac=1.000000;cov=284.812618;conf_lo=1.182032;FPKM=6.9625117975;knownGeneID=1163539;conf_hi=2.271356;geneID=1163539
scaffold_13	Cufflinks	stop_codon	271443	271446	1000.00	+	0	Parent=1163539;frac=1.000000;cov=284.812618;conf_lo=1.182032;FPKM=6.9625117975;knownGeneID=1163539;conf_hi=2.271356;geneID=1163539
scaffold_13	Cufflinks	CDS	271199	271395	1000.00	+	0	Parent=1163539;frac=1.000000;cov=284.812618;conf_lo=1.182032;FPKM=6.9625117975;knownGeneID=1163539;conf_hi=2.271356;geneID=1163539
scaffold_2	Cufflinks	Gene	2701224	2702035	100.0	+	0	ID=G2612147;
scaffold_2	Cufflinks	transcript	2701224	2702035	1000.00	+	0	ID=2612147;Parent=G2612147;frac=1.000000;cov=5259.814475;conf_lo=83.241355;FPKM=128.3076960948;knownGeneID=2612147;conf_hi=87.867961;geneID=2612147
scaffold_2	Cufflinks	exon	2701224	2701229	1000.00	+	.	Parent=2612147;frac=1.000000;cov=5259.814475;conf_lo=83.241355;FPKM=128.3076960948;knownGeneID=2612147;conf_hi=87.867961;geneID=2612147
scaffold_2	Cufflinks	exon	2701286	2701369	1000.00	+	.	Parent=2612147;frac=1.000000;cov=5259.814475;conf_lo=83.241355;FPKM=128.3076960948;knownGeneID=2612147;conf_hi=87.867961;geneID=2612147
scaffold_2	Cufflinks	exon	2701428	2701484	1000.00	+	.	Parent=2612147;frac=1.000000;cov=5259.814475;conf_lo=83.241355;FPKM=128.3076960948;knownGeneID=2612147;conf_hi=87.867961;geneID=2612147
scaffold_2	Cufflinks	exon	2701537	2701600	1000.00	+	.	Parent=2612147;frac=1.000000;cov=5259.814475;conf_lo=83.241355;FPKM=128.3076960948;knownGeneID=2612147;conf_hi=87.867961;geneID=2612147
scaffold_2	Cufflinks	exon	2701657	2701790	1000.00	+	.	Parent=2612147;frac=1.000000;cov=5259.814475;conf_lo=83.241355;FPKM=128.3076960948;knownGeneID=2612147;conf_hi=87.867961;geneID=2612147
scaffold_2	Cufflinks	exon	2701846	2701935	1000.00	+	.	Parent=2612147;frac=1.000000;cov=5259.814475;conf_lo=83.241355;FPKM=128.3076960948;knownGeneID=2612147;conf_hi=87.867961;geneID=2612147
scaffold_2	Cufflinks	exon	2701982	2702035	1000.00	+	.	Parent=2612147;frac=1.000000;cov=5259.814475;conf_lo=83.241355;FPKM=128.3076960948;knownGeneID=2612147;conf_hi=87.867961;geneID=2612147
scaffold_2	Cufflinks	start_codon	2701224	2701227	1000.00	+	0	Parent=2612147;frac=1.000000;cov=5259.814475;conf_lo=83.241355;FPKM=128.3076960948;knownGeneID=2612147;conf_hi=87.867961;geneID=2612147
scaffold_2	Cufflinks	stop_codon	2702032	2702035	1000.00	+	0	Parent=2612147;frac=1.000000;cov=5259.814475;conf_lo=83.241355;FPKM=128.3076960948;knownGeneID=2612147;conf_hi=87.867961;geneID=2612147
scaffold_2	Cufflinks	CDS	2701224	2701229	1000.00	+	0	Parent=2612147;frac=1.000000;cov=5259.814475;conf_lo=83.241355;FPKM=128.3076960948;knownGeneID=2612147;conf_hi=87.867961;geneID=2612147
scaffold_2	Cufflinks	CDS	2701286	2701369	1000.00	+	2	Parent=2612147;frac=1.000000;cov=5259.814475;conf_lo=83.241355;FPKM=128.3076960948;knownGeneID=2612147;conf_hi=87.867961;geneID=2612147
scaffold_2	Cufflinks	CDS	2701428	2701484	1000.00	+	1	Parent=2612147;frac=1.000000;cov=5259.814475;conf_lo=83.241355;FPKM=128.3076960948;knownGeneID=2612147;conf_hi=87.867961;geneID=2612147
scaffold_2	Cufflinks	CDS	2701537	2701600	1000.00	+	0	Parent=2612147;frac=1.000000;cov=5259.814475;conf_lo=83.241355;FPKM=128.3076960948;knownGeneID=2612147;conf_hi=87.867961;geneID=2612147
scaffold_2	Cufflinks	CDS	2701657	2701790	1000.00	+	0	Parent=2612147;frac=1.000000;cov=5259.814475;conf_lo=83.241355;FPKM=128.3076960948;knownGeneID=2612147;conf_hi=87.867961;geneID=2612147
scaffold_2	Cufflinks	CDS	2701846	2701935	1000.00	+	1	Parent=2612147;frac=1.000000;cov=5259.814475;conf_lo=83.241355;FPKM=128.3076960948;knownGeneID=2612147;conf_hi=87.867961;geneID=2612147
scaffold_2	Cufflinks	CDS	2701982	2702035	1000.00	+	0	Parent=2612147;frac=1.000000;cov=5259.814475;conf_lo=83.241355;FPKM=128.3076960948;knownGeneID=2612147;conf_hi=87.867961;geneID=2612147
scaffold_1	Cufflinks	Gene	891321	892374	100.0	+	0	ID=G1198083;
scaffold_1	Cufflinks	transcript	891321	892374	1000.00	+	0	ID=CUFF.3844.2;Parent=G1198083;frac=0.374201;cov=141.876571;conf_lo=3.275519;FPKM=3.6463589503;knownGeneID=1198083;conf_hi=4.031408;geneID=1198083
scaffold_1	Cufflinks	exon	891321	892189	1000.00	+	.	Parent=CUFF.3844.2;frac=0.374201;cov=141.876571;conf_lo=3.275519;FPKM=3.6463589503;knownGeneID=1198083;conf_hi=4.031408;geneID=1198083
scaffold_1	Cufflinks	exon	892240	892374	1000.00	+	.	Parent=CUFF.3844.2;frac=0.374201;cov=141.876571;conf_lo=3.275519;FPKM=3.6463589503;knownGeneID=1198083;conf_hi=4.031408;geneID=1198083
scaffold_1	Cufflinks	start_codon	891658	891661	1000.00	+	0	Parent=CUFF.3844.2;frac=0.374201;cov=141.876571;conf_lo=3.275519;FPKM=3.6463589503;knownGeneID=1198083;conf_hi=4.031408;geneID=1198083
scaffold_1	Cufflinks	stop_codon	892367	892370	1000.00	+	0	Parent=CUFF.3844.2;frac=0.374201;cov=141.876571;conf_lo=3.275519;FPKM=3.6463589503;knownGeneID=1198083;conf_hi=4.031408;geneID=1198083
scaffold_1	Cufflinks	CDS	891658	892189	1000.00	+	0	Parent=CUFF.3844.2;frac=0.374201;cov=141.876571;conf_lo=3.275519;FPKM=3.6463589503;knownGeneID=1198083;conf_hi=4.031408;geneID=1198083
scaffold_1	Cufflinks	CDS	892240	892370	1000.00	+	0	Parent=CUFF.3844.2;frac=0.374201;cov=141.876571;conf_lo=3.275519;FPKM=3.6463589503;knownGeneID=1198083;conf_hi=4.031408;geneID=1198083
scaffold_1	Cufflinks	Gene	4113326	4115858	100.0	-	0	ID=G2695906;
scaffold_1	Cufflinks	transcript	4113326	4115858	1000.00	-	0	ID=2695906;Parent=G2695906;frac=1.000000;cov=6.279799;conf_lo=0.115739;FPKM=0.1534659464;knownGeneID=2695906;conf_hi=0.190970;geneID=2695906
scaffold_1	Cufflinks	exon	4113326	4115188	1000.00	-	.	Parent=2695906;frac=1.000000;cov=6.279799;conf_lo=0.115739;FPKM=0.1534659464;knownGeneID=2695906;conf_hi=0.190970;geneID=2695906
scaffold_1	Cufflinks	exon	4115241	4115383	1000.00	-	.	Parent=2695906;frac=1.000000;cov=6.279799;conf_lo=0.115739;FPKM=0.1534659464;knownGeneID=2695906;conf_hi=0.190970;geneID=2695906
scaffold_1	Cufflinks	exon	4115434	4115524	1000.00	-	.	Parent=2695906;frac=1.000000;cov=6.279799;conf_lo=0.115739;FPKM=0.1534659464;knownGeneID=2695906;conf_hi=0.190970;geneID=2695906
scaffold_1	Cufflinks	exon	4115577	4115858	1000.00	-	.	Parent=2695906;frac=1.000000;cov=6.279799;conf_lo=0.115739;FPKM=0.1534659464;knownGeneID=2695906;conf_hi=0.190970;geneID=2695906
scaffold_1	Cufflinks	start_codon	4115858	4115855	1000.00	-	0	Parent=2695906;frac=1.000000;cov=6.279799;conf_lo=0.115739;FPKM=0.1534659464;knownGeneID=2695906;conf_hi=0.190970;geneID=2695906
scaffold_1	Cufflinks	stop_codon	4113323	4113326	1000.00	-	0	Parent=2695906;frac=1.000000;cov=6.279799;conf_lo=0.115739;FPKM=0.1534659464;knownGeneID=2695906;conf_hi=0.190970;geneID=2695906
scaffold_1	Cufflinks	CDS	4113326	4115188	1000.00	-	0	Parent=2695906;frac=1.000000;cov=6.279799;conf_lo=0.115739;FPKM=0.1534659464;knownGeneID=2695906;conf_hi=0.190970;geneID=2695906
scaffold_1	Cufflinks	CDS	4115241	4115383	1000.00	-	2	Parent=2695906;frac=1.000000;cov=6.279799;conf_lo=0.115739;FPKM=0.1534659464;knownGeneID=2695906;conf_hi=0.190970;geneID=2695906
scaffold_1	Cufflinks	CDS	4115434	4115524	1000.00	-	0	Parent=2695906;frac=1.000000;cov=6.279799;conf_lo=0.115739;FPKM=0.1534659464;knownGeneID=2695906;conf_hi=0.190970;geneID=2695906
scaffold_1	Cufflinks	CDS	4115577	4115858	1000.00	-	0	Parent=2695906;frac=1.000000;cov=6.279799;conf_lo=0.115739;FPKM=0.1534659464;knownGeneID=2695906;conf_hi=0.190970;geneID=2695906
scaffold_7	Cufflinks	Gene	165726	166859	100.0	-	0	ID=G1032955;
scaffold_7	Cufflinks	transcript	165726	166859	1000.00	-	0	ID=1032955;Parent=G1032955;frac=0.651637;cov=43.927223;conf_lo=0.895747;FPKM=1.1281169647;knownGeneID=1032955;conf_hi=1.360847;geneID=1032955
scaffold_7	Cufflinks	exon	165726	165819	1000.00	-	.	Parent=1032955;frac=0.651637;cov=43.927223;conf_lo=0.895747;FPKM=1.1281169647;knownGeneID=1032955;conf_hi=1.360847;geneID=1032955
scaffold_7	Cufflinks	exon	165874	166217	1000.00	-	.	Parent=1032955;frac=0.651637;cov=43.927223;conf_lo=0.895747;FPKM=1.1281169647;knownGeneID=1032955;conf_hi=1.360847;geneID=1032955
scaffold_7	Cufflinks	exon	166453	166631	1000.00	-	.	Parent=1032955;frac=0.651637;cov=43.927223;conf_lo=0.895747;FPKM=1.1281169647;knownGeneID=1032955;conf_hi=1.360847;geneID=1032955
scaffold_7	Cufflinks	exon	166778	166859	1000.00	-	.	Parent=1032955;frac=0.651637;cov=43.927223;conf_lo=0.895747;FPKM=1.1281169647;knownGeneID=1032955;conf_hi=1.360847;geneID=1032955
scaffold_7	Cufflinks	start_codon	166859	166856	1000.00	-	0	Parent=1032955;frac=0.651637;cov=43.927223;conf_lo=0.895747;FPKM=1.1281169647;knownGeneID=1032955;conf_hi=1.360847;geneID=1032955
scaffold_7	Cufflinks	stop_codon	165723	165726	1000.00	-	0	Parent=1032955;frac=0.651637;cov=43.927223;conf_lo=0.895747;FPKM=1.1281169647;knownGeneID=1032955;conf_hi=1.360847;geneID=1032955
scaffold_7	Cufflinks	CDS	165726	165819	1000.00	-	0	Parent=1032955;frac=0.651637;cov=43.927223;conf_lo=0.895747;FPKM=1.1281169647;knownGeneID=1032955;conf_hi=1.360847;geneID=1032955
scaffold_7	Cufflinks	CDS	165874	166217	1000.00	-	0	Parent=1032955;frac=0.651637;cov=43.927223;conf_lo=0.895747;FPKM=1.1281169647;knownGeneID=1032955;conf_hi=1.360847;geneID=1032955
scaffold_7	Cufflinks	CDS	166453	166631	1000.00	-	1	Parent=1032955;frac=0.651637;cov=43.927223;conf_lo=0.895747;FPKM=1.1281169647;knownGeneID=1032955;conf_hi=1.360847;geneID=1032955
scaffold_7	Cufflinks	CDS	166778	166859	1000.00	-	2	Parent=1032955;frac=0.651637;cov=43.927223;conf_lo=0.895747;FPKM=1.1281169647;knownGeneID=1032955;conf_hi=1.360847;geneID=1032955
scaffold_4	Cufflinks	Gene	1506090	1507739	100.0	+	0	ID=G2494852;
scaffold_4	Cufflinks	transcript	1506090	1507739	1000.00	+	0	ID=2494852;Parent=G2494852;frac=1.000000;cov=6692.197507;conf_lo=145.771833;FPKM=168.8735451813;knownGeneID=2494852;conf_hi=149.870110;geneID=2494852
scaffold_4	Cufflinks	exon	1506090	1506138	1000.00	+	.	Parent=2494852;frac=1.000000;cov=6692.197507;conf_lo=145.771833;FPKM=168.8735451813;knownGeneID=2494852;conf_hi=149.870110;geneID=2494852
scaffold_4	Cufflinks	exon	1506190	1506269	1000.00	+	.	Parent=2494852;frac=1.000000;cov=6692.197507;conf_lo=145.771833;FPKM=168.8735451813;knownGeneID=2494852;conf_hi=149.870110;geneID=2494852
scaffold_4	Cufflinks	exon	1506322	1506381	1000.00	+	.	Parent=2494852;frac=1.000000;cov=6692.197507;conf_lo=145.771833;FPKM=168.8735451813;knownGeneID=2494852;conf_hi=149.870110;geneID=2494852
scaffold_4	Cufflinks	exon	1506437	1506502	1000.00	+	.	Parent=2494852;frac=1.000000;cov=6692.197507;conf_lo=145.771833;FPKM=168.8735451813;knownGeneID=2494852;conf_hi=149.870110;geneID=2494852
scaffold_4	Cufflinks	exon	1506556	1506638	1000.00	+	.	Parent=2494852;frac=1.000000;cov=6692.197507;conf_lo=145.771833;FPKM=168.8735451813;knownGeneID=2494852;conf_hi=149.870110;geneID=2494852
scaffold_4	Cufflinks	exon	1506689	1506798	1000.00	+	.	Parent=2494852;frac=1.000000;cov=6692.197507;conf_lo=145.771833;FPKM=168.8735451813;knownGeneID=2494852;conf_hi=149.870110;geneID=2494852
scaffold_4	Cufflinks	exon	1506852	1507611	1000.00	+	.	Parent=2494852;frac=1.000000;cov=6692.197507;conf_lo=145.771833;FPKM=168.8735451813;knownGeneID=2494852;conf_hi=149.870110;geneID=2494852
scaffold_4	Cufflinks	exon	1507667	1507739	1000.00	+	.	Parent=2494852;frac=1.000000;cov=6692.197507;conf_lo=145.771833;FPKM=168.8735451813;knownGeneID=2494852;conf_hi=149.870110;geneID=2494852
scaffold_4	Cufflinks	start_codon	1506090	1506093	1000.00	+	0	Parent=2494852;frac=1.000000;cov=6692.197507;conf_lo=145.771833;FPKM=168.8735451813;knownGeneID=2494852;conf_hi=149.870110;geneID=2494852
scaffold_4	Cufflinks	stop_codon	1507736	1507739	1000.00	+	0	Parent=2494852;frac=1.000000;cov=6692.197507;conf_lo=145.771833;FPKM=168.8735451813;knownGeneID=2494852;conf_hi=149.870110;geneID=2494852
scaffold_4	Cufflinks	CDS	1506090	1506138	1000.00	+	0	Parent=2494852;frac=1.000000;cov=6692.197507;conf_lo=145.771833;FPKM=168.8735451813;knownGeneID=2494852;conf_hi=149.870110;geneID=2494852
scaffold_4	Cufflinks	CDS	1506190	1506269	1000.00	+	0	Parent=2494852;frac=1.000000;cov=6692.197507;conf_lo=145.771833;FPKM=168.8735451813;knownGeneID=2494852;conf_hi=149.870110;geneID=2494852
scaffold_4	Cufflinks	CDS	1506322	1506381	1000.00	+	1	Parent=2494852;frac=1.000000;cov=6692.197507;conf_lo=145.771833;FPKM=168.8735451813;knownGeneID=2494852;conf_hi=149.870110;geneID=2494852
scaffold_4	Cufflinks	CDS	1506437	1506502	1000.00	+	0	Parent=2494852;frac=1.000000;cov=6692.197507;conf_lo=145.771833;FPKM=168.8735451813;knownGeneID=2494852;conf_hi=149.870110;geneID=2494852
scaffold_4	Cufflinks	CDS	1506556	1506638	1000.00	+	2	Parent=2494852;frac=1.000000;cov=6692.197507;conf_lo=145.771833;FPKM=168.8735451813;knownGeneID=2494852;conf_hi=149.870110;geneID=2494852
scaffold_4	Cufflinks	CDS	1506689	1506798	1000.00	+	0	Parent=2494852;frac=1.000000;cov=6692.197507;conf_lo=145.771833;FPKM=168.8735451813;knownGeneID=2494852;conf_hi=149.870110;geneID=2494852
scaffold_4	Cufflinks	CDS	1506852	1507611	1000.00	+	1	Parent=2494852;frac=1.000000;cov=6692.197507;conf_lo=145.771833;FPKM=168.8735451813;knownGeneID=2494852;conf_hi=149.870110;geneID=2494852
scaffold_4	Cufflinks	CDS	1507667	1507739	1000.00	+	1	Parent=2494852;frac=1.000000;cov=6692.197507;conf_lo=145.771833;FPKM=168.8735451813;knownGeneID=2494852;conf_hi=149.870110;geneID=2494852
scaffold_2	Cufflinks	Gene	2692621	2695839	100.0	-	0	ID=G2566756;
scaffold_2	Cufflinks	transcript	2692621	2695839	1000.00	-	0	ID=2566756;Parent=G2566756;frac=1.000000;cov=2110.184638;conf_lo=47.918777;FPKM=51.4315908993;knownGeneID=2566756;conf_hi=49.456663;geneID=2566756
scaffold_2	Cufflinks	exon	2692621	2692726	1000.00	-	.	Parent=2566756;frac=1.000000;cov=2110.184638;conf_lo=47.918777;FPKM=51.4315908993;knownGeneID=2566756;conf_hi=49.456663;geneID=2566756
scaffold_2	Cufflinks	exon	2692780	2693245	1000.00	-	.	Parent=2566756;frac=1.000000;cov=2110.184638;conf_lo=47.918777;FPKM=51.4315908993;knownGeneID=2566756;conf_hi=49.456663;geneID=2566756
scaffold_2	Cufflinks	exon	2693298	2693711	1000.00	-	.	Parent=2566756;frac=1.000000;cov=2110.184638;conf_lo=47.918777;FPKM=51.4315908993;knownGeneID=2566756;conf_hi=49.456663;geneID=2566756
scaffold_2	Cufflinks	exon	2693765	2693996	1000.00	-	.	Parent=2566756;frac=1.000000;cov=2110.184638;conf_lo=47.918777;FPKM=51.4315908993;knownGeneID=2566756;conf_hi=49.456663;geneID=2566756
scaffold_2	Cufflinks	exon	2694046	2695052	1000.00	-	.	Parent=2566756;frac=1.000000;cov=2110.184638;conf_lo=47.918777;FPKM=51.4315908993;knownGeneID=2566756;conf_hi=49.456663;geneID=2566756
scaffold_2	Cufflinks	exon	2695100	2695190	1000.00	-	.	Parent=2566756;frac=1.000000;cov=2110.184638;conf_lo=47.918777;FPKM=51.4315908993;knownGeneID=2566756;conf_hi=49.456663;geneID=2566756
scaffold_2	Cufflinks	exon	2695239	2695514	1000.00	-	.	Parent=2566756;frac=1.000000;cov=2110.184638;conf_lo=47.918777;FPKM=51.4315908993;knownGeneID=2566756;conf_hi=49.456663;geneID=2566756
scaffold_2	Cufflinks	exon	2695569	2695661	1000.00	-	.	Parent=2566756;frac=1.000000;cov=2110.184638;conf_lo=47.918777;FPKM=51.4315908993;knownGeneID=2566756;conf_hi=49.456663;geneID=2566756
scaffold_2	Cufflinks	exon	2695726	2695839	1000.00	-	.	Parent=2566756;frac=1.000000;cov=2110.184638;conf_lo=47.918777;FPKM=51.4315908993;knownGeneID=2566756;conf_hi=49.456663;geneID=2566756
scaffold_2	Cufflinks	start_codon	2695839	2695836	1000.00	-	0	Parent=2566756;frac=1.000000;cov=2110.184638;conf_lo=47.918777;FPKM=51.4315908993;knownGeneID=2566756;conf_hi=49.456663;geneID=2566756
scaffold_2	Cufflinks	stop_codon	2692618	2692621	1000.00	-	0	Parent=2566756;frac=1.000000;cov=2110.184638;conf_lo=47.918777;FPKM=51.4315908993;knownGeneID=2566756;conf_hi=49.456663;geneID=2566756
scaffold_2	Cufflinks	CDS	2692621	2692726	1000.00	-	0	Parent=2566756;frac=1.000000;cov=2110.184638;conf_lo=47.918777;FPKM=51.4315908993;knownGeneID=2566756;conf_hi=49.456663;geneID=2566756
scaffold_2	Cufflinks	CDS	2692780	2693245	1000.00	-	0	Parent=2566756;frac=1.000000;cov=2110.184638;conf_lo=47.918777;FPKM=51.4315908993;knownGeneID=2566756;conf_hi=49.456663;geneID=2566756
scaffold_2	Cufflinks	CDS	2693298	2693711	1000.00	-	0	Parent=2566756;frac=1.000000;cov=2110.184638;conf_lo=47.918777;FPKM=51.4315908993;knownGeneID=2566756;conf_hi=49.456663;geneID=2566756
scaffold_2	Cufflinks	CDS	2693765	2693996	1000.00	-	2	Parent=2566756;frac=1.000000;cov=2110.184638;conf_lo=47.918777;FPKM=51.4315908993;knownGeneID=2566756;conf_hi=49.456663;geneID=2566756
scaffold_2	Cufflinks	CDS	2694046	2695052	1000.00	-	2	Parent=2566756;frac=1.000000;cov=2110.184638;conf_lo=47.918777;FPKM=51.4315908993;knownGeneID=2566756;conf_hi=49.456663;geneID=2566756
scaffold_2	Cufflinks	CDS	2695100	2695190	1000.00	-	0	Parent=2566756;frac=1.000000;cov=2110.184638;conf_lo=47.918777;FPKM=51.4315908993;knownGeneID=2566756;conf_hi=49.456663;geneID=2566756
scaffold_2	Cufflinks	CDS	2695239	2695514	1000.00	-	0	Parent=2566756;frac=1.000000;cov=2110.184638;conf_lo=47.918777;FPKM=51.4315908993;knownGeneID=2566756;conf_hi=49.456663;geneID=2566756
scaffold_2	Cufflinks	CDS	2695569	2695661	1000.00	-	2	Parent=2566756;frac=1.000000;cov=2110.184638;conf_lo=47.918777;FPKM=51.4315908993;knownGeneID=2566756;conf_hi=49.456663;geneID=2566756
scaffold_2	Cufflinks	CDS	2695726	2695839	1000.00	-	1	Parent=2566756;frac=1.000000;cov=2110.184638;conf_lo=47.918777;FPKM=51.4315908993;knownGeneID=2566756;conf_hi=49.456663;geneID=2566756
scaffold_20	Cufflinks	Gene	31016	31446	100.0	-	0	ID=G2178691;
scaffold_20	Cufflinks	transcript	31016	31446	1000.00	-	0	ID=2178691;Parent=G2178691;frac=1.000000;cov=327.326355;conf_lo=3.587816;FPKM=7.9508379196;knownGeneID=2178691;conf_hi=4.825473;geneID=2178691
scaffold_20	Cufflinks	exon	31016	31096	1000.00	-	.	Parent=2178691;frac=1.000000;cov=327.326355;conf_lo=3.587816;FPKM=7.9508379196;knownGeneID=2178691;conf_hi=4.825473;geneID=2178691
scaffold_20	Cufflinks	exon	31144	31362	1000.00	-	.	Parent=2178691;frac=1.000000;cov=327.326355;conf_lo=3.587816;FPKM=7.9508379196;knownGeneID=2178691;conf_hi=4.825473;geneID=2178691
scaffold_20	Cufflinks	exon	31417	31446	1000.00	-	.	Parent=2178691;frac=1.000000;cov=327.326355;conf_lo=3.587816;FPKM=7.9508379196;knownGeneID=2178691;conf_hi=4.825473;geneID=2178691
scaffold_20	Cufflinks	start_codon	31446	31443	1000.00	-	0	Parent=2178691;frac=1.000000;cov=327.326355;conf_lo=3.587816;FPKM=7.9508379196;knownGeneID=2178691;conf_hi=4.825473;geneID=2178691
scaffold_20	Cufflinks	stop_codon	31013	31016	1000.00	-	0	Parent=2178691;frac=1.000000;cov=327.326355;conf_lo=3.587816;FPKM=7.9508379196;knownGeneID=2178691;conf_hi=4.825473;geneID=2178691
scaffold_20	Cufflinks	CDS	31016	31096	1000.00	-	0	Parent=2178691;frac=1.000000;cov=327.326355;conf_lo=3.587816;FPKM=7.9508379196;knownGeneID=2178691;conf_hi=4.825473;geneID=2178691
scaffold_20	Cufflinks	CDS	31144	31362	1000.00	-	2	Parent=2178691;frac=1.000000;cov=327.326355;conf_lo=3.587816;FPKM=7.9508379196;knownGeneID=2178691;conf_hi=4.825473;geneID=2178691
scaffold_20	Cufflinks	CDS	31417	31446	1000.00	-	1	Parent=2178691;frac=1.000000;cov=327.326355;conf_lo=3.587816;FPKM=7.9508379196;knownGeneID=2178691;conf_hi=4.825473;geneID=2178691
scaffold_14	Cufflinks	Gene	884549	885566	100.0	-	0	ID=G2518504;
scaffold_14	Cufflinks	transcript	884867	885563	331.00	-	0	ID=CUFF.296.2;Parent=G2518504;frac=0.141723;cov=490.184473;conf_lo=10.862935;FPKM=11.9729907376;knownGeneID=2518504;conf_hi=13.088717;geneID=2518504
scaffold_14	Cufflinks	exon	884867	884970	331.00	-	.	Parent=CUFF.296.2;frac=0.141723;cov=490.184473;conf_lo=10.862935;FPKM=11.9729907376;knownGeneID=2518504;conf_hi=13.088717;geneID=2518504
scaffold_14	Cufflinks	exon	885020	885135	331.00	-	.	Parent=CUFF.296.2;frac=0.141723;cov=490.184473;conf_lo=10.862935;FPKM=11.9729907376;knownGeneID=2518504;conf_hi=13.088717;geneID=2518504
scaffold_14	Cufflinks	exon	885185	885341	331.00	-	.	Parent=CUFF.296.2;frac=0.141723;cov=490.184473;conf_lo=10.862935;FPKM=11.9729907376;knownGeneID=2518504;conf_hi=13.088717;geneID=2518504
scaffold_14	Cufflinks	exon	885392	885457	331.00	-	.	Parent=CUFF.296.2;frac=0.141723;cov=490.184473;conf_lo=10.862935;FPKM=11.9729907376;knownGeneID=2518504;conf_hi=13.088717;geneID=2518504
scaffold_14	Cufflinks	exon	885513	885563	331.00	-	.	Parent=CUFF.296.2;frac=0.141723;cov=490.184473;conf_lo=10.862935;FPKM=11.9729907376;knownGeneID=2518504;conf_hi=13.088717;geneID=2518504
scaffold_14	Cufflinks	start_codon	885262	885259	331.00	-	0	Parent=CUFF.296.2;frac=0.141723;cov=490.184473;conf_lo=10.862935;FPKM=11.9729907376;knownGeneID=2518504;conf_hi=13.088717;geneID=2518504
scaffold_14	Cufflinks	stop_codon	885188	885191	331.00	-	0	Parent=CUFF.296.2;frac=0.141723;cov=490.184473;conf_lo=10.862935;FPKM=11.9729907376;knownGeneID=2518504;conf_hi=13.088717;geneID=2518504
scaffold_14	Cufflinks	CDS	885191	885262	331.00	-	0	Parent=CUFF.296.2;frac=0.141723;cov=490.184473;conf_lo=10.862935;FPKM=11.9729907376;knownGeneID=2518504;conf_hi=13.088717;geneID=2518504
scaffold_14	Cufflinks	transcript	884549	885566	1000.00	-	0	ID=2518504;Parent=G2518504;frac=0.858277;cov=1477.155026;conf_lo=35.079232;FPKM=36.0802195888;knownGeneID=2518504;conf_hi=37.691367;geneID=2518504
scaffold_14	Cufflinks	exon	884549	884970	1000.00	-	.	Parent=2518504;frac=0.858277;cov=1477.155026;conf_lo=35.079232;FPKM=36.0802195888;knownGeneID=2518504;conf_hi=37.691367;geneID=2518504
scaffold_14	Cufflinks	exon	885020	885135	1000.00	-	.	Parent=2518504;frac=0.858277;cov=1477.155026;conf_lo=35.079232;FPKM=36.0802195888;knownGeneID=2518504;conf_hi=37.691367;geneID=2518504
scaffold_14	Cufflinks	exon	885185	885341	1000.00	-	.	Parent=2518504;frac=0.858277;cov=1477.155026;conf_lo=35.079232;FPKM=36.0802195888;knownGeneID=2518504;conf_hi=37.691367;geneID=2518504
scaffold_14	Cufflinks	exon	885392	885467	1000.00	-	.	Parent=2518504;frac=0.858277;cov=1477.155026;conf_lo=35.079232;FPKM=36.0802195888;knownGeneID=2518504;conf_hi=37.691367;geneID=2518504
scaffold_14	Cufflinks	exon	885513	885566	1000.00	-	.	Parent=2518504;frac=0.858277;cov=1477.155026;conf_lo=35.079232;FPKM=36.0802195888;knownGeneID=2518504;conf_hi=37.691367;geneID=2518504
scaffold_14	Cufflinks	start_codon	885566	885563	1000.00	-	0	Parent=2518504;frac=0.858277;cov=1477.155026;conf_lo=35.079232;FPKM=36.0802195888;knownGeneID=2518504;conf_hi=37.691367;geneID=2518504
scaffold_14	Cufflinks	stop_codon	884546	884549	1000.00	-	0	Parent=2518504;frac=0.858277;cov=1477.155026;conf_lo=35.079232;FPKM=36.0802195888;knownGeneID=2518504;conf_hi=37.691367;geneID=2518504
scaffold_14	Cufflinks	CDS	884549	884970	1000.00	-	0	Parent=2518504;frac=0.858277;cov=1477.155026;conf_lo=35.079232;FPKM=36.0802195888;knownGeneID=2518504;conf_hi=37.691367;geneID=2518504
scaffold_14	Cufflinks	CDS	885020	885135	1000.00	-	1	Parent=2518504;frac=0.858277;cov=1477.155026;conf_lo=35.079232;FPKM=36.0802195888;knownGeneID=2518504;conf_hi=37.691367;geneID=2518504
scaffold_14	Cufflinks	CDS	885185	885341	1000.00	-	2	Parent=2518504;frac=0.858277;cov=1477.155026;conf_lo=35.079232;FPKM=36.0802195888;knownGeneID=2518504;conf_hi=37.691367;geneID=2518504
scaffold_14	Cufflinks	CDS	885392	885467	1000.00	-	2	Parent=2518504;frac=0.858277;cov=1477.155026;conf_lo=35.079232;FPKM=36.0802195888;knownGeneID=2518504;conf_hi=37.691367;geneID=2518504
scaffold_14	Cufflinks	CDS	885513	885566	1000.00	-	2	Parent=2518504;frac=0.858277;cov=1477.155026;conf_lo=35.079232;FPKM=36.0802195888;knownGeneID=2518504;conf_hi=37.691367;geneID=2518504
scaffold_1	Cufflinks	Gene	569172	569466	100.0	+	0	ID=G2006084;
scaffold_1	Cufflinks	transcript	569177	569466	1000.00	+	0	ID=CUFF.3871.2;Parent=G2006084;frac=0.812286;cov=127.425141;conf_lo=1.977739;FPKM=3.3365568829;knownGeneID=2006084;conf_hi=4.716146;geneID=2006084
scaffold_1	Cufflinks	exon	569177	569202	1000.00	+	.	Parent=CUFF.3871.2;frac=0.812286;cov=127.425141;conf_lo=1.977739;FPKM=3.3365568829;knownGeneID=2006084;conf_hi=4.716146;geneID=2006084
scaffold_1	Cufflinks	exon	569255	569363	1000.00	+	.	Parent=CUFF.3871.2;frac=0.812286;cov=127.425141;conf_lo=1.977739;FPKM=3.3365568829;knownGeneID=2006084;conf_hi=4.716146;geneID=2006084
scaffold_1	Cufflinks	exon	569420	569466	1000.00	+	.	Parent=CUFF.3871.2;frac=0.812286;cov=127.425141;conf_lo=1.977739;FPKM=3.3365568829;knownGeneID=2006084;conf_hi=4.716146;geneID=2006084
scaffold_1	Cufflinks	start_codon	569181	569184	1000.00	+	0	Parent=CUFF.3871.2;frac=0.812286;cov=127.425141;conf_lo=1.977739;FPKM=3.3365568829;knownGeneID=2006084;conf_hi=4.716146;geneID=2006084
scaffold_1	Cufflinks	stop_codon	569280	569283	1000.00	+	0	Parent=CUFF.3871.2;frac=0.812286;cov=127.425141;conf_lo=1.977739;FPKM=3.3365568829;knownGeneID=2006084;conf_hi=4.716146;geneID=2006084
scaffold_1	Cufflinks	CDS	569181	569202	1000.00	+	0	Parent=CUFF.3871.2;frac=0.812286;cov=127.425141;conf_lo=1.977739;FPKM=3.3365568829;knownGeneID=2006084;conf_hi=4.716146;geneID=2006084
scaffold_1	Cufflinks	CDS	569255	569283	1000.00	+	0	Parent=CUFF.3871.2;frac=0.812286;cov=127.425141;conf_lo=1.977739;FPKM=3.3365568829;knownGeneID=2006084;conf_hi=4.716146;geneID=2006084
scaffold_1	Cufflinks	transcript	569172	569465	53.00	+	0	ID=2006084;Parent=G2006084;frac=0.187714;cov=6.871768;conf_lo=0.035502;FPKM=0.1799334460;knownGeneID=2006084;conf_hi=0.355020;geneID=2006084
scaffold_1	Cufflinks	exon	569172	569465	53.00	+	.	Parent=2006084;frac=0.187714;cov=6.871768;conf_lo=0.035502;FPKM=0.1799334460;knownGeneID=2006084;conf_hi=0.355020;geneID=2006084
scaffold_1	Cufflinks	start_codon	569172	569175	53.00	+	0	Parent=2006084;frac=0.187714;cov=6.871768;conf_lo=0.035502;FPKM=0.1799334460;knownGeneID=2006084;conf_hi=0.355020;geneID=2006084
scaffold_1	Cufflinks	stop_codon	569462	569465	53.00	+	0	Parent=2006084;frac=0.187714;cov=6.871768;conf_lo=0.035502;FPKM=0.1799334460;knownGeneID=2006084;conf_hi=0.355020;geneID=2006084
scaffold_1	Cufflinks	CDS	569172	569465	53.00	+	0	Parent=2006084;frac=0.187714;cov=6.871768;conf_lo=0.035502;FPKM=0.1799334460;knownGeneID=2006084;conf_hi=0.355020;geneID=2006084
scaffold_9	Cufflinks	Gene	582049	583616	100.0	-	0	ID=G2670175;
scaffold_9	Cufflinks	transcript	582049	583616	1000.00	-	0	ID=2670175;Parent=G2670175;frac=1.000000;cov=906.571466;conf_lo=19.737531;FPKM=22.6287533034;knownGeneID=2670175;conf_hi=21.203609;geneID=2670175
scaffold_9	Cufflinks	exon	582049	582893	1000.00	-	.	Parent=2670175;frac=1.000000;cov=906.571466;conf_lo=19.737531;FPKM=22.6287533034;knownGeneID=2670175;conf_hi=21.203609;geneID=2670175
scaffold_9	Cufflinks	exon	582947	583616	1000.00	-	.	Parent=2670175;frac=1.000000;cov=906.571466;conf_lo=19.737531;FPKM=22.6287533034;knownGeneID=2670175;conf_hi=21.203609;geneID=2670175
scaffold_9	Cufflinks	start_codon	583616	583613	1000.00	-	0	Parent=2670175;frac=1.000000;cov=906.571466;conf_lo=19.737531;FPKM=22.6287533034;knownGeneID=2670175;conf_hi=21.203609;geneID=2670175
scaffold_9	Cufflinks	stop_codon	582046	582049	1000.00	-	0	Parent=2670175;frac=1.000000;cov=906.571466;conf_lo=19.737531;FPKM=22.6287533034;knownGeneID=2670175;conf_hi=21.203609;geneID=2670175
scaffold_9	Cufflinks	CDS	582049	582893	1000.00	-	0	Parent=2670175;frac=1.000000;cov=906.571466;conf_lo=19.737531;FPKM=22.6287533034;knownGeneID=2670175;conf_hi=21.203609;geneID=2670175
scaffold_9	Cufflinks	CDS	582947	583616	1000.00	-	1	Parent=2670175;frac=1.000000;cov=906.571466;conf_lo=19.737531;FPKM=22.6287533034;knownGeneID=2670175;conf_hi=21.203609;geneID=2670175
scaffold_1	Cufflinks	Gene	3173564	3175428	100.0	-	0	ID=G2607663;
scaffold_1	Cufflinks	transcript	3173564	3175428	1000.00	-	0	ID=2607663;Parent=G2607663;frac=1.000000;cov=3250.598247;conf_lo=69.695688;FPKM=79.2363436346;knownGeneID=2607663;conf_hi=72.173784;geneID=2607663
scaffold_1	Cufflinks	exon	3173564	3173814	1000.00	-	.	Parent=2607663;frac=1.000000;cov=3250.598247;conf_lo=69.695688;FPKM=79.2363436346;knownGeneID=2607663;conf_hi=72.173784;geneID=2607663
scaffold_1	Cufflinks	exon	3173871	3174426	1000.00	-	.	Parent=2607663;frac=1.000000;cov=3250.598247;conf_lo=69.695688;FPKM=79.2363436346;knownGeneID=2607663;conf_hi=72.173784;geneID=2607663
scaffold_1	Cufflinks	exon	3174478	3174637	1000.00	-	.	Parent=2607663;frac=1.000000;cov=3250.598247;conf_lo=69.695688;FPKM=79.2363436346;knownGeneID=2607663;conf_hi=72.173784;geneID=2607663
scaffold_1	Cufflinks	exon	3174686	3174759	1000.00	-	.	Parent=2607663;frac=1.000000;cov=3250.598247;conf_lo=69.695688;FPKM=79.2363436346;knownGeneID=2607663;conf_hi=72.173784;geneID=2607663
scaffold_1	Cufflinks	exon	3174813	3174838	1000.00	-	.	Parent=2607663;frac=1.000000;cov=3250.598247;conf_lo=69.695688;FPKM=79.2363436346;knownGeneID=2607663;conf_hi=72.173784;geneID=2607663
scaffold_1	Cufflinks	exon	3174891	3175086	1000.00	-	.	Parent=2607663;frac=1.000000;cov=3250.598247;conf_lo=69.695688;FPKM=79.2363436346;knownGeneID=2607663;conf_hi=72.173784;geneID=2607663
scaffold_1	Cufflinks	exon	3175141	3175148	1000.00	-	.	Parent=2607663;frac=1.000000;cov=3250.598247;conf_lo=69.695688;FPKM=79.2363436346;knownGeneID=2607663;conf_hi=72.173784;geneID=2607663
scaffold_1	Cufflinks	exon	3175200	3175428	1000.00	-	.	Parent=2607663;frac=1.000000;cov=3250.598247;conf_lo=69.695688;FPKM=79.2363436346;knownGeneID=2607663;conf_hi=72.173784;geneID=2607663
scaffold_1	Cufflinks	start_codon	3175428	3175425	1000.00	-	0	Parent=2607663;frac=1.000000;cov=3250.598247;conf_lo=69.695688;FPKM=79.2363436346;knownGeneID=2607663;conf_hi=72.173784;geneID=2607663
scaffold_1	Cufflinks	stop_codon	3173561	3173564	1000.00	-	0	Parent=2607663;frac=1.000000;cov=3250.598247;conf_lo=69.695688;FPKM=79.2363436346;knownGeneID=2607663;conf_hi=72.173784;geneID=2607663
scaffold_1	Cufflinks	CDS	3173564	3173814	1000.00	-	0	Parent=2607663;frac=1.000000;cov=3250.598247;conf_lo=69.695688;FPKM=79.2363436346;knownGeneID=2607663;conf_hi=72.173784;geneID=2607663
scaffold_1	Cufflinks	CDS	3173871	3174426	1000.00	-	1	Parent=2607663;frac=1.000000;cov=3250.598247;conf_lo=69.695688;FPKM=79.2363436346;knownGeneID=2607663;conf_hi=72.173784;geneID=2607663
scaffold_1	Cufflinks	CDS	3174478	3174637	1000.00	-	1	Parent=2607663;frac=1.000000;cov=3250.598247;conf_lo=69.695688;FPKM=79.2363436346;knownGeneID=2607663;conf_hi=72.173784;geneID=2607663
scaffold_1	Cufflinks	CDS	3174686	3174759	1000.00	-	1	Parent=2607663;frac=1.000000;cov=3250.598247;conf_lo=69.695688;FPKM=79.2363436346;knownGeneID=2607663;conf_hi=72.173784;geneID=2607663
scaffold_1	Cufflinks	CDS	3174813	3174838	1000.00	-	2	Parent=2607663;frac=1.000000;cov=3250.598247;conf_lo=69.695688;FPKM=79.2363436346;knownGeneID=2607663;conf_hi=72.173784;geneID=2607663
scaffold_1	Cufflinks	CDS	3174891	3175086	1000.00	-	0	Parent=2607663;frac=1.000000;cov=3250.598247;conf_lo=69.695688;FPKM=79.2363436346;knownGeneID=2607663;conf_hi=72.173784;geneID=2607663
scaffold_1	Cufflinks	CDS	3175141	3175148	1000.00	-	0	Parent=2607663;frac=1.000000;cov=3250.598247;conf_lo=69.695688;FPKM=79.2363436346;knownGeneID=2607663;conf_hi=72.173784;geneID=2607663
scaffold_1	Cufflinks	CDS	3175200	3175428	1000.00	-	1	Parent=2607663;frac=1.000000;cov=3250.598247;conf_lo=69.695688;FPKM=79.2363436346;knownGeneID=2607663;conf_hi=72.173784;geneID=2607663
scaffold_1	Cufflinks	Gene	118107	119795	100.0	-	0	ID=G2604003;
scaffold_1	Cufflinks	transcript	118107	119795	1000.00	-	0	ID=2604003;Parent=G2604003;frac=1.000000;cov=8609.901824;conf_lo=182.212947;FPKM=209.8338873727;knownGeneID=2604003;conf_hi=186.237898;geneID=2604003
scaffold_1	Cufflinks	exon	118107	118337	1000.00	-	.	Parent=2604003;frac=1.000000;cov=8609.901824;conf_lo=182.212947;FPKM=209.8338873727;knownGeneID=2604003;conf_hi=186.237898;geneID=2604003
scaffold_1	Cufflinks	exon	118388	118468	1000.00	-	.	Parent=2604003;frac=1.000000;cov=8609.901824;conf_lo=182.212947;FPKM=209.8338873727;knownGeneID=2604003;conf_hi=186.237898;geneID=2604003
scaffold_1	Cufflinks	exon	118520	118611	1000.00	-	.	Parent=2604003;frac=1.000000;cov=8609.901824;conf_lo=182.212947;FPKM=209.8338873727;knownGeneID=2604003;conf_hi=186.237898;geneID=2604003
scaffold_1	Cufflinks	exon	118661	118753	1000.00	-	.	Parent=2604003;frac=1.000000;cov=8609.901824;conf_lo=182.212947;FPKM=209.8338873727;knownGeneID=2604003;conf_hi=186.237898;geneID=2604003
scaffold_1	Cufflinks	exon	118808	118966	1000.00	-	.	Parent=2604003;frac=1.000000;cov=8609.901824;conf_lo=182.212947;FPKM=209.8338873727;knownGeneID=2604003;conf_hi=186.237898;geneID=2604003
scaffold_1	Cufflinks	exon	119021	119167	1000.00	-	.	Parent=2604003;frac=1.000000;cov=8609.901824;conf_lo=182.212947;FPKM=209.8338873727;knownGeneID=2604003;conf_hi=186.237898;geneID=2604003
scaffold_1	Cufflinks	exon	119220	119370	1000.00	-	.	Parent=2604003;frac=1.000000;cov=8609.901824;conf_lo=182.212947;FPKM=209.8338873727;knownGeneID=2604003;conf_hi=186.237898;geneID=2604003
scaffold_1	Cufflinks	exon	119424	119795	1000.00	-	.	Parent=2604003;frac=1.000000;cov=8609.901824;conf_lo=182.212947;FPKM=209.8338873727;knownGeneID=2604003;conf_hi=186.237898;geneID=2604003
scaffold_1	Cufflinks	start_codon	119795	119792	1000.00	-	0	Parent=2604003;frac=1.000000;cov=8609.901824;conf_lo=182.212947;FPKM=209.8338873727;knownGeneID=2604003;conf_hi=186.237898;geneID=2604003
scaffold_1	Cufflinks	stop_codon	118104	118107	1000.00	-	0	Parent=2604003;frac=1.000000;cov=8609.901824;conf_lo=182.212947;FPKM=209.8338873727;knownGeneID=2604003;conf_hi=186.237898;geneID=2604003
scaffold_1	Cufflinks	CDS	118107	118337	1000.00	-	0	Parent=2604003;frac=1.000000;cov=8609.901824;conf_lo=182.212947;FPKM=209.8338873727;knownGeneID=2604003;conf_hi=186.237898;geneID=2604003
scaffold_1	Cufflinks	CDS	118388	118468	1000.00	-	2	Parent=2604003;frac=1.000000;cov=8609.901824;conf_lo=182.212947;FPKM=209.8338873727;knownGeneID=2604003;conf_hi=186.237898;geneID=2604003
scaffold_1	Cufflinks	CDS	118520	118611	1000.00	-	1	Parent=2604003;frac=1.000000;cov=8609.901824;conf_lo=182.212947;FPKM=209.8338873727;knownGeneID=2604003;conf_hi=186.237898;geneID=2604003
scaffold_1	Cufflinks	CDS	118661	118753	1000.00	-	2	Parent=2604003;frac=1.000000;cov=8609.901824;conf_lo=182.212947;FPKM=209.8338873727;knownGeneID=2604003;conf_hi=186.237898;geneID=2604003
scaffold_1	Cufflinks	CDS	118808	118966	1000.00	-	1	Parent=2604003;frac=1.000000;cov=8609.901824;conf_lo=182.212947;FPKM=209.8338873727;knownGeneID=2604003;conf_hi=186.237898;geneID=2604003
scaffold_1	Cufflinks	CDS	119021	119167	1000.00	-	0	Parent=2604003;frac=1.000000;cov=8609.901824;conf_lo=182.212947;FPKM=209.8338873727;knownGeneID=2604003;conf_hi=186.237898;geneID=2604003
scaffold_1	Cufflinks	CDS	119220	119370	1000.00	-	2	Parent=2604003;frac=1.000000;cov=8609.901824;conf_lo=182.212947;FPKM=209.8338873727;knownGeneID=2604003;conf_hi=186.237898;geneID=2604003
scaffold_1	Cufflinks	CDS	119424	119795	1000.00	-	2	Parent=2604003;frac=1.000000;cov=8609.901824;conf_lo=182.212947;FPKM=209.8338873727;knownGeneID=2604003;conf_hi=186.237898;geneID=2604003
scaffold_13	Cufflinks	Gene	674459	676568	100.0	+	0	ID=G2641924;
scaffold_13	Cufflinks	transcript	674459	676568	1000.00	+	0	ID=2641924;Parent=G2641924;frac=1.000000;cov=10385.075844;conf_lo=232.435791;FPKM=261.8811650228;knownGeneID=2641924;conf_hi=236.486360;geneID=2641924
scaffold_13	Cufflinks	exon	674459	674951	1000.00	+	.	Parent=2641924;frac=1.000000;cov=10385.075844;conf_lo=232.435791;FPKM=261.8811650228;knownGeneID=2641924;conf_hi=236.486360;geneID=2641924
scaffold_13	Cufflinks	exon	675001	675307	1000.00	+	.	Parent=2641924;frac=1.000000;cov=10385.075844;conf_lo=232.435791;FPKM=261.8811650228;knownGeneID=2641924;conf_hi=236.486360;geneID=2641924
scaffold_13	Cufflinks	exon	675357	675489	1000.00	+	.	Parent=2641924;frac=1.000000;cov=10385.075844;conf_lo=232.435791;FPKM=261.8811650228;knownGeneID=2641924;conf_hi=236.486360;geneID=2641924
scaffold_13	Cufflinks	exon	675555	675650	1000.00	+	.	Parent=2641924;frac=1.000000;cov=10385.075844;conf_lo=232.435791;FPKM=261.8811650228;knownGeneID=2641924;conf_hi=236.486360;geneID=2641924
scaffold_13	Cufflinks	exon	675817	675941	1000.00	+	.	Parent=2641924;frac=1.000000;cov=10385.075844;conf_lo=232.435791;FPKM=261.8811650228;knownGeneID=2641924;conf_hi=236.486360;geneID=2641924
scaffold_13	Cufflinks	exon	676116	676201	1000.00	+	.	Parent=2641924;frac=1.000000;cov=10385.075844;conf_lo=232.435791;FPKM=261.8811650228;knownGeneID=2641924;conf_hi=236.486360;geneID=2641924
scaffold_13	Cufflinks	exon	676258	676568	1000.00	+	.	Parent=2641924;frac=1.000000;cov=10385.075844;conf_lo=232.435791;FPKM=261.8811650228;knownGeneID=2641924;conf_hi=236.486360;geneID=2641924
scaffold_13	Cufflinks	start_codon	674459	674462	1000.00	+	0	Parent=2641924;frac=1.000000;cov=10385.075844;conf_lo=232.435791;FPKM=261.8811650228;knownGeneID=2641924;conf_hi=236.486360;geneID=2641924
scaffold_13	Cufflinks	stop_codon	676565	676568	1000.00	+	0	Parent=2641924;frac=1.000000;cov=10385.075844;conf_lo=232.435791;FPKM=261.8811650228;knownGeneID=2641924;conf_hi=236.486360;geneID=2641924
scaffold_13	Cufflinks	CDS	674459	674951	1000.00	+	0	Parent=2641924;frac=1.000000;cov=10385.075844;conf_lo=232.435791;FPKM=261.8811650228;knownGeneID=2641924;conf_hi=236.486360;geneID=2641924
scaffold_13	Cufflinks	CDS	675001	675307	1000.00	+	0	Parent=2641924;frac=1.000000;cov=10385.075844;conf_lo=232.435791;FPKM=261.8811650228;knownGeneID=2641924;conf_hi=236.486360;geneID=2641924
scaffold_13	Cufflinks	CDS	675357	675489	1000.00	+	0	Parent=2641924;frac=1.000000;cov=10385.075844;conf_lo=232.435791;FPKM=261.8811650228;knownGeneID=2641924;conf_hi=236.486360;geneID=2641924
scaffold_13	Cufflinks	CDS	675555	675650	1000.00	+	0	Parent=2641924;frac=1.000000;cov=10385.075844;conf_lo=232.435791;FPKM=261.8811650228;knownGeneID=2641924;conf_hi=236.486360;geneID=2641924
scaffold_13	Cufflinks	CDS	675817	675941	1000.00	+	2	Parent=2641924;frac=1.000000;cov=10385.075844;conf_lo=232.435791;FPKM=261.8811650228;knownGeneID=2641924;conf_hi=236.486360;geneID=2641924
scaffold_13	Cufflinks	CDS	676116	676201	1000.00	+	0	Parent=2641924;frac=1.000000;cov=10385.075844;conf_lo=232.435791;FPKM=261.8811650228;knownGeneID=2641924;conf_hi=236.486360;geneID=2641924
scaffold_13	Cufflinks	CDS	676258	676568	1000.00	+	1	Parent=2641924;frac=1.000000;cov=10385.075844;conf_lo=232.435791;FPKM=261.8811650228;knownGeneID=2641924;conf_hi=236.486360;geneID=2641924
scaffold_5	Cufflinks	Gene	2647401	2648345	100.0	+	0	ID=G2497942;
scaffold_5	Cufflinks	transcript	2647401	2648345	1000.00	+	0	ID=2497942;Parent=G2497942;frac=1.000000;cov=1990.682649;conf_lo=37.152100;FPKM=48.1442627000;knownGeneID=2497942;conf_hi=39.924295;geneID=2497942
scaffold_5	Cufflinks	exon	2647401	2647521	1000.00	+	.	Parent=2497942;frac=1.000000;cov=1990.682649;conf_lo=37.152100;FPKM=48.1442627000;knownGeneID=2497942;conf_hi=39.924295;geneID=2497942
scaffold_5	Cufflinks	exon	2647576	2647679	1000.00	+	.	Parent=2497942;frac=1.000000;cov=1990.682649;conf_lo=37.152100;FPKM=48.1442627000;knownGeneID=2497942;conf_hi=39.924295;geneID=2497942
scaffold_5	Cufflinks	exon	2647732	2647911	1000.00	+	.	Parent=2497942;frac=1.000000;cov=1990.682649;conf_lo=37.152100;FPKM=48.1442627000;knownGeneID=2497942;conf_hi=39.924295;geneID=2497942
scaffold_5	Cufflinks	exon	2647968	2648345	1000.00	+	.	Parent=2497942;frac=1.000000;cov=1990.682649;conf_lo=37.152100;FPKM=48.1442627000;knownGeneID=2497942;conf_hi=39.924295;geneID=2497942
scaffold_5	Cufflinks	start_codon	2647401	2647404	1000.00	+	0	Parent=2497942;frac=1.000000;cov=1990.682649;conf_lo=37.152100;FPKM=48.1442627000;knownGeneID=2497942;conf_hi=39.924295;geneID=2497942
scaffold_5	Cufflinks	stop_codon	2648342	2648345	1000.00	+	0	Parent=2497942;frac=1.000000;cov=1990.682649;conf_lo=37.152100;FPKM=48.1442627000;knownGeneID=2497942;conf_hi=39.924295;geneID=2497942
scaffold_5	Cufflinks	CDS	2647401	2647521	1000.00	+	0	Parent=2497942;frac=1.000000;cov=1990.682649;conf_lo=37.152100;FPKM=48.1442627000;knownGeneID=2497942;conf_hi=39.924295;geneID=2497942
scaffold_5	Cufflinks	CDS	2647576	2647679	1000.00	+	0	Parent=2497942;frac=1.000000;cov=1990.682649;conf_lo=37.152100;FPKM=48.1442627000;knownGeneID=2497942;conf_hi=39.924295;geneID=2497942
scaffold_5	Cufflinks	CDS	2647732	2647911	1000.00	+	1	Parent=2497942;frac=1.000000;cov=1990.682649;conf_lo=37.152100;FPKM=48.1442627000;knownGeneID=2497942;conf_hi=39.924295;geneID=2497942
scaffold_5	Cufflinks	CDS	2647968	2648345	1000.00	+	0	Parent=2497942;frac=1.000000;cov=1990.682649;conf_lo=37.152100;FPKM=48.1442627000;knownGeneID=2497942;conf_hi=39.924295;geneID=2497942
scaffold_2	Cufflinks	Gene	2222362	2224113	100.0	+	0	ID=G2611497;
scaffold_2	Cufflinks	transcript	2222362	2224113	1000.00	+	0	ID=2611497;Parent=G2611497;frac=0.822433;cov=421.372336;conf_lo=9.821573;FPKM=10.3964748915;knownGeneID=2611497;conf_hi=10.992481;geneID=2611497
scaffold_2	Cufflinks	exon	2222362	2222522	1000.00	+	.	Parent=2611497;frac=0.822433;cov=421.372336;conf_lo=9.821573;FPKM=10.3964748915;knownGeneID=2611497;conf_hi=10.992481;geneID=2611497
scaffold_2	Cufflinks	exon	2222658	2222770	1000.00	+	.	Parent=2611497;frac=0.822433;cov=421.372336;conf_lo=9.821573;FPKM=10.3964748915;knownGeneID=2611497;conf_hi=10.992481;geneID=2611497
scaffold_2	Cufflinks	exon	2222936	2223421	1000.00	+	.	Parent=2611497;frac=0.822433;cov=421.372336;conf_lo=9.821573;FPKM=10.3964748915;knownGeneID=2611497;conf_hi=10.992481;geneID=2611497
scaffold_2	Cufflinks	exon	2223577	2223739	1000.00	+	.	Parent=2611497;frac=0.822433;cov=421.372336;conf_lo=9.821573;FPKM=10.3964748915;knownGeneID=2611497;conf_hi=10.992481;geneID=2611497
scaffold_2	Cufflinks	exon	2223891	2224113	1000.00	+	.	Parent=2611497;frac=0.822433;cov=421.372336;conf_lo=9.821573;FPKM=10.3964748915;knownGeneID=2611497;conf_hi=10.992481;geneID=2611497
scaffold_2	Cufflinks	start_codon	2222362	2222365	1000.00	+	0	Parent=2611497;frac=0.822433;cov=421.372336;conf_lo=9.821573;FPKM=10.3964748915;knownGeneID=2611497;conf_hi=10.992481;geneID=2611497
scaffold_2	Cufflinks	stop_codon	2224110	2224113	1000.00	+	0	Parent=2611497;frac=0.822433;cov=421.372336;conf_lo=9.821573;FPKM=10.3964748915;knownGeneID=2611497;conf_hi=10.992481;geneID=2611497
scaffold_2	Cufflinks	CDS	2222362	2222522	1000.00	+	0	Parent=2611497;frac=0.822433;cov=421.372336;conf_lo=9.821573;FPKM=10.3964748915;knownGeneID=2611497;conf_hi=10.992481;geneID=2611497
scaffold_2	Cufflinks	CDS	2222658	2222770	1000.00	+	1	Parent=2611497;frac=0.822433;cov=421.372336;conf_lo=9.821573;FPKM=10.3964748915;knownGeneID=2611497;conf_hi=10.992481;geneID=2611497
scaffold_2	Cufflinks	CDS	2222936	2223421	1000.00	+	2	Parent=2611497;frac=0.822433;cov=421.372336;conf_lo=9.821573;FPKM=10.3964748915;knownGeneID=2611497;conf_hi=10.992481;geneID=2611497
scaffold_2	Cufflinks	CDS	2223577	2223739	1000.00	+	1	Parent=2611497;frac=0.822433;cov=421.372336;conf_lo=9.821573;FPKM=10.3964748915;knownGeneID=2611497;conf_hi=10.992481;geneID=2611497
scaffold_2	Cufflinks	CDS	2223891	2224113	1000.00	+	1	Parent=2611497;frac=0.822433;cov=421.372336;conf_lo=9.821573;FPKM=10.3964748915;knownGeneID=2611497;conf_hi=10.992481;geneID=2611497
scaffold_2	Cufflinks	transcript	2222362	2223909	199.00	+	0	ID=CUFF.5803.2;Parent=G2611497;frac=0.177567;cov=83.950320;conf_lo=1.832498;FPKM=2.0712973239;knownGeneID=2611497;conf_hi=2.307910;geneID=2611497
scaffold_2	Cufflinks	exon	2222362	2222770	199.00	+	.	Parent=CUFF.5803.2;frac=0.177567;cov=83.950320;conf_lo=1.832498;FPKM=2.0712973239;knownGeneID=2611497;conf_hi=2.307910;geneID=2611497
scaffold_2	Cufflinks	exon	2222936	2223421	199.00	+	.	Parent=CUFF.5803.2;frac=0.177567;cov=83.950320;conf_lo=1.832498;FPKM=2.0712973239;knownGeneID=2611497;conf_hi=2.307910;geneID=2611497
scaffold_2	Cufflinks	exon	2223577	2223909	199.00	+	.	Parent=CUFF.5803.2;frac=0.177567;cov=83.950320;conf_lo=1.832498;FPKM=2.0712973239;knownGeneID=2611497;conf_hi=2.307910;geneID=2611497
scaffold_2	Cufflinks	start_codon	2222961	2222964	199.00	+	0	Parent=CUFF.5803.2;frac=0.177567;cov=83.950320;conf_lo=1.832498;FPKM=2.0712973239;knownGeneID=2611497;conf_hi=2.307910;geneID=2611497
scaffold_2	Cufflinks	stop_codon	2223416	2223419	199.00	+	0	Parent=CUFF.5803.2;frac=0.177567;cov=83.950320;conf_lo=1.832498;FPKM=2.0712973239;knownGeneID=2611497;conf_hi=2.307910;geneID=2611497
scaffold_2	Cufflinks	CDS	2222961	2223419	199.00	+	0	Parent=CUFF.5803.2;frac=0.177567;cov=83.950320;conf_lo=1.832498;FPKM=2.0712973239;knownGeneID=2611497;conf_hi=2.307910;geneID=2611497
scaffold_2	Cufflinks	Gene	2214116	2215089	100.0	+	0	ID=G2611490;
scaffold_2	Cufflinks	transcript	2214116	2215089	1000.00	+	0	ID=2611490;Parent=G2611490;frac=1.000000;cov=7905.119239;conf_lo=142.323086;FPKM=191.8409136931;knownGeneID=2611490;conf_hi=147.663216;geneID=2611490
scaffold_2	Cufflinks	exon	2214116	2214373	1000.00	+	.	Parent=2611490;frac=1.000000;cov=7905.119239;conf_lo=142.323086;FPKM=191.8409136931;knownGeneID=2611490;conf_hi=147.663216;geneID=2611490
scaffold_2	Cufflinks	exon	2214427	2214528	1000.00	+	.	Parent=2611490;frac=1.000000;cov=7905.119239;conf_lo=142.323086;FPKM=191.8409136931;knownGeneID=2611490;conf_hi=147.663216;geneID=2611490
scaffold_2	Cufflinks	exon	2214581	2214709	1000.00	+	.	Parent=2611490;frac=1.000000;cov=7905.119239;conf_lo=142.323086;FPKM=191.8409136931;knownGeneID=2611490;conf_hi=147.663216;geneID=2611490
scaffold_2	Cufflinks	exon	2214808	2214916	1000.00	+	.	Parent=2611490;frac=1.000000;cov=7905.119239;conf_lo=142.323086;FPKM=191.8409136931;knownGeneID=2611490;conf_hi=147.663216;geneID=2611490
scaffold_2	Cufflinks	exon	2215022	2215089	1000.00	+	.	Parent=2611490;frac=1.000000;cov=7905.119239;conf_lo=142.323086;FPKM=191.8409136931;knownGeneID=2611490;conf_hi=147.663216;geneID=2611490
scaffold_2	Cufflinks	start_codon	2214116	2214119	1000.00	+	0	Parent=2611490;frac=1.000000;cov=7905.119239;conf_lo=142.323086;FPKM=191.8409136931;knownGeneID=2611490;conf_hi=147.663216;geneID=2611490
scaffold_2	Cufflinks	stop_codon	2215086	2215089	1000.00	+	0	Parent=2611490;frac=1.000000;cov=7905.119239;conf_lo=142.323086;FPKM=191.8409136931;knownGeneID=2611490;conf_hi=147.663216;geneID=2611490
scaffold_2	Cufflinks	CDS	2214116	2214373	1000.00	+	0	Parent=2611490;frac=1.000000;cov=7905.119239;conf_lo=142.323086;FPKM=191.8409136931;knownGeneID=2611490;conf_hi=147.663216;geneID=2611490
scaffold_2	Cufflinks	CDS	2214427	2214528	1000.00	+	2	Parent=2611490;frac=1.000000;cov=7905.119239;conf_lo=142.323086;FPKM=191.8409136931;knownGeneID=2611490;conf_hi=147.663216;geneID=2611490
scaffold_2	Cufflinks	CDS	2214581	2214709	1000.00	+	1	Parent=2611490;frac=1.000000;cov=7905.119239;conf_lo=142.323086;FPKM=191.8409136931;knownGeneID=2611490;conf_hi=147.663216;geneID=2611490
scaffold_2	Cufflinks	CDS	2214808	2214916	1000.00	+	0	Parent=2611490;frac=1.000000;cov=7905.119239;conf_lo=142.323086;FPKM=191.8409136931;knownGeneID=2611490;conf_hi=147.663216;geneID=2611490
scaffold_2	Cufflinks	CDS	2215022	2215089	1000.00	+	0	Parent=2611490;frac=1.000000;cov=7905.119239;conf_lo=142.323086;FPKM=191.8409136931;knownGeneID=2611490;conf_hi=147.663216;geneID=2611490
scaffold_10	Cufflinks	Gene	1149637	1150221	100.0	+	0	ID=G2671135;
scaffold_10	Cufflinks	transcript	1149637	1150221	1000.00	+	0	ID=2671135;Parent=G2671135;frac=1.000000;cov=44.356654;conf_lo=0.643254;FPKM=1.0738253618;knownGeneID=2671135;conf_hi=1.066860;geneID=2671135
scaffold_10	Cufflinks	exon	1149637	1150221	1000.00	+	.	Parent=2671135;frac=1.000000;cov=44.356654;conf_lo=0.643254;FPKM=1.0738253618;knownGeneID=2671135;conf_hi=1.066860;geneID=2671135
scaffold_10	Cufflinks	start_codon	1149637	1149640	1000.00	+	0	Parent=2671135;frac=1.000000;cov=44.356654;conf_lo=0.643254;FPKM=1.0738253618;knownGeneID=2671135;conf_hi=1.066860;geneID=2671135
scaffold_10	Cufflinks	stop_codon	1150218	1150221	1000.00	+	0	Parent=2671135;frac=1.000000;cov=44.356654;conf_lo=0.643254;FPKM=1.0738253618;knownGeneID=2671135;conf_hi=1.066860;geneID=2671135
scaffold_10	Cufflinks	CDS	1149637	1150221	1000.00	+	0	Parent=2671135;frac=1.000000;cov=44.356654;conf_lo=0.643254;FPKM=1.0738253618;knownGeneID=2671135;conf_hi=1.066860;geneID=2671135
scaffold_4	Cufflinks	Gene	2962985	2966653	100.0	-	0	ID=G1188523;
scaffold_4	Cufflinks	transcript	2962985	2966653	1000.00	-	0	ID=1188523;Parent=G1188523;frac=0.559266;cov=580.778299;conf_lo=14.100474;FPKM=14.4437694105;knownGeneID=1188523;conf_hi=15.032530;geneID=1188523
scaffold_4	Cufflinks	exon	2962985	2963002	1000.00	-	.	Parent=1188523;frac=0.559266;cov=580.778299;conf_lo=14.100474;FPKM=14.4437694105;knownGeneID=1188523;conf_hi=15.032530;geneID=1188523
scaffold_4	Cufflinks	exon	2963054	2964612	1000.00	-	.	Parent=1188523;frac=0.559266;cov=580.778299;conf_lo=14.100474;FPKM=14.4437694105;knownGeneID=1188523;conf_hi=15.032530;geneID=1188523
scaffold_4	Cufflinks	exon	2964666	2965032	1000.00	-	.	Parent=1188523;frac=0.559266;cov=580.778299;conf_lo=14.100474;FPKM=14.4437694105;knownGeneID=1188523;conf_hi=15.032530;geneID=1188523
scaffold_4	Cufflinks	exon	2965085	2965950	1000.00	-	.	Parent=1188523;frac=0.559266;cov=580.778299;conf_lo=14.100474;FPKM=14.4437694105;knownGeneID=1188523;conf_hi=15.032530;geneID=1188523
scaffold_4	Cufflinks	exon	2965999	2966653	1000.00	-	.	Parent=1188523;frac=0.559266;cov=580.778299;conf_lo=14.100474;FPKM=14.4437694105;knownGeneID=1188523;conf_hi=15.032530;geneID=1188523
scaffold_4	Cufflinks	start_codon	2966653	2966650	1000.00	-	0	Parent=1188523;frac=0.559266;cov=580.778299;conf_lo=14.100474;FPKM=14.4437694105;knownGeneID=1188523;conf_hi=15.032530;geneID=1188523
scaffold_4	Cufflinks	stop_codon	2962982	2962985	1000.00	-	0	Parent=1188523;frac=0.559266;cov=580.778299;conf_lo=14.100474;FPKM=14.4437694105;knownGeneID=1188523;conf_hi=15.032530;geneID=1188523
scaffold_4	Cufflinks	CDS	2962985	2963002	1000.00	-	0	Parent=1188523;frac=0.559266;cov=580.778299;conf_lo=14.100474;FPKM=14.4437694105;knownGeneID=1188523;conf_hi=15.032530;geneID=1188523
scaffold_4	Cufflinks	CDS	2963054	2964612	1000.00	-	2	Parent=1188523;frac=0.559266;cov=580.778299;conf_lo=14.100474;FPKM=14.4437694105;knownGeneID=1188523;conf_hi=15.032530;geneID=1188523
scaffold_4	Cufflinks	CDS	2964666	2965032	1000.00	-	0	Parent=1188523;frac=0.559266;cov=580.778299;conf_lo=14.100474;FPKM=14.4437694105;knownGeneID=1188523;conf_hi=15.032530;geneID=1188523
scaffold_4	Cufflinks	CDS	2965085	2965950	1000.00	-	0	Parent=1188523;frac=0.559266;cov=580.778299;conf_lo=14.100474;FPKM=14.4437694105;knownGeneID=1188523;conf_hi=15.032530;geneID=1188523
scaffold_4	Cufflinks	CDS	2965999	2966653	1000.00	-	1	Parent=1188523;frac=0.559266;cov=580.778299;conf_lo=14.100474;FPKM=14.4437694105;knownGeneID=1188523;conf_hi=15.032530;geneID=1188523
scaffold_10	Cufflinks	Gene	1120463	1120645	100.0	-	0	ID=G2435894;
scaffold_10	Cufflinks	transcript	1120463	1120645	1000.00	-	0	ID=2435894;Parent=G2435894;frac=1.000000;cov=43.171270;conf_lo=0.075231;FPKM=1.0403682583;knownGeneID=2435894;conf_hi=0.476460;geneID=2435894
scaffold_10	Cufflinks	exon	1120463	1120645	1000.00	-	.	Parent=2435894;frac=1.000000;cov=43.171270;conf_lo=0.075231;FPKM=1.0403682583;knownGeneID=2435894;conf_hi=0.476460;geneID=2435894
scaffold_10	Cufflinks	start_codon	1120539	1120536	1000.00	-	0	Parent=2435894;frac=1.000000;cov=43.171270;conf_lo=0.075231;FPKM=1.0403682583;knownGeneID=2435894;conf_hi=0.476460;geneID=2435894
scaffold_10	Cufflinks	stop_codon	1120507	1120510	1000.00	-	0	Parent=2435894;frac=1.000000;cov=43.171270;conf_lo=0.075231;FPKM=1.0403682583;knownGeneID=2435894;conf_hi=0.476460;geneID=2435894
scaffold_10	Cufflinks	CDS	1120510	1120539	1000.00	-	0	Parent=2435894;frac=1.000000;cov=43.171270;conf_lo=0.075231;FPKM=1.0403682583;knownGeneID=2435894;conf_hi=0.476460;geneID=2435894
scaffold_5	Cufflinks	Gene	2574408	2576419	100.0	+	0	ID=G2576699;
scaffold_5	Cufflinks	transcript	2574408	2576416	1000.00	+	0	ID=2576699;Parent=G2576699;frac=0.794234;cov=400.278089;conf_lo=9.262496;FPKM=9.7505542367;knownGeneID=2576699;conf_hi=10.258304;geneID=2576699
scaffold_5	Cufflinks	exon	2574408	2574715	1000.00	+	.	Parent=2576699;frac=0.794234;cov=400.278089;conf_lo=9.262496;FPKM=9.7505542367;knownGeneID=2576699;conf_hi=10.258304;geneID=2576699
scaffold_5	Cufflinks	exon	2574765	2574886	1000.00	+	.	Parent=2576699;frac=0.794234;cov=400.278089;conf_lo=9.262496;FPKM=9.7505542367;knownGeneID=2576699;conf_hi=10.258304;geneID=2576699
scaffold_5	Cufflinks	exon	2574943	2575450	1000.00	+	.	Parent=2576699;frac=0.794234;cov=400.278089;conf_lo=9.262496;FPKM=9.7505542367;knownGeneID=2576699;conf_hi=10.258304;geneID=2576699
scaffold_5	Cufflinks	exon	2575580	2575937	1000.00	+	.	Parent=2576699;frac=0.794234;cov=400.278089;conf_lo=9.262496;FPKM=9.7505542367;knownGeneID=2576699;conf_hi=10.258304;geneID=2576699
scaffold_5	Cufflinks	exon	2576003	2576416	1000.00	+	.	Parent=2576699;frac=0.794234;cov=400.278089;conf_lo=9.262496;FPKM=9.7505542367;knownGeneID=2576699;conf_hi=10.258304;geneID=2576699
scaffold_5	Cufflinks	start_codon	2574408	2574411	1000.00	+	0	Parent=2576699;frac=0.794234;cov=400.278089;conf_lo=9.262496;FPKM=9.7505542367;knownGeneID=2576699;conf_hi=10.258304;geneID=2576699
scaffold_5	Cufflinks	stop_codon	2576413	2576416	1000.00	+	0	Parent=2576699;frac=0.794234;cov=400.278089;conf_lo=9.262496;FPKM=9.7505542367;knownGeneID=2576699;conf_hi=10.258304;geneID=2576699
scaffold_5	Cufflinks	CDS	2574408	2574715	1000.00	+	0	Parent=2576699;frac=0.794234;cov=400.278089;conf_lo=9.262496;FPKM=9.7505542367;knownGeneID=2576699;conf_hi=10.258304;geneID=2576699
scaffold_5	Cufflinks	CDS	2574765	2574886	1000.00	+	1	Parent=2576699;frac=0.794234;cov=400.278089;conf_lo=9.262496;FPKM=9.7505542367;knownGeneID=2576699;conf_hi=10.258304;geneID=2576699
scaffold_5	Cufflinks	CDS	2574943	2575450	1000.00	+	2	Parent=2576699;frac=0.794234;cov=400.278089;conf_lo=9.262496;FPKM=9.7505542367;knownGeneID=2576699;conf_hi=10.258304;geneID=2576699
scaffold_5	Cufflinks	CDS	2575580	2575937	1000.00	+	2	Parent=2576699;frac=0.794234;cov=400.278089;conf_lo=9.262496;FPKM=9.7505542367;knownGeneID=2576699;conf_hi=10.258304;geneID=2576699
scaffold_5	Cufflinks	CDS	2576003	2576416	1000.00	+	2	Parent=2576699;frac=0.794234;cov=400.278089;conf_lo=9.262496;FPKM=9.7505542367;knownGeneID=2576699;conf_hi=10.258304;geneID=2576699
scaffold_5	Cufflinks	transcript	2574482	2576419	270.00	+	0	ID=CUFF.7135.2;Parent=G2576699;frac=0.205766;cov=108.406499;conf_lo=2.386498;FPKM=2.6407227390;knownGeneID=2576699;conf_hi=2.896115;geneID=2576699
scaffold_5	Cufflinks	exon	2574482	2574719	270.00	+	.	Parent=CUFF.7135.2;frac=0.205766;cov=108.406499;conf_lo=2.386498;FPKM=2.6407227390;knownGeneID=2576699;conf_hi=2.896115;geneID=2576699
scaffold_5	Cufflinks	exon	2574765	2574886	270.00	+	.	Parent=CUFF.7135.2;frac=0.205766;cov=108.406499;conf_lo=2.386498;FPKM=2.6407227390;knownGeneID=2576699;conf_hi=2.896115;geneID=2576699
scaffold_5	Cufflinks	exon	2574943	2575450	270.00	+	.	Parent=CUFF.7135.2;frac=0.205766;cov=108.406499;conf_lo=2.386498;FPKM=2.6407227390;knownGeneID=2576699;conf_hi=2.896115;geneID=2576699
scaffold_5	Cufflinks	exon	2575580	2575937	270.00	+	.	Parent=CUFF.7135.2;frac=0.205766;cov=108.406499;conf_lo=2.386498;FPKM=2.6407227390;knownGeneID=2576699;conf_hi=2.896115;geneID=2576699
scaffold_5	Cufflinks	exon	2576003	2576419	270.00	+	.	Parent=CUFF.7135.2;frac=0.205766;cov=108.406499;conf_lo=2.386498;FPKM=2.6407227390;knownGeneID=2576699;conf_hi=2.896115;geneID=2576699
scaffold_5	Cufflinks	start_codon	2574625	2574628	270.00	+	0	Parent=CUFF.7135.2;frac=0.205766;cov=108.406499;conf_lo=2.386498;FPKM=2.6407227390;knownGeneID=2576699;conf_hi=2.896115;geneID=2576699
scaffold_5	Cufflinks	stop_codon	2576413	2576416	270.00	+	0	Parent=CUFF.7135.2;frac=0.205766;cov=108.406499;conf_lo=2.386498;FPKM=2.6407227390;knownGeneID=2576699;conf_hi=2.896115;geneID=2576699
scaffold_5	Cufflinks	CDS	2574625	2574719	270.00	+	0	Parent=CUFF.7135.2;frac=0.205766;cov=108.406499;conf_lo=2.386498;FPKM=2.6407227390;knownGeneID=2576699;conf_hi=2.896115;geneID=2576699
scaffold_5	Cufflinks	CDS	2574765	2574886	270.00	+	1	Parent=CUFF.7135.2;frac=0.205766;cov=108.406499;conf_lo=2.386498;FPKM=2.6407227390;knownGeneID=2576699;conf_hi=2.896115;geneID=2576699
scaffold_5	Cufflinks	CDS	2574943	2575450	270.00	+	2	Parent=CUFF.7135.2;frac=0.205766;cov=108.406499;conf_lo=2.386498;FPKM=2.6407227390;knownGeneID=2576699;conf_hi=2.896115;geneID=2576699
scaffold_5	Cufflinks	CDS	2575580	2575937	270.00	+	2	Parent=CUFF.7135.2;frac=0.205766;cov=108.406499;conf_lo=2.386498;FPKM=2.6407227390;knownGeneID=2576699;conf_hi=2.896115;geneID=2576699
scaffold_5	Cufflinks	CDS	2576003	2576416	270.00	+	2	Parent=CUFF.7135.2;frac=0.205766;cov=108.406499;conf_lo=2.386498;FPKM=2.6407227390;knownGeneID=2576699;conf_hi=2.896115;geneID=2576699
scaffold_7	Cufflinks	Gene	158579	160132	100.0	-	0	ID=G2627679;
scaffold_7	Cufflinks	transcript	158579	160132	213.00	-	0	ID=CUFF.10100.2;Parent=G2627679;frac=0.183519;cov=62.975245;conf_lo=1.306484;FPKM=1.5206166388;knownGeneID=2627679;conf_hi=1.736248;geneID=2627679
scaffold_7	Cufflinks	exon	158579	158693	213.00	-	.	Parent=CUFF.10100.2;frac=0.183519;cov=62.975245;conf_lo=1.306484;FPKM=1.5206166388;knownGeneID=2627679;conf_hi=1.736248;geneID=2627679
scaffold_7	Cufflinks	exon	158748	158963	213.00	-	.	Parent=CUFF.10100.2;frac=0.183519;cov=62.975245;conf_lo=1.306484;FPKM=1.5206166388;knownGeneID=2627679;conf_hi=1.736248;geneID=2627679
scaffold_7	Cufflinks	exon	159018	159189	213.00	-	.	Parent=CUFF.10100.2;frac=0.183519;cov=62.975245;conf_lo=1.306484;FPKM=1.5206166388;knownGeneID=2627679;conf_hi=1.736248;geneID=2627679
scaffold_7	Cufflinks	exon	159255	159504	213.00	-	.	Parent=CUFF.10100.2;frac=0.183519;cov=62.975245;conf_lo=1.306484;FPKM=1.5206166388;knownGeneID=2627679;conf_hi=1.736248;geneID=2627679
scaffold_7	Cufflinks	exon	159551	159576	213.00	-	.	Parent=CUFF.10100.2;frac=0.183519;cov=62.975245;conf_lo=1.306484;FPKM=1.5206166388;knownGeneID=2627679;conf_hi=1.736248;geneID=2627679
scaffold_7	Cufflinks	exon	159627	159689	213.00	-	.	Parent=CUFF.10100.2;frac=0.183519;cov=62.975245;conf_lo=1.306484;FPKM=1.5206166388;knownGeneID=2627679;conf_hi=1.736248;geneID=2627679
scaffold_7	Cufflinks	exon	159741	160132	213.00	-	.	Parent=CUFF.10100.2;frac=0.183519;cov=62.975245;conf_lo=1.306484;FPKM=1.5206166388;knownGeneID=2627679;conf_hi=1.736248;geneID=2627679
scaffold_7	Cufflinks	start_codon	160130	160127	213.00	-	0	Parent=CUFF.10100.2;frac=0.183519;cov=62.975245;conf_lo=1.306484;FPKM=1.5206166388;knownGeneID=2627679;conf_hi=1.736248;geneID=2627679
scaffold_7	Cufflinks	stop_codon	159043	159046	213.00	-	0	Parent=CUFF.10100.2;frac=0.183519;cov=62.975245;conf_lo=1.306484;FPKM=1.5206166388;knownGeneID=2627679;conf_hi=1.736248;geneID=2627679
scaffold_7	Cufflinks	CDS	159046	159189	213.00	-	0	Parent=CUFF.10100.2;frac=0.183519;cov=62.975245;conf_lo=1.306484;FPKM=1.5206166388;knownGeneID=2627679;conf_hi=1.736248;geneID=2627679
scaffold_7	Cufflinks	CDS	159255	159504	213.00	-	2	Parent=CUFF.10100.2;frac=0.183519;cov=62.975245;conf_lo=1.306484;FPKM=1.5206166388;knownGeneID=2627679;conf_hi=1.736248;geneID=2627679
scaffold_7	Cufflinks	CDS	159551	159576	213.00	-	2	Parent=CUFF.10100.2;frac=0.183519;cov=62.975245;conf_lo=1.306484;FPKM=1.5206166388;knownGeneID=2627679;conf_hi=1.736248;geneID=2627679
scaffold_7	Cufflinks	CDS	159627	159689	213.00	-	0	Parent=CUFF.10100.2;frac=0.183519;cov=62.975245;conf_lo=1.306484;FPKM=1.5206166388;knownGeneID=2627679;conf_hi=1.736248;geneID=2627679
scaffold_7	Cufflinks	CDS	159741	160130	213.00	-	2	Parent=CUFF.10100.2;frac=0.183519;cov=62.975245;conf_lo=1.306484;FPKM=1.5206166388;knownGeneID=2627679;conf_hi=1.736248;geneID=2627679
scaffold_7	Cufflinks	transcript	158579	160130	1000.00	-	0	ID=2627679;Parent=G2627679;frac=0.816481;cov=295.392509;conf_lo=6.705918;FPKM=7.1326242910;knownGeneID=2627679;conf_hi=7.593999;geneID=2627679
scaffold_7	Cufflinks	exon	158579	158693	1000.00	-	.	Parent=2627679;frac=0.816481;cov=295.392509;conf_lo=6.705918;FPKM=7.1326242910;knownGeneID=2627679;conf_hi=7.593999;geneID=2627679
scaffold_7	Cufflinks	exon	158748	158963	1000.00	-	.	Parent=2627679;frac=0.816481;cov=295.392509;conf_lo=6.705918;FPKM=7.1326242910;knownGeneID=2627679;conf_hi=7.593999;geneID=2627679
scaffold_7	Cufflinks	exon	159018	159094	1000.00	-	.	Parent=2627679;frac=0.816481;cov=295.392509;conf_lo=6.705918;FPKM=7.1326242910;knownGeneID=2627679;conf_hi=7.593999;geneID=2627679
scaffold_7	Cufflinks	exon	159148	159189	1000.00	-	.	Parent=2627679;frac=0.816481;cov=295.392509;conf_lo=6.705918;FPKM=7.1326242910;knownGeneID=2627679;conf_hi=7.593999;geneID=2627679
scaffold_7	Cufflinks	exon	159255	159504	1000.00	-	.	Parent=2627679;frac=0.816481;cov=295.392509;conf_lo=6.705918;FPKM=7.1326242910;knownGeneID=2627679;conf_hi=7.593999;geneID=2627679
scaffold_7	Cufflinks	exon	159551	159576	1000.00	-	.	Parent=2627679;frac=0.816481;cov=295.392509;conf_lo=6.705918;FPKM=7.1326242910;knownGeneID=2627679;conf_hi=7.593999;geneID=2627679
scaffold_7	Cufflinks	exon	159627	159689	1000.00	-	.	Parent=2627679;frac=0.816481;cov=295.392509;conf_lo=6.705918;FPKM=7.1326242910;knownGeneID=2627679;conf_hi=7.593999;geneID=2627679
scaffold_7	Cufflinks	exon	159741	160130	1000.00	-	.	Parent=2627679;frac=0.816481;cov=295.392509;conf_lo=6.705918;FPKM=7.1326242910;knownGeneID=2627679;conf_hi=7.593999;geneID=2627679
scaffold_7	Cufflinks	start_codon	160130	160127	1000.00	-	0	Parent=2627679;frac=0.816481;cov=295.392509;conf_lo=6.705918;FPKM=7.1326242910;knownGeneID=2627679;conf_hi=7.593999;geneID=2627679
scaffold_7	Cufflinks	stop_codon	158576	158579	1000.00	-	0	Parent=2627679;frac=0.816481;cov=295.392509;conf_lo=6.705918;FPKM=7.1326242910;knownGeneID=2627679;conf_hi=7.593999;geneID=2627679
scaffold_7	Cufflinks	CDS	158579	158693	1000.00	-	0	Parent=2627679;frac=0.816481;cov=295.392509;conf_lo=6.705918;FPKM=7.1326242910;knownGeneID=2627679;conf_hi=7.593999;geneID=2627679
scaffold_7	Cufflinks	CDS	158748	158963	1000.00	-	0	Parent=2627679;frac=0.816481;cov=295.392509;conf_lo=6.705918;FPKM=7.1326242910;knownGeneID=2627679;conf_hi=7.593999;geneID=2627679
scaffold_7	Cufflinks	CDS	159018	159094	1000.00	-	2	Parent=2627679;frac=0.816481;cov=295.392509;conf_lo=6.705918;FPKM=7.1326242910;knownGeneID=2627679;conf_hi=7.593999;geneID=2627679
scaffold_7	Cufflinks	CDS	159148	159189	1000.00	-	0	Parent=2627679;frac=0.816481;cov=295.392509;conf_lo=6.705918;FPKM=7.1326242910;knownGeneID=2627679;conf_hi=7.593999;geneID=2627679
scaffold_7	Cufflinks	CDS	159255	159504	1000.00	-	2	Parent=2627679;frac=0.816481;cov=295.392509;conf_lo=6.705918;FPKM=7.1326242910;knownGeneID=2627679;conf_hi=7.593999;geneID=2627679
scaffold_7	Cufflinks	CDS	159551	159576	1000.00	-	2	Parent=2627679;frac=0.816481;cov=295.392509;conf_lo=6.705918;FPKM=7.1326242910;knownGeneID=2627679;conf_hi=7.593999;geneID=2627679
scaffold_7	Cufflinks	CDS	159627	159689	1000.00	-	0	Parent=2627679;frac=0.816481;cov=295.392509;conf_lo=6.705918;FPKM=7.1326242910;knownGeneID=2627679;conf_hi=7.593999;geneID=2627679
scaffold_7	Cufflinks	CDS	159741	160130	1000.00	-	2	Parent=2627679;frac=0.816481;cov=295.392509;conf_lo=6.705918;FPKM=7.1326242910;knownGeneID=2627679;conf_hi=7.593999;geneID=2627679
scaffold_2	Cufflinks	Gene	2395849	2397019	100.0	+	0	ID=G2611728;
scaffold_2	Cufflinks	transcript	2395849	2397019	1000.00	+	0	ID=2611728;Parent=G2611728;frac=1.000000;cov=3671.830894;conf_lo=75.865974;FPKM=90.2778591097;knownGeneID=2611728;conf_hi=79.102648;geneID=2611728
scaffold_2	Cufflinks	exon	2395849	2396452	1000.00	+	.	Parent=2611728;frac=1.000000;cov=3671.830894;conf_lo=75.865974;FPKM=90.2778591097;knownGeneID=2611728;conf_hi=79.102648;geneID=2611728
scaffold_2	Cufflinks	exon	2396511	2397019	1000.00	+	.	Parent=2611728;frac=1.000000;cov=3671.830894;conf_lo=75.865974;FPKM=90.2778591097;knownGeneID=2611728;conf_hi=79.102648;geneID=2611728
scaffold_2	Cufflinks	start_codon	2395849	2395852	1000.00	+	0	Parent=2611728;frac=1.000000;cov=3671.830894;conf_lo=75.865974;FPKM=90.2778591097;knownGeneID=2611728;conf_hi=79.102648;geneID=2611728
scaffold_2	Cufflinks	stop_codon	2397016	2397019	1000.00	+	0	Parent=2611728;frac=1.000000;cov=3671.830894;conf_lo=75.865974;FPKM=90.2778591097;knownGeneID=2611728;conf_hi=79.102648;geneID=2611728
scaffold_2	Cufflinks	CDS	2395849	2396452	1000.00	+	0	Parent=2611728;frac=1.000000;cov=3671.830894;conf_lo=75.865974;FPKM=90.2778591097;knownGeneID=2611728;conf_hi=79.102648;geneID=2611728
scaffold_2	Cufflinks	CDS	2396511	2397019	1000.00	+	0	Parent=2611728;frac=1.000000;cov=3671.830894;conf_lo=75.865974;FPKM=90.2778591097;knownGeneID=2611728;conf_hi=79.102648;geneID=2611728
scaffold_7	Cufflinks	Gene	1890008	1891251	100.0	-	0	ID=G2629707;
scaffold_7	Cufflinks	transcript	1890008	1891251	1000.00	-	0	ID=2629707;Parent=G2629707;frac=1.000000;cov=2457.273925;conf_lo=49.392153;FPKM=59.7287886393;knownGeneID=2629707;conf_hi=51.907739;geneID=2629707
scaffold_7	Cufflinks	exon	1890008	1890468	1000.00	-	.	Parent=2629707;frac=1.000000;cov=2457.273925;conf_lo=49.392153;FPKM=59.7287886393;knownGeneID=2629707;conf_hi=51.907739;geneID=2629707
scaffold_7	Cufflinks	exon	1890521	1890650	1000.00	-	.	Parent=2629707;frac=1.000000;cov=2457.273925;conf_lo=49.392153;FPKM=59.7287886393;knownGeneID=2629707;conf_hi=51.907739;geneID=2629707
scaffold_7	Cufflinks	exon	1890699	1890800	1000.00	-	.	Parent=2629707;frac=1.000000;cov=2457.273925;conf_lo=49.392153;FPKM=59.7287886393;knownGeneID=2629707;conf_hi=51.907739;geneID=2629707
scaffold_7	Cufflinks	exon	1890852	1891126	1000.00	-	.	Parent=2629707;frac=1.000000;cov=2457.273925;conf_lo=49.392153;FPKM=59.7287886393;knownGeneID=2629707;conf_hi=51.907739;geneID=2629707
scaffold_7	Cufflinks	exon	1891182	1891251	1000.00	-	.	Parent=2629707;frac=1.000000;cov=2457.273925;conf_lo=49.392153;FPKM=59.7287886393;knownGeneID=2629707;conf_hi=51.907739;geneID=2629707
scaffold_7	Cufflinks	start_codon	1891251	1891248	1000.00	-	0	Parent=2629707;frac=1.000000;cov=2457.273925;conf_lo=49.392153;FPKM=59.7287886393;knownGeneID=2629707;conf_hi=51.907739;geneID=2629707
scaffold_7	Cufflinks	stop_codon	1890005	1890008	1000.00	-	0	Parent=2629707;frac=1.000000;cov=2457.273925;conf_lo=49.392153;FPKM=59.7287886393;knownGeneID=2629707;conf_hi=51.907739;geneID=2629707
scaffold_7	Cufflinks	CDS	1890008	1890468	1000.00	-	0	Parent=2629707;frac=1.000000;cov=2457.273925;conf_lo=49.392153;FPKM=59.7287886393;knownGeneID=2629707;conf_hi=51.907739;geneID=2629707
scaffold_7	Cufflinks	CDS	1890521	1890650	1000.00	-	1	Parent=2629707;frac=1.000000;cov=2457.273925;conf_lo=49.392153;FPKM=59.7287886393;knownGeneID=2629707;conf_hi=51.907739;geneID=2629707
scaffold_7	Cufflinks	CDS	1890699	1890800	1000.00	-	1	Parent=2629707;frac=1.000000;cov=2457.273925;conf_lo=49.392153;FPKM=59.7287886393;knownGeneID=2629707;conf_hi=51.907739;geneID=2629707
scaffold_7	Cufflinks	CDS	1890852	1891126	1000.00	-	0	Parent=2629707;frac=1.000000;cov=2457.273925;conf_lo=49.392153;FPKM=59.7287886393;knownGeneID=2629707;conf_hi=51.907739;geneID=2629707
scaffold_7	Cufflinks	CDS	1891182	1891251	1000.00	-	1	Parent=2629707;frac=1.000000;cov=2457.273925;conf_lo=49.392153;FPKM=59.7287886393;knownGeneID=2629707;conf_hi=51.907739;geneID=2629707
scaffold_4	Cufflinks	Gene	2802142	2803368	100.0	-	0	ID=G2686992;
scaffold_4	Cufflinks	transcript	2802142	2803368	269.00	-	0	ID=CUFF.8776.3;Parent=G2686992;frac=0.220363;cov=14.739590;conf_lo=0.254996;FPKM=0.3592265861;knownGeneID=2686992;conf_hi=0.464458;geneID=2686992
scaffold_4	Cufflinks	exon	2802142	2802549	269.00	-	.	Parent=CUFF.8776.3;frac=0.220363;cov=14.739590;conf_lo=0.254996;FPKM=0.3592265861;knownGeneID=2686992;conf_hi=0.464458;geneID=2686992
scaffold_4	Cufflinks	exon	2802603	2803368	269.00	-	.	Parent=CUFF.8776.3;frac=0.220363;cov=14.739590;conf_lo=0.254996;FPKM=0.3592265861;knownGeneID=2686992;conf_hi=0.464458;geneID=2686992
scaffold_4	Cufflinks	start_codon	2803184	2803181	269.00	-	0	Parent=CUFF.8776.3;frac=0.220363;cov=14.739590;conf_lo=0.254996;FPKM=0.3592265861;knownGeneID=2686992;conf_hi=0.464458;geneID=2686992
scaffold_4	Cufflinks	stop_codon	2802972	2802975	269.00	-	0	Parent=CUFF.8776.3;frac=0.220363;cov=14.739590;conf_lo=0.254996;FPKM=0.3592265861;knownGeneID=2686992;conf_hi=0.464458;geneID=2686992
scaffold_4	Cufflinks	CDS	2802975	2803184	269.00	-	0	Parent=CUFF.8776.3;frac=0.220363;cov=14.739590;conf_lo=0.254996;FPKM=0.3592265861;knownGeneID=2686992;conf_hi=0.464458;geneID=2686992
scaffold_4	Cufflinks	transcript	2802142	2803368	1000.00	-	0	ID=CUFF.8776.2;Parent=G2686992;frac=0.779637;cov=54.642092;conf_lo=1.159422;FPKM=1.3317122642;knownGeneID=2686992;conf_hi=1.507726;geneID=2686992
scaffold_4	Cufflinks	exon	2802142	2802552	1000.00	-	.	Parent=CUFF.8776.2;frac=0.779637;cov=54.642092;conf_lo=1.159422;FPKM=1.3317122642;knownGeneID=2686992;conf_hi=1.507726;geneID=2686992
scaffold_4	Cufflinks	exon	2802603	2803211	1000.00	-	.	Parent=CUFF.8776.2;frac=0.779637;cov=54.642092;conf_lo=1.159422;FPKM=1.3317122642;knownGeneID=2686992;conf_hi=1.507726;geneID=2686992
scaffold_4	Cufflinks	exon	2803261	2803368	1000.00	-	.	Parent=CUFF.8776.2;frac=0.779637;cov=54.642092;conf_lo=1.159422;FPKM=1.3317122642;knownGeneID=2686992;conf_hi=1.507726;geneID=2686992
scaffold_4	Cufflinks	start_codon	2803368	2803365	1000.00	-	0	Parent=CUFF.8776.2;frac=0.779637;cov=54.642092;conf_lo=1.159422;FPKM=1.3317122642;knownGeneID=2686992;conf_hi=1.507726;geneID=2686992
scaffold_4	Cufflinks	stop_codon	2802972	2802975	1000.00	-	0	Parent=CUFF.8776.2;frac=0.779637;cov=54.642092;conf_lo=1.159422;FPKM=1.3317122642;knownGeneID=2686992;conf_hi=1.507726;geneID=2686992
scaffold_4	Cufflinks	CDS	2802975	2803211	1000.00	-	0	Parent=CUFF.8776.2;frac=0.779637;cov=54.642092;conf_lo=1.159422;FPKM=1.3317122642;knownGeneID=2686992;conf_hi=1.507726;geneID=2686992
scaffold_4	Cufflinks	CDS	2803261	2803368	1000.00	-	2	Parent=CUFF.8776.2;frac=0.779637;cov=54.642092;conf_lo=1.159422;FPKM=1.3317122642;knownGeneID=2686992;conf_hi=1.507726;geneID=2686992
scaffold_7	Cufflinks	Gene	1844597	1845652	100.0	-	0	ID=G2629703;
scaffold_7	Cufflinks	transcript	1844597	1845652	1000.00	-	0	ID=2629703;Parent=G2629703;frac=1.000000;cov=29.307280;conf_lo=0.525831;FPKM=0.7220300112;knownGeneID=2629703;conf_hi=0.790919;geneID=2629703
scaffold_7	Cufflinks	exon	1844597	1845652	1000.00	-	.	Parent=2629703;frac=1.000000;cov=29.307280;conf_lo=0.525831;FPKM=0.7220300112;knownGeneID=2629703;conf_hi=0.790919;geneID=2629703
scaffold_7	Cufflinks	start_codon	1845652	1845649	1000.00	-	0	Parent=2629703;frac=1.000000;cov=29.307280;conf_lo=0.525831;FPKM=0.7220300112;knownGeneID=2629703;conf_hi=0.790919;geneID=2629703
scaffold_7	Cufflinks	stop_codon	1844594	1844597	1000.00	-	0	Parent=2629703;frac=1.000000;cov=29.307280;conf_lo=0.525831;FPKM=0.7220300112;knownGeneID=2629703;conf_hi=0.790919;geneID=2629703
scaffold_7	Cufflinks	CDS	1844597	1845652	1000.00	-	0	Parent=2629703;frac=1.000000;cov=29.307280;conf_lo=0.525831;FPKM=0.7220300112;knownGeneID=2629703;conf_hi=0.790919;geneID=2629703
scaffold_7	Cufflinks	Gene	1829195	1829353	100.0	-	0	ID=G2629702;
scaffold_7	Cufflinks	transcript	1829195	1829353	1000.00	-	0	ID=2629702;Parent=G2629702;frac=1.000000;cov=50.584674;conf_lo=0.028862;FPKM=1.1783576177;knownGeneID=2629702;conf_hi=0.404069;geneID=2629702
scaffold_7	Cufflinks	exon	1829195	1829353	1000.00	-	.	Parent=2629702;frac=1.000000;cov=50.584674;conf_lo=0.028862;FPKM=1.1783576177;knownGeneID=2629702;conf_hi=0.404069;geneID=2629702
scaffold_7	Cufflinks	start_codon	1829317	1829314	1000.00	-	0	Parent=2629702;frac=1.000000;cov=50.584674;conf_lo=0.028862;FPKM=1.1783576177;knownGeneID=2629702;conf_hi=0.404069;geneID=2629702
scaffold_7	Cufflinks	stop_codon	1829192	1829195	1000.00	-	0	Parent=2629702;frac=1.000000;cov=50.584674;conf_lo=0.028862;FPKM=1.1783576177;knownGeneID=2629702;conf_hi=0.404069;geneID=2629702
scaffold_7	Cufflinks	CDS	1829195	1829317	1000.00	-	0	Parent=2629702;frac=1.000000;cov=50.584674;conf_lo=0.028862;FPKM=1.1783576177;knownGeneID=2629702;conf_hi=0.404069;geneID=2629702
scaffold_2	Cufflinks	Gene	2346869	2347917	100.0	-	0	ID=G2161304;
scaffold_2	Cufflinks	transcript	2346869	2347917	1000.00	-	0	ID=2161304;Parent=G2161304;frac=0.870266;cov=767.461993;conf_lo=17.645510;FPKM=18.6412904876;knownGeneID=2161304;conf_hi=19.697696;geneID=2161304
scaffold_2	Cufflinks	exon	2346869	2347061	1000.00	-	.	Parent=2161304;frac=0.870266;cov=767.461993;conf_lo=17.645510;FPKM=18.6412904876;knownGeneID=2161304;conf_hi=19.697696;geneID=2161304
scaffold_2	Cufflinks	exon	2347112	2347168	1000.00	-	.	Parent=2161304;frac=0.870266;cov=767.461993;conf_lo=17.645510;FPKM=18.6412904876;knownGeneID=2161304;conf_hi=19.697696;geneID=2161304
scaffold_2	Cufflinks	exon	2347219	2347260	1000.00	-	.	Parent=2161304;frac=0.870266;cov=767.461993;conf_lo=17.645510;FPKM=18.6412904876;knownGeneID=2161304;conf_hi=19.697696;geneID=2161304
scaffold_2	Cufflinks	exon	2347318	2347520	1000.00	-	.	Parent=2161304;frac=0.870266;cov=767.461993;conf_lo=17.645510;FPKM=18.6412904876;knownGeneID=2161304;conf_hi=19.697696;geneID=2161304
scaffold_2	Cufflinks	exon	2347573	2347610	1000.00	-	.	Parent=2161304;frac=0.870266;cov=767.461993;conf_lo=17.645510;FPKM=18.6412904876;knownGeneID=2161304;conf_hi=19.697696;geneID=2161304
scaffold_2	Cufflinks	exon	2347669	2347855	1000.00	-	.	Parent=2161304;frac=0.870266;cov=767.461993;conf_lo=17.645510;FPKM=18.6412904876;knownGeneID=2161304;conf_hi=19.697696;geneID=2161304
scaffold_2	Cufflinks	exon	2347915	2347917	1000.00	-	.	Parent=2161304;frac=0.870266;cov=767.461993;conf_lo=17.645510;FPKM=18.6412904876;knownGeneID=2161304;conf_hi=19.697696;geneID=2161304
scaffold_2	Cufflinks	start_codon	2347917	2347914	1000.00	-	0	Parent=2161304;frac=0.870266;cov=767.461993;conf_lo=17.645510;FPKM=18.6412904876;knownGeneID=2161304;conf_hi=19.697696;geneID=2161304
scaffold_2	Cufflinks	stop_codon	2346866	2346869	1000.00	-	0	Parent=2161304;frac=0.870266;cov=767.461993;conf_lo=17.645510;FPKM=18.6412904876;knownGeneID=2161304;conf_hi=19.697696;geneID=2161304
scaffold_2	Cufflinks	CDS	2346869	2347061	1000.00	-	0	Parent=2161304;frac=0.870266;cov=767.461993;conf_lo=17.645510;FPKM=18.6412904876;knownGeneID=2161304;conf_hi=19.697696;geneID=2161304
scaffold_2	Cufflinks	CDS	2347112	2347168	1000.00	-	0	Parent=2161304;frac=0.870266;cov=767.461993;conf_lo=17.645510;FPKM=18.6412904876;knownGeneID=2161304;conf_hi=19.697696;geneID=2161304
scaffold_2	Cufflinks	CDS	2347219	2347260	1000.00	-	2	Parent=2161304;frac=0.870266;cov=767.461993;conf_lo=17.645510;FPKM=18.6412904876;knownGeneID=2161304;conf_hi=19.697696;geneID=2161304
scaffold_2	Cufflinks	CDS	2347318	2347520	1000.00	-	1	Parent=2161304;frac=0.870266;cov=767.461993;conf_lo=17.645510;FPKM=18.6412904876;knownGeneID=2161304;conf_hi=19.697696;geneID=2161304
scaffold_2	Cufflinks	CDS	2347573	2347610	1000.00	-	2	Parent=2161304;frac=0.870266;cov=767.461993;conf_lo=17.645510;FPKM=18.6412904876;knownGeneID=2161304;conf_hi=19.697696;geneID=2161304
scaffold_2	Cufflinks	CDS	2347669	2347855	1000.00	-	0	Parent=2161304;frac=0.870266;cov=767.461993;conf_lo=17.645510;FPKM=18.6412904876;knownGeneID=2161304;conf_hi=19.697696;geneID=2161304
scaffold_2	Cufflinks	CDS	2347915	2347917	1000.00	-	0	Parent=2161304;frac=0.870266;cov=767.461993;conf_lo=17.645510;FPKM=18.6412904876;knownGeneID=2161304;conf_hi=19.697696;geneID=2161304
scaffold_9	Cufflinks	Gene	188203	188502	100.0	+	0	ID=G2633238;
scaffold_9	Cufflinks	transcript	188203	188502	1000.00	+	0	ID=2633238;Parent=G2633238;frac=1.000000;cov=29669.137129;conf_lo=330.718749;FPKM=742.6803146327;knownGeneID=2633238;conf_hi=342.726807;geneID=2633238
scaffold_9	Cufflinks	exon	188203	188502	1000.00	+	.	Parent=2633238;frac=1.000000;cov=29669.137129;conf_lo=330.718749;FPKM=742.6803146327;knownGeneID=2633238;conf_hi=342.726807;geneID=2633238
scaffold_9	Cufflinks	start_codon	188203	188206	1000.00	+	0	Parent=2633238;frac=1.000000;cov=29669.137129;conf_lo=330.718749;FPKM=742.6803146327;knownGeneID=2633238;conf_hi=342.726807;geneID=2633238
scaffold_9	Cufflinks	stop_codon	188499	188502	1000.00	+	0	Parent=2633238;frac=1.000000;cov=29669.137129;conf_lo=330.718749;FPKM=742.6803146327;knownGeneID=2633238;conf_hi=342.726807;geneID=2633238
scaffold_9	Cufflinks	CDS	188203	188502	1000.00	+	0	Parent=2633238;frac=1.000000;cov=29669.137129;conf_lo=330.718749;FPKM=742.6803146327;knownGeneID=2633238;conf_hi=342.726807;geneID=2633238
scaffold_1	Cufflinks	Gene	1563085	1564551	100.0	+	0	ID=G2605758;
scaffold_1	Cufflinks	transcript	1563085	1564551	1000.00	+	0	ID=2605758;Parent=G2605758;frac=1.000000;cov=76.713289;conf_lo=1.520304;FPKM=1.8450675970;knownGeneID=2605758;conf_hi=1.886304;geneID=2605758
scaffold_1	Cufflinks	exon	1563085	1564551	1000.00	+	.	Parent=2605758;frac=1.000000;cov=76.713289;conf_lo=1.520304;FPKM=1.8450675970;knownGeneID=2605758;conf_hi=1.886304;geneID=2605758
scaffold_1	Cufflinks	start_codon	1563085	1563088	1000.00	+	0	Parent=2605758;frac=1.000000;cov=76.713289;conf_lo=1.520304;FPKM=1.8450675970;knownGeneID=2605758;conf_hi=1.886304;geneID=2605758
scaffold_1	Cufflinks	stop_codon	1564548	1564551	1000.00	+	0	Parent=2605758;frac=1.000000;cov=76.713289;conf_lo=1.520304;FPKM=1.8450675970;knownGeneID=2605758;conf_hi=1.886304;geneID=2605758
scaffold_1	Cufflinks	CDS	1563085	1564551	1000.00	+	0	Parent=2605758;frac=1.000000;cov=76.713289;conf_lo=1.520304;FPKM=1.8450675970;knownGeneID=2605758;conf_hi=1.886304;geneID=2605758
scaffold_1	Cufflinks	Gene	1555733	1556919	100.0	+	0	ID=G2605752;
scaffold_1	Cufflinks	transcript	1555733	1556919	1000.00	+	0	ID=2605752;Parent=G2605752;frac=1.000000;cov=6782.881721;conf_lo=130.023560;FPKM=164.8819731841;knownGeneID=2605752;conf_hi=134.607024;geneID=2605752
scaffold_1	Cufflinks	exon	1555733	1555807	1000.00	+	.	Parent=2605752;frac=1.000000;cov=6782.881721;conf_lo=130.023560;FPKM=164.8819731841;knownGeneID=2605752;conf_hi=134.607024;geneID=2605752
scaffold_1	Cufflinks	exon	1555863	1555886	1000.00	+	.	Parent=2605752;frac=1.000000;cov=6782.881721;conf_lo=130.023560;FPKM=164.8819731841;knownGeneID=2605752;conf_hi=134.607024;geneID=2605752
scaffold_1	Cufflinks	exon	1555936	1556137	1000.00	+	.	Parent=2605752;frac=1.000000;cov=6782.881721;conf_lo=130.023560;FPKM=164.8819731841;knownGeneID=2605752;conf_hi=134.607024;geneID=2605752
scaffold_1	Cufflinks	exon	1556187	1556309	1000.00	+	.	Parent=2605752;frac=1.000000;cov=6782.881721;conf_lo=130.023560;FPKM=164.8819731841;knownGeneID=2605752;conf_hi=134.607024;geneID=2605752
scaffold_1	Cufflinks	exon	1556361	1556476	1000.00	+	.	Parent=2605752;frac=1.000000;cov=6782.881721;conf_lo=130.023560;FPKM=164.8819731841;knownGeneID=2605752;conf_hi=134.607024;geneID=2605752
scaffold_1	Cufflinks	exon	1556535	1556592	1000.00	+	.	Parent=2605752;frac=1.000000;cov=6782.881721;conf_lo=130.023560;FPKM=164.8819731841;knownGeneID=2605752;conf_hi=134.607024;geneID=2605752
scaffold_1	Cufflinks	exon	1556644	1556727	1000.00	+	.	Parent=2605752;frac=1.000000;cov=6782.881721;conf_lo=130.023560;FPKM=164.8819731841;knownGeneID=2605752;conf_hi=134.607024;geneID=2605752
scaffold_1	Cufflinks	exon	1556783	1556919	1000.00	+	.	Parent=2605752;frac=1.000000;cov=6782.881721;conf_lo=130.023560;FPKM=164.8819731841;knownGeneID=2605752;conf_hi=134.607024;geneID=2605752
scaffold_1	Cufflinks	start_codon	1555733	1555736	1000.00	+	0	Parent=2605752;frac=1.000000;cov=6782.881721;conf_lo=130.023560;FPKM=164.8819731841;knownGeneID=2605752;conf_hi=134.607024;geneID=2605752
scaffold_1	Cufflinks	stop_codon	1556916	1556919	1000.00	+	0	Parent=2605752;frac=1.000000;cov=6782.881721;conf_lo=130.023560;FPKM=164.8819731841;knownGeneID=2605752;conf_hi=134.607024;geneID=2605752
scaffold_1	Cufflinks	CDS	1555733	1555807	1000.00	+	0	Parent=2605752;frac=1.000000;cov=6782.881721;conf_lo=130.023560;FPKM=164.8819731841;knownGeneID=2605752;conf_hi=134.607024;geneID=2605752
scaffold_1	Cufflinks	CDS	1555863	1555886	1000.00	+	2	Parent=2605752;frac=1.000000;cov=6782.881721;conf_lo=130.023560;FPKM=164.8819731841;knownGeneID=2605752;conf_hi=134.607024;geneID=2605752
scaffold_1	Cufflinks	CDS	1555936	1556137	1000.00	+	1	Parent=2605752;frac=1.000000;cov=6782.881721;conf_lo=130.023560;FPKM=164.8819731841;knownGeneID=2605752;conf_hi=134.607024;geneID=2605752
scaffold_1	Cufflinks	CDS	1556187	1556309	1000.00	+	1	Parent=2605752;frac=1.000000;cov=6782.881721;conf_lo=130.023560;FPKM=164.8819731841;knownGeneID=2605752;conf_hi=134.607024;geneID=2605752
scaffold_1	Cufflinks	CDS	1556361	1556476	1000.00	+	0	Parent=2605752;frac=1.000000;cov=6782.881721;conf_lo=130.023560;FPKM=164.8819731841;knownGeneID=2605752;conf_hi=134.607024;geneID=2605752
scaffold_1	Cufflinks	CDS	1556535	1556592	1000.00	+	1	Parent=2605752;frac=1.000000;cov=6782.881721;conf_lo=130.023560;FPKM=164.8819731841;knownGeneID=2605752;conf_hi=134.607024;geneID=2605752
scaffold_1	Cufflinks	CDS	1556644	1556727	1000.00	+	1	Parent=2605752;frac=1.000000;cov=6782.881721;conf_lo=130.023560;FPKM=164.8819731841;knownGeneID=2605752;conf_hi=134.607024;geneID=2605752
scaffold_1	Cufflinks	CDS	1556783	1556919	1000.00	+	0	Parent=2605752;frac=1.000000;cov=6782.881721;conf_lo=130.023560;FPKM=164.8819731841;knownGeneID=2605752;conf_hi=134.607024;geneID=2605752
scaffold_3	Cufflinks	Gene	3238378	3239491	100.0	-	0	ID=G2616873;
scaffold_3	Cufflinks	transcript	3238378	3239491	1000.00	-	0	ID=2616873;Parent=G2616873;frac=1.000000;cov=1072.900200;conf_lo=19.021965;FPKM=26.3927903941;knownGeneID=2616873;conf_hi=21.104042;geneID=2616873
scaffold_3	Cufflinks	exon	3238378	3238472	1000.00	-	.	Parent=2616873;frac=1.000000;cov=1072.900200;conf_lo=19.021965;FPKM=26.3927903941;knownGeneID=2616873;conf_hi=21.104042;geneID=2616873
scaffold_3	Cufflinks	exon	3238588	3238759	1000.00	-	.	Parent=2616873;frac=1.000000;cov=1072.900200;conf_lo=19.021965;FPKM=26.3927903941;knownGeneID=2616873;conf_hi=21.104042;geneID=2616873
scaffold_3	Cufflinks	exon	3238950	3239078	1000.00	-	.	Parent=2616873;frac=1.000000;cov=1072.900200;conf_lo=19.021965;FPKM=26.3927903941;knownGeneID=2616873;conf_hi=21.104042;geneID=2616873
scaffold_3	Cufflinks	exon	3239161	3239274	1000.00	-	.	Parent=2616873;frac=1.000000;cov=1072.900200;conf_lo=19.021965;FPKM=26.3927903941;knownGeneID=2616873;conf_hi=21.104042;geneID=2616873
scaffold_3	Cufflinks	exon	3239354	3239491	1000.00	-	.	Parent=2616873;frac=1.000000;cov=1072.900200;conf_lo=19.021965;FPKM=26.3927903941;knownGeneID=2616873;conf_hi=21.104042;geneID=2616873
scaffold_3	Cufflinks	start_codon	3239491	3239488	1000.00	-	0	Parent=2616873;frac=1.000000;cov=1072.900200;conf_lo=19.021965;FPKM=26.3927903941;knownGeneID=2616873;conf_hi=21.104042;geneID=2616873
scaffold_3	Cufflinks	stop_codon	3238375	3238378	1000.00	-	0	Parent=2616873;frac=1.000000;cov=1072.900200;conf_lo=19.021965;FPKM=26.3927903941;knownGeneID=2616873;conf_hi=21.104042;geneID=2616873
scaffold_3	Cufflinks	CDS	3238378	3238472	1000.00	-	0	Parent=2616873;frac=1.000000;cov=1072.900200;conf_lo=19.021965;FPKM=26.3927903941;knownGeneID=2616873;conf_hi=21.104042;geneID=2616873
scaffold_3	Cufflinks	CDS	3238588	3238759	1000.00	-	1	Parent=2616873;frac=1.000000;cov=1072.900200;conf_lo=19.021965;FPKM=26.3927903941;knownGeneID=2616873;conf_hi=21.104042;geneID=2616873
scaffold_3	Cufflinks	CDS	3238950	3239078	1000.00	-	1	Parent=2616873;frac=1.000000;cov=1072.900200;conf_lo=19.021965;FPKM=26.3927903941;knownGeneID=2616873;conf_hi=21.104042;geneID=2616873
scaffold_3	Cufflinks	CDS	3239161	3239274	1000.00	-	0	Parent=2616873;frac=1.000000;cov=1072.900200;conf_lo=19.021965;FPKM=26.3927903941;knownGeneID=2616873;conf_hi=21.104042;geneID=2616873
scaffold_3	Cufflinks	CDS	3239354	3239491	1000.00	-	2	Parent=2616873;frac=1.000000;cov=1072.900200;conf_lo=19.021965;FPKM=26.3927903941;knownGeneID=2616873;conf_hi=21.104042;geneID=2616873
scaffold_7	Cufflinks	Gene	2127684	2129665	100.0	+	0	ID=G2669046;
scaffold_7	Cufflinks	transcript	2127684	2129595	1000.00	+	0	ID=CUFF.9999.2;Parent=G2669046;frac=0.671839;cov=772.702865;conf_lo=18.471990;FPKM=19.0056524940;knownGeneID=2669046;conf_hi=19.873928;geneID=2669046
scaffold_7	Cufflinks	exon	2127684	2127824	1000.00	+	.	Parent=CUFF.9999.2;frac=0.671839;cov=772.702865;conf_lo=18.471990;FPKM=19.0056524940;knownGeneID=2669046;conf_hi=19.873928;geneID=2669046
scaffold_7	Cufflinks	exon	2127878	2127960	1000.00	+	.	Parent=CUFF.9999.2;frac=0.671839;cov=772.702865;conf_lo=18.471990;FPKM=19.0056524940;knownGeneID=2669046;conf_hi=19.873928;geneID=2669046
scaffold_7	Cufflinks	exon	2128036	2128349	1000.00	+	.	Parent=CUFF.9999.2;frac=0.671839;cov=772.702865;conf_lo=18.471990;FPKM=19.0056524940;knownGeneID=2669046;conf_hi=19.873928;geneID=2669046
scaffold_7	Cufflinks	exon	2128403	2128675	1000.00	+	.	Parent=CUFF.9999.2;frac=0.671839;cov=772.702865;conf_lo=18.471990;FPKM=19.0056524940;knownGeneID=2669046;conf_hi=19.873928;geneID=2669046
scaffold_7	Cufflinks	exon	2128733	2129134	1000.00	+	.	Parent=CUFF.9999.2;frac=0.671839;cov=772.702865;conf_lo=18.471990;FPKM=19.0056524940;knownGeneID=2669046;conf_hi=19.873928;geneID=2669046
scaffold_7	Cufflinks	exon	2129248	2129440	1000.00	+	.	Parent=CUFF.9999.2;frac=0.671839;cov=772.702865;conf_lo=18.471990;FPKM=19.0056524940;knownGeneID=2669046;conf_hi=19.873928;geneID=2669046
scaffold_7	Cufflinks	exon	2129497	2129595	1000.00	+	.	Parent=CUFF.9999.2;frac=0.671839;cov=772.702865;conf_lo=18.471990;FPKM=19.0056524940;knownGeneID=2669046;conf_hi=19.873928;geneID=2669046
scaffold_7	Cufflinks	start_codon	2129120	2129123	1000.00	+	0	Parent=CUFF.9999.2;frac=0.671839;cov=772.702865;conf_lo=18.471990;FPKM=19.0056524940;knownGeneID=2669046;conf_hi=19.873928;geneID=2669046
scaffold_7	Cufflinks	stop_codon	2129352	2129355	1000.00	+	0	Parent=CUFF.9999.2;frac=0.671839;cov=772.702865;conf_lo=18.471990;FPKM=19.0056524940;knownGeneID=2669046;conf_hi=19.873928;geneID=2669046
scaffold_7	Cufflinks	CDS	2129120	2129134	1000.00	+	0	Parent=CUFF.9999.2;frac=0.671839;cov=772.702865;conf_lo=18.471990;FPKM=19.0056524940;knownGeneID=2669046;conf_hi=19.873928;geneID=2669046
scaffold_7	Cufflinks	CDS	2129248	2129355	1000.00	+	2	Parent=CUFF.9999.2;frac=0.671839;cov=772.702865;conf_lo=18.471990;FPKM=19.0056524940;knownGeneID=2669046;conf_hi=19.873928;geneID=2669046
scaffold_7	Cufflinks	transcript	2127684	2129665	446.00	+	0	ID=2669046;Parent=G2669046;frac=0.328161;cov=344.726662;conf_lo=7.992775;FPKM=8.4790097738;knownGeneID=2669046;conf_hi=8.985219;geneID=2669046
scaffold_7	Cufflinks	exon	2127684	2127824	446.00	+	.	Parent=2669046;frac=0.328161;cov=344.726662;conf_lo=7.992775;FPKM=8.4790097738;knownGeneID=2669046;conf_hi=8.985219;geneID=2669046
scaffold_7	Cufflinks	exon	2127878	2127960	446.00	+	.	Parent=2669046;frac=0.328161;cov=344.726662;conf_lo=7.992775;FPKM=8.4790097738;knownGeneID=2669046;conf_hi=8.985219;geneID=2669046
scaffold_7	Cufflinks	exon	2128036	2128349	446.00	+	.	Parent=2669046;frac=0.328161;cov=344.726662;conf_lo=7.992775;FPKM=8.4790097738;knownGeneID=2669046;conf_hi=8.985219;geneID=2669046
scaffold_7	Cufflinks	exon	2128403	2129134	446.00	+	.	Parent=2669046;frac=0.328161;cov=344.726662;conf_lo=7.992775;FPKM=8.4790097738;knownGeneID=2669046;conf_hi=8.985219;geneID=2669046
scaffold_7	Cufflinks	exon	2129248	2129440	446.00	+	.	Parent=2669046;frac=0.328161;cov=344.726662;conf_lo=7.992775;FPKM=8.4790097738;knownGeneID=2669046;conf_hi=8.985219;geneID=2669046
scaffold_7	Cufflinks	exon	2129497	2129665	446.00	+	.	Parent=2669046;frac=0.328161;cov=344.726662;conf_lo=7.992775;FPKM=8.4790097738;knownGeneID=2669046;conf_hi=8.985219;geneID=2669046
scaffold_7	Cufflinks	start_codon	2127684	2127687	446.00	+	0	Parent=2669046;frac=0.328161;cov=344.726662;conf_lo=7.992775;FPKM=8.4790097738;knownGeneID=2669046;conf_hi=8.985219;geneID=2669046
scaffold_7	Cufflinks	stop_codon	2129662	2129665	446.00	+	0	Parent=2669046;frac=0.328161;cov=344.726662;conf_lo=7.992775;FPKM=8.4790097738;knownGeneID=2669046;conf_hi=8.985219;geneID=2669046
scaffold_7	Cufflinks	CDS	2127684	2127824	446.00	+	0	Parent=2669046;frac=0.328161;cov=344.726662;conf_lo=7.992775;FPKM=8.4790097738;knownGeneID=2669046;conf_hi=8.985219;geneID=2669046
scaffold_7	Cufflinks	CDS	2127878	2127960	446.00	+	2	Parent=2669046;frac=0.328161;cov=344.726662;conf_lo=7.992775;FPKM=8.4790097738;knownGeneID=2669046;conf_hi=8.985219;geneID=2669046
scaffold_7	Cufflinks	CDS	2128036	2128349	446.00	+	0	Parent=2669046;frac=0.328161;cov=344.726662;conf_lo=7.992775;FPKM=8.4790097738;knownGeneID=2669046;conf_hi=8.985219;geneID=2669046
scaffold_7	Cufflinks	CDS	2128403	2129134	446.00	+	1	Parent=2669046;frac=0.328161;cov=344.726662;conf_lo=7.992775;FPKM=8.4790097738;knownGeneID=2669046;conf_hi=8.985219;geneID=2669046
scaffold_7	Cufflinks	CDS	2129248	2129440	446.00	+	0	Parent=2669046;frac=0.328161;cov=344.726662;conf_lo=7.992775;FPKM=8.4790097738;knownGeneID=2669046;conf_hi=8.985219;geneID=2669046
scaffold_7	Cufflinks	CDS	2129497	2129665	446.00	+	0	Parent=2669046;frac=0.328161;cov=344.726662;conf_lo=7.992775;FPKM=8.4790097738;knownGeneID=2669046;conf_hi=8.985219;geneID=2669046
scaffold_2	Cufflinks	Gene	1874434	1876316	100.0	+	0	ID=G2663006;
scaffold_2	Cufflinks	transcript	1874434	1876316	1000.00	+	0	ID=CUFF.5694.2;Parent=G2663006;frac=0.679946;cov=858.190344;conf_lo=20.214069;FPKM=21.0485808577;knownGeneID=2663006;conf_hi=22.047477;geneID=2663006
scaffold_2	Cufflinks	exon	1874434	1874743	1000.00	+	.	Parent=CUFF.5694.2;frac=0.679946;cov=858.190344;conf_lo=20.214069;FPKM=21.0485808577;knownGeneID=2663006;conf_hi=22.047477;geneID=2663006
scaffold_2	Cufflinks	exon	1874797	1874815	1000.00	+	.	Parent=CUFF.5694.2;frac=0.679946;cov=858.190344;conf_lo=20.214069;FPKM=21.0485808577;knownGeneID=2663006;conf_hi=22.047477;geneID=2663006
scaffold_2	Cufflinks	exon	1874873	1874931	1000.00	+	.	Parent=CUFF.5694.2;frac=0.679946;cov=858.190344;conf_lo=20.214069;FPKM=21.0485808577;knownGeneID=2663006;conf_hi=22.047477;geneID=2663006
scaffold_2	Cufflinks	exon	1874984	1875048	1000.00	+	.	Parent=CUFF.5694.2;frac=0.679946;cov=858.190344;conf_lo=20.214069;FPKM=21.0485808577;knownGeneID=2663006;conf_hi=22.047477;geneID=2663006
scaffold_2	Cufflinks	exon	1875103	1875245	1000.00	+	.	Parent=CUFF.5694.2;frac=0.679946;cov=858.190344;conf_lo=20.214069;FPKM=21.0485808577;knownGeneID=2663006;conf_hi=22.047477;geneID=2663006
scaffold_2	Cufflinks	exon	1875296	1875317	1000.00	+	.	Parent=CUFF.5694.2;frac=0.679946;cov=858.190344;conf_lo=20.214069;FPKM=21.0485808577;knownGeneID=2663006;conf_hi=22.047477;geneID=2663006
scaffold_2	Cufflinks	exon	1875376	1875447	1000.00	+	.	Parent=CUFF.5694.2;frac=0.679946;cov=858.190344;conf_lo=20.214069;FPKM=21.0485808577;knownGeneID=2663006;conf_hi=22.047477;geneID=2663006
scaffold_2	Cufflinks	exon	1875500	1875634	1000.00	+	.	Parent=CUFF.5694.2;frac=0.679946;cov=858.190344;conf_lo=20.214069;FPKM=21.0485808577;knownGeneID=2663006;conf_hi=22.047477;geneID=2663006
scaffold_2	Cufflinks	exon	1875687	1875820	1000.00	+	.	Parent=CUFF.5694.2;frac=0.679946;cov=858.190344;conf_lo=20.214069;FPKM=21.0485808577;knownGeneID=2663006;conf_hi=22.047477;geneID=2663006
scaffold_2	Cufflinks	exon	1875872	1875912	1000.00	+	.	Parent=CUFF.5694.2;frac=0.679946;cov=858.190344;conf_lo=20.214069;FPKM=21.0485808577;knownGeneID=2663006;conf_hi=22.047477;geneID=2663006
scaffold_2	Cufflinks	exon	1875967	1876045	1000.00	+	.	Parent=CUFF.5694.2;frac=0.679946;cov=858.190344;conf_lo=20.214069;FPKM=21.0485808577;knownGeneID=2663006;conf_hi=22.047477;geneID=2663006
scaffold_2	Cufflinks	exon	1876094	1876134	1000.00	+	.	Parent=CUFF.5694.2;frac=0.679946;cov=858.190344;conf_lo=20.214069;FPKM=21.0485808577;knownGeneID=2663006;conf_hi=22.047477;geneID=2663006
scaffold_2	Cufflinks	exon	1876187	1876316	1000.00	+	.	Parent=CUFF.5694.2;frac=0.679946;cov=858.190344;conf_lo=20.214069;FPKM=21.0485808577;knownGeneID=2663006;conf_hi=22.047477;geneID=2663006
scaffold_2	Cufflinks	start_codon	1874434	1874437	1000.00	+	0	Parent=CUFF.5694.2;frac=0.679946;cov=858.190344;conf_lo=20.214069;FPKM=21.0485808577;knownGeneID=2663006;conf_hi=22.047477;geneID=2663006
scaffold_2	Cufflinks	stop_codon	1876308	1876311	1000.00	+	0	Parent=CUFF.5694.2;frac=0.679946;cov=858.190344;conf_lo=20.214069;FPKM=21.0485808577;knownGeneID=2663006;conf_hi=22.047477;geneID=2663006
scaffold_2	Cufflinks	CDS	1874434	1874743	1000.00	+	0	Parent=CUFF.5694.2;frac=0.679946;cov=858.190344;conf_lo=20.214069;FPKM=21.0485808577;knownGeneID=2663006;conf_hi=22.047477;geneID=2663006
scaffold_2	Cufflinks	CDS	1874797	1874815	1000.00	+	0	Parent=CUFF.5694.2;frac=0.679946;cov=858.190344;conf_lo=20.214069;FPKM=21.0485808577;knownGeneID=2663006;conf_hi=22.047477;geneID=2663006
scaffold_2	Cufflinks	CDS	1874873	1874931	1000.00	+	0	Parent=CUFF.5694.2;frac=0.679946;cov=858.190344;conf_lo=20.214069;FPKM=21.0485808577;knownGeneID=2663006;conf_hi=22.047477;geneID=2663006
scaffold_2	Cufflinks	CDS	1874984	1875048	1000.00	+	1	Parent=CUFF.5694.2;frac=0.679946;cov=858.190344;conf_lo=20.214069;FPKM=21.0485808577;knownGeneID=2663006;conf_hi=22.047477;geneID=2663006
scaffold_2	Cufflinks	CDS	1875103	1875245	1000.00	+	2	Parent=CUFF.5694.2;frac=0.679946;cov=858.190344;conf_lo=20.214069;FPKM=21.0485808577;knownGeneID=2663006;conf_hi=22.047477;geneID=2663006
scaffold_2	Cufflinks	CDS	1875296	1875317	1000.00	+	0	Parent=CUFF.5694.2;frac=0.679946;cov=858.190344;conf_lo=20.214069;FPKM=21.0485808577;knownGeneID=2663006;conf_hi=22.047477;geneID=2663006
scaffold_2	Cufflinks	CDS	1875376	1875447	1000.00	+	0	Parent=CUFF.5694.2;frac=0.679946;cov=858.190344;conf_lo=20.214069;FPKM=21.0485808577;knownGeneID=2663006;conf_hi=22.047477;geneID=2663006
scaffold_2	Cufflinks	CDS	1875500	1875634	1000.00	+	2	Parent=CUFF.5694.2;frac=0.679946;cov=858.190344;conf_lo=20.214069;FPKM=21.0485808577;knownGeneID=2663006;conf_hi=22.047477;geneID=2663006
scaffold_2	Cufflinks	CDS	1875687	1875820	1000.00	+	1	Parent=CUFF.5694.2;frac=0.679946;cov=858.190344;conf_lo=20.214069;FPKM=21.0485808577;knownGeneID=2663006;conf_hi=22.047477;geneID=2663006
scaffold_2	Cufflinks	CDS	1875872	1875912	1000.00	+	2	Parent=CUFF.5694.2;frac=0.679946;cov=858.190344;conf_lo=20.214069;FPKM=21.0485808577;knownGeneID=2663006;conf_hi=22.047477;geneID=2663006
scaffold_2	Cufflinks	CDS	1875967	1876045	1000.00	+	0	Parent=CUFF.5694.2;frac=0.679946;cov=858.190344;conf_lo=20.214069;FPKM=21.0485808577;knownGeneID=2663006;conf_hi=22.047477;geneID=2663006
scaffold_2	Cufflinks	CDS	1876094	1876134	1000.00	+	0	Parent=CUFF.5694.2;frac=0.679946;cov=858.190344;conf_lo=20.214069;FPKM=21.0485808577;knownGeneID=2663006;conf_hi=22.047477;geneID=2663006
scaffold_2	Cufflinks	CDS	1876187	1876311	1000.00	+	1	Parent=CUFF.5694.2;frac=0.679946;cov=858.190344;conf_lo=20.214069;FPKM=21.0485808577;knownGeneID=2663006;conf_hi=22.047477;geneID=2663006
scaffold_2	Cufflinks	transcript	1874434	1876311	471.00	+	0	ID=2663006;Parent=G2663006;frac=0.320054;cov=404.700473;conf_lo=9.311250;FPKM=9.9259688656;knownGeneID=2663006;conf_hi=10.575375;geneID=2663006
scaffold_2	Cufflinks	exon	1874434	1874743	471.00	+	.	Parent=2663006;frac=0.320054;cov=404.700473;conf_lo=9.311250;FPKM=9.9259688656;knownGeneID=2663006;conf_hi=10.575375;geneID=2663006
scaffold_2	Cufflinks	exon	1874797	1874815	471.00	+	.	Parent=2663006;frac=0.320054;cov=404.700473;conf_lo=9.311250;FPKM=9.9259688656;knownGeneID=2663006;conf_hi=10.575375;geneID=2663006
scaffold_2	Cufflinks	exon	1874873	1874931	471.00	+	.	Parent=2663006;frac=0.320054;cov=404.700473;conf_lo=9.311250;FPKM=9.9259688656;knownGeneID=2663006;conf_hi=10.575375;geneID=2663006
scaffold_2	Cufflinks	exon	1874981	1875048	471.00	+	.	Parent=2663006;frac=0.320054;cov=404.700473;conf_lo=9.311250;FPKM=9.9259688656;knownGeneID=2663006;conf_hi=10.575375;geneID=2663006
scaffold_2	Cufflinks	exon	1875103	1875245	471.00	+	.	Parent=2663006;frac=0.320054;cov=404.700473;conf_lo=9.311250;FPKM=9.9259688656;knownGeneID=2663006;conf_hi=10.575375;geneID=2663006
scaffold_2	Cufflinks	exon	1875296	1875317	471.00	+	.	Parent=2663006;frac=0.320054;cov=404.700473;conf_lo=9.311250;FPKM=9.9259688656;knownGeneID=2663006;conf_hi=10.575375;geneID=2663006
scaffold_2	Cufflinks	exon	1875376	1875447	471.00	+	.	Parent=2663006;frac=0.320054;cov=404.700473;conf_lo=9.311250;FPKM=9.9259688656;knownGeneID=2663006;conf_hi=10.575375;geneID=2663006
scaffold_2	Cufflinks	exon	1875500	1875634	471.00	+	.	Parent=2663006;frac=0.320054;cov=404.700473;conf_lo=9.311250;FPKM=9.9259688656;knownGeneID=2663006;conf_hi=10.575375;geneID=2663006
scaffold_2	Cufflinks	exon	1875687	1875820	471.00	+	.	Parent=2663006;frac=0.320054;cov=404.700473;conf_lo=9.311250;FPKM=9.9259688656;knownGeneID=2663006;conf_hi=10.575375;geneID=2663006
scaffold_2	Cufflinks	exon	1875872	1875912	471.00	+	.	Parent=2663006;frac=0.320054;cov=404.700473;conf_lo=9.311250;FPKM=9.9259688656;knownGeneID=2663006;conf_hi=10.575375;geneID=2663006
scaffold_2	Cufflinks	exon	1875967	1876045	471.00	+	.	Parent=2663006;frac=0.320054;cov=404.700473;conf_lo=9.311250;FPKM=9.9259688656;knownGeneID=2663006;conf_hi=10.575375;geneID=2663006
scaffold_2	Cufflinks	exon	1876094	1876134	471.00	+	.	Parent=2663006;frac=0.320054;cov=404.700473;conf_lo=9.311250;FPKM=9.9259688656;knownGeneID=2663006;conf_hi=10.575375;geneID=2663006
scaffold_2	Cufflinks	exon	1876187	1876311	471.00	+	.	Parent=2663006;frac=0.320054;cov=404.700473;conf_lo=9.311250;FPKM=9.9259688656;knownGeneID=2663006;conf_hi=10.575375;geneID=2663006
scaffold_2	Cufflinks	start_codon	1874434	1874437	471.00	+	0	Parent=2663006;frac=0.320054;cov=404.700473;conf_lo=9.311250;FPKM=9.9259688656;knownGeneID=2663006;conf_hi=10.575375;geneID=2663006
scaffold_2	Cufflinks	stop_codon	1876308	1876311	471.00	+	0	Parent=2663006;frac=0.320054;cov=404.700473;conf_lo=9.311250;FPKM=9.9259688656;knownGeneID=2663006;conf_hi=10.575375;geneID=2663006
scaffold_2	Cufflinks	CDS	1874434	1874743	471.00	+	0	Parent=2663006;frac=0.320054;cov=404.700473;conf_lo=9.311250;FPKM=9.9259688656;knownGeneID=2663006;conf_hi=10.575375;geneID=2663006
scaffold_2	Cufflinks	CDS	1874797	1874815	471.00	+	0	Parent=2663006;frac=0.320054;cov=404.700473;conf_lo=9.311250;FPKM=9.9259688656;knownGeneID=2663006;conf_hi=10.575375;geneID=2663006
scaffold_2	Cufflinks	CDS	1874873	1874931	471.00	+	0	Parent=2663006;frac=0.320054;cov=404.700473;conf_lo=9.311250;FPKM=9.9259688656;knownGeneID=2663006;conf_hi=10.575375;geneID=2663006
scaffold_2	Cufflinks	CDS	1874981	1875048	471.00	+	1	Parent=2663006;frac=0.320054;cov=404.700473;conf_lo=9.311250;FPKM=9.9259688656;knownGeneID=2663006;conf_hi=10.575375;geneID=2663006
scaffold_2	Cufflinks	CDS	1875103	1875245	471.00	+	2	Parent=2663006;frac=0.320054;cov=404.700473;conf_lo=9.311250;FPKM=9.9259688656;knownGeneID=2663006;conf_hi=10.575375;geneID=2663006
scaffold_2	Cufflinks	CDS	1875296	1875317	471.00	+	0	Parent=2663006;frac=0.320054;cov=404.700473;conf_lo=9.311250;FPKM=9.9259688656;knownGeneID=2663006;conf_hi=10.575375;geneID=2663006
scaffold_2	Cufflinks	CDS	1875376	1875447	471.00	+	0	Parent=2663006;frac=0.320054;cov=404.700473;conf_lo=9.311250;FPKM=9.9259688656;knownGeneID=2663006;conf_hi=10.575375;geneID=2663006
scaffold_2	Cufflinks	CDS	1875500	1875634	471.00	+	2	Parent=2663006;frac=0.320054;cov=404.700473;conf_lo=9.311250;FPKM=9.9259688656;knownGeneID=2663006;conf_hi=10.575375;geneID=2663006
scaffold_2	Cufflinks	CDS	1875687	1875820	471.00	+	1	Parent=2663006;frac=0.320054;cov=404.700473;conf_lo=9.311250;FPKM=9.9259688656;knownGeneID=2663006;conf_hi=10.575375;geneID=2663006
scaffold_2	Cufflinks	CDS	1875872	1875912	471.00	+	2	Parent=2663006;frac=0.320054;cov=404.700473;conf_lo=9.311250;FPKM=9.9259688656;knownGeneID=2663006;conf_hi=10.575375;geneID=2663006
scaffold_2	Cufflinks	CDS	1875967	1876045	471.00	+	0	Parent=2663006;frac=0.320054;cov=404.700473;conf_lo=9.311250;FPKM=9.9259688656;knownGeneID=2663006;conf_hi=10.575375;geneID=2663006
scaffold_2	Cufflinks	CDS	1876094	1876134	471.00	+	0	Parent=2663006;frac=0.320054;cov=404.700473;conf_lo=9.311250;FPKM=9.9259688656;knownGeneID=2663006;conf_hi=10.575375;geneID=2663006
scaffold_2	Cufflinks	CDS	1876187	1876311	471.00	+	1	Parent=2663006;frac=0.320054;cov=404.700473;conf_lo=9.311250;FPKM=9.9259688656;knownGeneID=2663006;conf_hi=10.575375;geneID=2663006
scaffold_12	Cufflinks	Gene	752140	753157	100.0	-	0	ID=G2515739;
scaffold_12	Cufflinks	transcript	752140	753157	1000.00	-	0	ID=2515739;Parent=G2515739;frac=1.000000;cov=1321.279590;conf_lo=26.798060;FPKM=33.0720907577;knownGeneID=2515739;conf_hi=28.850313;geneID=2515739
scaffold_12	Cufflinks	exon	752140	752499	1000.00	-	.	Parent=2515739;frac=1.000000;cov=1321.279590;conf_lo=26.798060;FPKM=33.0720907577;knownGeneID=2515739;conf_hi=28.850313;geneID=2515739
scaffold_12	Cufflinks	exon	752552	753157	1000.00	-	.	Parent=2515739;frac=1.000000;cov=1321.279590;conf_lo=26.798060;FPKM=33.0720907577;knownGeneID=2515739;conf_hi=28.850313;geneID=2515739
scaffold_12	Cufflinks	start_codon	753157	753154	1000.00	-	0	Parent=2515739;frac=1.000000;cov=1321.279590;conf_lo=26.798060;FPKM=33.0720907577;knownGeneID=2515739;conf_hi=28.850313;geneID=2515739
scaffold_12	Cufflinks	stop_codon	752137	752140	1000.00	-	0	Parent=2515739;frac=1.000000;cov=1321.279590;conf_lo=26.798060;FPKM=33.0720907577;knownGeneID=2515739;conf_hi=28.850313;geneID=2515739
scaffold_12	Cufflinks	CDS	752140	752499	1000.00	-	0	Parent=2515739;frac=1.000000;cov=1321.279590;conf_lo=26.798060;FPKM=33.0720907577;knownGeneID=2515739;conf_hi=28.850313;geneID=2515739
scaffold_12	Cufflinks	CDS	752552	753157	1000.00	-	2	Parent=2515739;frac=1.000000;cov=1321.279590;conf_lo=26.798060;FPKM=33.0720907577;knownGeneID=2515739;conf_hi=28.850313;geneID=2515739
scaffold_17	Cufflinks	Gene	53117	54214	100.0	+	0	ID=G2644836;
scaffold_17	Cufflinks	transcript	53117	54214	1000.00	+	0	ID=2644836;Parent=G2644836;frac=1.000000;cov=188.005113;conf_lo=3.665402;FPKM=4.5604543264;knownGeneID=2644836;conf_hi=4.505477;geneID=2644836
scaffold_17	Cufflinks	exon	53117	54214	1000.00	+	.	Parent=2644836;frac=1.000000;cov=188.005113;conf_lo=3.665402;FPKM=4.5604543264;knownGeneID=2644836;conf_hi=4.505477;geneID=2644836
scaffold_17	Cufflinks	start_codon	53117	53120	1000.00	+	0	Parent=2644836;frac=1.000000;cov=188.005113;conf_lo=3.665402;FPKM=4.5604543264;knownGeneID=2644836;conf_hi=4.505477;geneID=2644836
scaffold_17	Cufflinks	stop_codon	54211	54214	1000.00	+	0	Parent=2644836;frac=1.000000;cov=188.005113;conf_lo=3.665402;FPKM=4.5604543264;knownGeneID=2644836;conf_hi=4.505477;geneID=2644836
scaffold_17	Cufflinks	CDS	53117	54214	1000.00	+	0	Parent=2644836;frac=1.000000;cov=188.005113;conf_lo=3.665402;FPKM=4.5604543264;knownGeneID=2644836;conf_hi=4.505477;geneID=2644836
scaffold_9	Cufflinks	Gene	513260	513490	100.0	-	0	ID=G2633583;
scaffold_9	Cufflinks	transcript	513260	513490	1000.00	-	0	ID=2633583;Parent=G2633583;frac=1.000000;cov=4354.578883;conf_lo=33.553826;FPKM=115.0193695938;knownGeneID=2633583;conf_hi=37.944232;geneID=2633583
scaffold_9	Cufflinks	exon	513260	513490	1000.00	-	.	Parent=2633583;frac=1.000000;cov=4354.578883;conf_lo=33.553826;FPKM=115.0193695938;knownGeneID=2633583;conf_hi=37.944232;geneID=2633583
scaffold_9	Cufflinks	start_codon	513490	513487	1000.00	-	0	Parent=2633583;frac=1.000000;cov=4354.578883;conf_lo=33.553826;FPKM=115.0193695938;knownGeneID=2633583;conf_hi=37.944232;geneID=2633583
scaffold_9	Cufflinks	stop_codon	513257	513260	1000.00	-	0	Parent=2633583;frac=1.000000;cov=4354.578883;conf_lo=33.553826;FPKM=115.0193695938;knownGeneID=2633583;conf_hi=37.944232;geneID=2633583
scaffold_9	Cufflinks	CDS	513260	513490	1000.00	-	0	Parent=2633583;frac=1.000000;cov=4354.578883;conf_lo=33.553826;FPKM=115.0193695938;knownGeneID=2633583;conf_hi=37.944232;geneID=2633583
scaffold_4	Cufflinks	Gene	433153	435405	100.0	+	0	ID=G2571217;
scaffold_4	Cufflinks	transcript	433153	435405	1000.00	+	0	ID=2571217;Parent=G2571217;frac=0.848664;cov=63.472007;conf_lo=1.419626;FPKM=1.5579787932;knownGeneID=2571217;conf_hi=1.697077;geneID=2571217
scaffold_4	Cufflinks	exon	433153	434407	1000.00	+	.	Parent=2571217;frac=0.848664;cov=63.472007;conf_lo=1.419626;FPKM=1.5579787932;knownGeneID=2571217;conf_hi=1.697077;geneID=2571217
scaffold_4	Cufflinks	exon	434461	434633	1000.00	+	.	Parent=2571217;frac=0.848664;cov=63.472007;conf_lo=1.419626;FPKM=1.5579787932;knownGeneID=2571217;conf_hi=1.697077;geneID=2571217
scaffold_4	Cufflinks	exon	434683	435405	1000.00	+	.	Parent=2571217;frac=0.848664;cov=63.472007;conf_lo=1.419626;FPKM=1.5579787932;knownGeneID=2571217;conf_hi=1.697077;geneID=2571217
scaffold_4	Cufflinks	start_codon	433153	433156	1000.00	+	0	Parent=2571217;frac=0.848664;cov=63.472007;conf_lo=1.419626;FPKM=1.5579787932;knownGeneID=2571217;conf_hi=1.697077;geneID=2571217
scaffold_4	Cufflinks	stop_codon	435402	435405	1000.00	+	0	Parent=2571217;frac=0.848664;cov=63.472007;conf_lo=1.419626;FPKM=1.5579787932;knownGeneID=2571217;conf_hi=1.697077;geneID=2571217
scaffold_4	Cufflinks	CDS	433153	434407	1000.00	+	0	Parent=2571217;frac=0.848664;cov=63.472007;conf_lo=1.419626;FPKM=1.5579787932;knownGeneID=2571217;conf_hi=1.697077;geneID=2571217
scaffold_4	Cufflinks	CDS	434461	434633	1000.00	+	0	Parent=2571217;frac=0.848664;cov=63.472007;conf_lo=1.419626;FPKM=1.5579787932;knownGeneID=2571217;conf_hi=1.697077;geneID=2571217
scaffold_4	Cufflinks	CDS	434683	435405	1000.00	+	1	Parent=2571217;frac=0.848664;cov=63.472007;conf_lo=1.419626;FPKM=1.5579787932;knownGeneID=2571217;conf_hi=1.697077;geneID=2571217
scaffold_13	Cufflinks	Gene	96116	97486	100.0	+	0	ID=G2518279;
scaffold_13	Cufflinks	transcript	96116	97486	1000.00	+	0	ID=2518279;Parent=G2518279;frac=1.000000;cov=254.747545;conf_lo=5.396068;FPKM=6.6007109182;knownGeneID=2518279;conf_hi=6.275338;geneID=2518279
scaffold_13	Cufflinks	exon	96116	96390	1000.00	+	.	Parent=2518279;frac=1.000000;cov=254.747545;conf_lo=5.396068;FPKM=6.6007109182;knownGeneID=2518279;conf_hi=6.275338;geneID=2518279
scaffold_13	Cufflinks	exon	96445	96700	1000.00	+	.	Parent=2518279;frac=1.000000;cov=254.747545;conf_lo=5.396068;FPKM=6.6007109182;knownGeneID=2518279;conf_hi=6.275338;geneID=2518279
scaffold_13	Cufflinks	exon	96749	96784	1000.00	+	.	Parent=2518279;frac=1.000000;cov=254.747545;conf_lo=5.396068;FPKM=6.6007109182;knownGeneID=2518279;conf_hi=6.275338;geneID=2518279
scaffold_13	Cufflinks	exon	96840	97136	1000.00	+	.	Parent=2518279;frac=1.000000;cov=254.747545;conf_lo=5.396068;FPKM=6.6007109182;knownGeneID=2518279;conf_hi=6.275338;geneID=2518279
scaffold_13	Cufflinks	exon	97208	97486	1000.00	+	.	Parent=2518279;frac=1.000000;cov=254.747545;conf_lo=5.396068;FPKM=6.6007109182;knownGeneID=2518279;conf_hi=6.275338;geneID=2518279
scaffold_13	Cufflinks	start_codon	96116	96119	1000.00	+	0	Parent=2518279;frac=1.000000;cov=254.747545;conf_lo=5.396068;FPKM=6.6007109182;knownGeneID=2518279;conf_hi=6.275338;geneID=2518279
scaffold_13	Cufflinks	stop_codon	97483	97486	1000.00	+	0	Parent=2518279;frac=1.000000;cov=254.747545;conf_lo=5.396068;FPKM=6.6007109182;knownGeneID=2518279;conf_hi=6.275338;geneID=2518279
scaffold_13	Cufflinks	CDS	96116	96390	1000.00	+	0	Parent=2518279;frac=1.000000;cov=254.747545;conf_lo=5.396068;FPKM=6.6007109182;knownGeneID=2518279;conf_hi=6.275338;geneID=2518279
scaffold_13	Cufflinks	CDS	96445	96700	1000.00	+	1	Parent=2518279;frac=1.000000;cov=254.747545;conf_lo=5.396068;FPKM=6.6007109182;knownGeneID=2518279;conf_hi=6.275338;geneID=2518279
scaffold_13	Cufflinks	CDS	96749	96784	1000.00	+	1	Parent=2518279;frac=1.000000;cov=254.747545;conf_lo=5.396068;FPKM=6.6007109182;knownGeneID=2518279;conf_hi=6.275338;geneID=2518279
scaffold_13	Cufflinks	CDS	96840	97136	1000.00	+	0	Parent=2518279;frac=1.000000;cov=254.747545;conf_lo=5.396068;FPKM=6.6007109182;knownGeneID=2518279;conf_hi=6.275338;geneID=2518279
scaffold_13	Cufflinks	CDS	97208	97486	1000.00	+	2	Parent=2518279;frac=1.000000;cov=254.747545;conf_lo=5.396068;FPKM=6.6007109182;knownGeneID=2518279;conf_hi=6.275338;geneID=2518279
scaffold_17	Cufflinks	Gene	297190	298340	100.0	+	0	ID=G2645121;
scaffold_17	Cufflinks	transcript	297190	298340	1000.00	+	0	ID=2645121;Parent=G2645121;frac=1.000000;cov=503.839185;conf_lo=9.745081;FPKM=12.5570697655;knownGeneID=2645121;conf_hi=11.012691;geneID=2645121
scaffold_17	Cufflinks	exon	297190	297756	1000.00	+	.	Parent=2645121;frac=1.000000;cov=503.839185;conf_lo=9.745081;FPKM=12.5570697655;knownGeneID=2645121;conf_hi=11.012691;geneID=2645121
scaffold_17	Cufflinks	exon	297863	298044	1000.00	+	.	Parent=2645121;frac=1.000000;cov=503.839185;conf_lo=9.745081;FPKM=12.5570697655;knownGeneID=2645121;conf_hi=11.012691;geneID=2645121
scaffold_17	Cufflinks	exon	298232	298340	1000.00	+	.	Parent=2645121;frac=1.000000;cov=503.839185;conf_lo=9.745081;FPKM=12.5570697655;knownGeneID=2645121;conf_hi=11.012691;geneID=2645121
scaffold_17	Cufflinks	start_codon	297190	297193	1000.00	+	0	Parent=2645121;frac=1.000000;cov=503.839185;conf_lo=9.745081;FPKM=12.5570697655;knownGeneID=2645121;conf_hi=11.012691;geneID=2645121
scaffold_17	Cufflinks	stop_codon	298337	298340	1000.00	+	0	Parent=2645121;frac=1.000000;cov=503.839185;conf_lo=9.745081;FPKM=12.5570697655;knownGeneID=2645121;conf_hi=11.012691;geneID=2645121
scaffold_17	Cufflinks	CDS	297190	297756	1000.00	+	0	Parent=2645121;frac=1.000000;cov=503.839185;conf_lo=9.745081;FPKM=12.5570697655;knownGeneID=2645121;conf_hi=11.012691;geneID=2645121
scaffold_17	Cufflinks	CDS	297863	298044	1000.00	+	2	Parent=2645121;frac=1.000000;cov=503.839185;conf_lo=9.745081;FPKM=12.5570697655;knownGeneID=2645121;conf_hi=11.012691;geneID=2645121
scaffold_17	Cufflinks	CDS	298232	298340	1000.00	+	0	Parent=2645121;frac=1.000000;cov=503.839185;conf_lo=9.745081;FPKM=12.5570697655;knownGeneID=2645121;conf_hi=11.012691;geneID=2645121
scaffold_12	Cufflinks	Gene	445275	445643	100.0	+	0	ID=G2640334;
scaffold_12	Cufflinks	transcript	445275	445643	1000.00	+	0	ID=2640334;Parent=G2640334;frac=0.432083;cov=162.119936;conf_lo=3.125842;FPKM=4.0105245590;knownGeneID=2640334;conf_hi=4.880141;geneID=2640334
scaffold_12	Cufflinks	exon	445275	445321	1000.00	+	.	Parent=2640334;frac=0.432083;cov=162.119936;conf_lo=3.125842;FPKM=4.0105245590;knownGeneID=2640334;conf_hi=4.880141;geneID=2640334
scaffold_12	Cufflinks	exon	445382	445643	1000.00	+	.	Parent=2640334;frac=0.432083;cov=162.119936;conf_lo=3.125842;FPKM=4.0105245590;knownGeneID=2640334;conf_hi=4.880141;geneID=2640334
scaffold_12	Cufflinks	start_codon	445275	445278	1000.00	+	0	Parent=2640334;frac=0.432083;cov=162.119936;conf_lo=3.125842;FPKM=4.0105245590;knownGeneID=2640334;conf_hi=4.880141;geneID=2640334
scaffold_12	Cufflinks	stop_codon	445640	445643	1000.00	+	0	Parent=2640334;frac=0.432083;cov=162.119936;conf_lo=3.125842;FPKM=4.0105245590;knownGeneID=2640334;conf_hi=4.880141;geneID=2640334
scaffold_12	Cufflinks	CDS	445275	445321	1000.00	+	0	Parent=2640334;frac=0.432083;cov=162.119936;conf_lo=3.125842;FPKM=4.0105245590;knownGeneID=2640334;conf_hi=4.880141;geneID=2640334
scaffold_12	Cufflinks	CDS	445382	445643	1000.00	+	1	Parent=2640334;frac=0.432083;cov=162.119936;conf_lo=3.125842;FPKM=4.0105245590;knownGeneID=2640334;conf_hi=4.880141;geneID=2640334
scaffold_12	Cufflinks	transcript	445277	445643	278.00	+	0	ID=CUFF.2591.2;Parent=G2640334;frac=0.168282;cov=45.168051;conf_lo=0.730154;FPKM=1.1173676723;knownGeneID=2640334;conf_hi=1.505942;geneID=2640334
scaffold_12	Cufflinks	exon	445277	445643	278.00	+	.	Parent=CUFF.2591.2;frac=0.168282;cov=45.168051;conf_lo=0.730154;FPKM=1.1173676723;knownGeneID=2640334;conf_hi=1.505942;geneID=2640334
scaffold_12	Cufflinks	start_codon	445398	445401	278.00	+	0	Parent=CUFF.2591.2;frac=0.168282;cov=45.168051;conf_lo=0.730154;FPKM=1.1173676723;knownGeneID=2640334;conf_hi=1.505942;geneID=2640334
scaffold_12	Cufflinks	stop_codon	445640	445643	278.00	+	0	Parent=CUFF.2591.2;frac=0.168282;cov=45.168051;conf_lo=0.730154;FPKM=1.1173676723;knownGeneID=2640334;conf_hi=1.505942;geneID=2640334
scaffold_12	Cufflinks	CDS	445398	445643	278.00	+	0	Parent=CUFF.2591.2;frac=0.168282;cov=45.168051;conf_lo=0.730154;FPKM=1.1173676723;knownGeneID=2640334;conf_hi=1.505942;geneID=2640334
scaffold_12	Cufflinks	transcript	445280	445643	906.00	+	0	ID=CUFF.2591.3;Parent=G2640334;frac=0.399634;cov=146.946748;conf_lo=2.844528;FPKM=3.6351700845;knownGeneID=2640334;conf_hi=4.438714;geneID=2640334
scaffold_12	Cufflinks	exon	445280	445307	906.00	+	.	Parent=CUFF.2591.3;frac=0.399634;cov=146.946748;conf_lo=2.844528;FPKM=3.6351700845;knownGeneID=2640334;conf_hi=4.438714;geneID=2640334
scaffold_12	Cufflinks	exon	445360	445643	906.00	+	.	Parent=CUFF.2591.3;frac=0.399634;cov=146.946748;conf_lo=2.844528;FPKM=3.6351700845;knownGeneID=2640334;conf_hi=4.438714;geneID=2640334
scaffold_12	Cufflinks	start_codon	445398	445401	906.00	+	0	Parent=CUFF.2591.3;frac=0.399634;cov=146.946748;conf_lo=2.844528;FPKM=3.6351700845;knownGeneID=2640334;conf_hi=4.438714;geneID=2640334
scaffold_12	Cufflinks	stop_codon	445640	445643	906.00	+	0	Parent=CUFF.2591.3;frac=0.399634;cov=146.946748;conf_lo=2.844528;FPKM=3.6351700845;knownGeneID=2640334;conf_hi=4.438714;geneID=2640334
scaffold_12	Cufflinks	CDS	445398	445643	906.00	+	0	Parent=CUFF.2591.3;frac=0.399634;cov=146.946748;conf_lo=2.844528;FPKM=3.6351700845;knownGeneID=2640334;conf_hi=4.438714;geneID=2640334
scaffold_4	Cufflinks	Gene	2004492	2004869	100.0	+	0	ID=G2437974;
scaffold_4	Cufflinks	transcript	2004492	2004869	1000.00	+	0	ID=2437974;Parent=G2437974;frac=1.000000;cov=1179.001065;conf_lo=13.276016;FPKM=28.3228399552;knownGeneID=2437974;conf_hi=15.703871;geneID=2437974
scaffold_4	Cufflinks	exon	2004492	2004714	1000.00	+	.	Parent=2437974;frac=1.000000;cov=1179.001065;conf_lo=13.276016;FPKM=28.3228399552;knownGeneID=2437974;conf_hi=15.703871;geneID=2437974
scaffold_4	Cufflinks	exon	2004766	2004869	1000.00	+	.	Parent=2437974;frac=1.000000;cov=1179.001065;conf_lo=13.276016;FPKM=28.3228399552;knownGeneID=2437974;conf_hi=15.703871;geneID=2437974
scaffold_4	Cufflinks	start_codon	2004559	2004562	1000.00	+	0	Parent=2437974;frac=1.000000;cov=1179.001065;conf_lo=13.276016;FPKM=28.3228399552;knownGeneID=2437974;conf_hi=15.703871;geneID=2437974
scaffold_4	Cufflinks	stop_codon	2004666	2004669	1000.00	+	0	Parent=2437974;frac=1.000000;cov=1179.001065;conf_lo=13.276016;FPKM=28.3228399552;knownGeneID=2437974;conf_hi=15.703871;geneID=2437974
scaffold_4	Cufflinks	CDS	2004559	2004669	1000.00	+	0	Parent=2437974;frac=1.000000;cov=1179.001065;conf_lo=13.276016;FPKM=28.3228399552;knownGeneID=2437974;conf_hi=15.703871;geneID=2437974
scaffold_8	Cufflinks	Gene	993905	995268	100.0	+	0	ID=G2508661;
scaffold_8	Cufflinks	transcript	993905	995268	1000.00	+	0	ID=2508661;Parent=G2508661;frac=1.000000;cov=375.984519;conf_lo=7.494225;FPKM=9.1750923080;knownGeneID=2508661;conf_hi=8.469558;geneID=2508661
scaffold_8	Cufflinks	exon	993905	994030	1000.00	+	.	Parent=2508661;frac=1.000000;cov=375.984519;conf_lo=7.494225;FPKM=9.1750923080;knownGeneID=2508661;conf_hi=8.469558;geneID=2508661
scaffold_8	Cufflinks	exon	994083	994124	1000.00	+	.	Parent=2508661;frac=1.000000;cov=375.984519;conf_lo=7.494225;FPKM=9.1750923080;knownGeneID=2508661;conf_hi=8.469558;geneID=2508661
scaffold_8	Cufflinks	exon	994178	994296	1000.00	+	.	Parent=2508661;frac=1.000000;cov=375.984519;conf_lo=7.494225;FPKM=9.1750923080;knownGeneID=2508661;conf_hi=8.469558;geneID=2508661
scaffold_8	Cufflinks	exon	994351	994468	1000.00	+	.	Parent=2508661;frac=1.000000;cov=375.984519;conf_lo=7.494225;FPKM=9.1750923080;knownGeneID=2508661;conf_hi=8.469558;geneID=2508661
scaffold_8	Cufflinks	exon	994520	995141	1000.00	+	.	Parent=2508661;frac=1.000000;cov=375.984519;conf_lo=7.494225;FPKM=9.1750923080;knownGeneID=2508661;conf_hi=8.469558;geneID=2508661
scaffold_8	Cufflinks	exon	995195	995268	1000.00	+	.	Parent=2508661;frac=1.000000;cov=375.984519;conf_lo=7.494225;FPKM=9.1750923080;knownGeneID=2508661;conf_hi=8.469558;geneID=2508661
scaffold_8	Cufflinks	start_codon	993905	993908	1000.00	+	0	Parent=2508661;frac=1.000000;cov=375.984519;conf_lo=7.494225;FPKM=9.1750923080;knownGeneID=2508661;conf_hi=8.469558;geneID=2508661
scaffold_8	Cufflinks	stop_codon	995265	995268	1000.00	+	0	Parent=2508661;frac=1.000000;cov=375.984519;conf_lo=7.494225;FPKM=9.1750923080;knownGeneID=2508661;conf_hi=8.469558;geneID=2508661
scaffold_8	Cufflinks	CDS	993905	994030	1000.00	+	0	Parent=2508661;frac=1.000000;cov=375.984519;conf_lo=7.494225;FPKM=9.1750923080;knownGeneID=2508661;conf_hi=8.469558;geneID=2508661
scaffold_8	Cufflinks	CDS	994083	994124	1000.00	+	2	Parent=2508661;frac=1.000000;cov=375.984519;conf_lo=7.494225;FPKM=9.1750923080;knownGeneID=2508661;conf_hi=8.469558;geneID=2508661
scaffold_8	Cufflinks	CDS	994178	994296	1000.00	+	1	Parent=2508661;frac=1.000000;cov=375.984519;conf_lo=7.494225;FPKM=9.1750923080;knownGeneID=2508661;conf_hi=8.469558;geneID=2508661
scaffold_8	Cufflinks	CDS	994351	994468	1000.00	+	2	Parent=2508661;frac=1.000000;cov=375.984519;conf_lo=7.494225;FPKM=9.1750923080;knownGeneID=2508661;conf_hi=8.469558;geneID=2508661
scaffold_8	Cufflinks	CDS	994520	995141	1000.00	+	2	Parent=2508661;frac=1.000000;cov=375.984519;conf_lo=7.494225;FPKM=9.1750923080;knownGeneID=2508661;conf_hi=8.469558;geneID=2508661
scaffold_8	Cufflinks	CDS	995195	995268	1000.00	+	2	Parent=2508661;frac=1.000000;cov=375.984519;conf_lo=7.494225;FPKM=9.1750923080;knownGeneID=2508661;conf_hi=8.469558;geneID=2508661
scaffold_5	Cufflinks	Gene	672049	674101	100.0	+	0	ID=G2621283;
scaffold_5	Cufflinks	transcript	672049	674101	1000.00	+	0	ID=2621283;Parent=G2621283;frac=1.000000;cov=10217.520305;conf_lo=253.127524;FPKM=251.5666276393;knownGeneID=2621283;conf_hi=258.231986;geneID=2621283
scaffold_5	Cufflinks	exon	672049	672133	1000.00	+	.	Parent=2621283;frac=1.000000;cov=10217.520305;conf_lo=253.127524;FPKM=251.5666276393;knownGeneID=2621283;conf_hi=258.231986;geneID=2621283
scaffold_5	Cufflinks	exon	672186	672220	1000.00	+	.	Parent=2621283;frac=1.000000;cov=10217.520305;conf_lo=253.127524;FPKM=251.5666276393;knownGeneID=2621283;conf_hi=258.231986;geneID=2621283
scaffold_5	Cufflinks	exon	672278	672944	1000.00	+	.	Parent=2621283;frac=1.000000;cov=10217.520305;conf_lo=253.127524;FPKM=251.5666276393;knownGeneID=2621283;conf_hi=258.231986;geneID=2621283
scaffold_5	Cufflinks	exon	672994	673070	1000.00	+	.	Parent=2621283;frac=1.000000;cov=10217.520305;conf_lo=253.127524;FPKM=251.5666276393;knownGeneID=2621283;conf_hi=258.231986;geneID=2621283
scaffold_5	Cufflinks	exon	673124	673325	1000.00	+	.	Parent=2621283;frac=1.000000;cov=10217.520305;conf_lo=253.127524;FPKM=251.5666276393;knownGeneID=2621283;conf_hi=258.231986;geneID=2621283
scaffold_5	Cufflinks	exon	673377	673681	1000.00	+	.	Parent=2621283;frac=1.000000;cov=10217.520305;conf_lo=253.127524;FPKM=251.5666276393;knownGeneID=2621283;conf_hi=258.231986;geneID=2621283
scaffold_5	Cufflinks	exon	673765	673907	1000.00	+	.	Parent=2621283;frac=1.000000;cov=10217.520305;conf_lo=253.127524;FPKM=251.5666276393;knownGeneID=2621283;conf_hi=258.231986;geneID=2621283
scaffold_5	Cufflinks	exon	674068	674101	1000.00	+	.	Parent=2621283;frac=1.000000;cov=10217.520305;conf_lo=253.127524;FPKM=251.5666276393;knownGeneID=2621283;conf_hi=258.231986;geneID=2621283
scaffold_5	Cufflinks	start_codon	672049	672052	1000.00	+	0	Parent=2621283;frac=1.000000;cov=10217.520305;conf_lo=253.127524;FPKM=251.5666276393;knownGeneID=2621283;conf_hi=258.231986;geneID=2621283
scaffold_5	Cufflinks	stop_codon	674098	674101	1000.00	+	0	Parent=2621283;frac=1.000000;cov=10217.520305;conf_lo=253.127524;FPKM=251.5666276393;knownGeneID=2621283;conf_hi=258.231986;geneID=2621283
scaffold_5	Cufflinks	CDS	672049	672133	1000.00	+	0	Parent=2621283;frac=1.000000;cov=10217.520305;conf_lo=253.127524;FPKM=251.5666276393;knownGeneID=2621283;conf_hi=258.231986;geneID=2621283
scaffold_5	Cufflinks	CDS	672186	672220	1000.00	+	0	Parent=2621283;frac=1.000000;cov=10217.520305;conf_lo=253.127524;FPKM=251.5666276393;knownGeneID=2621283;conf_hi=258.231986;geneID=2621283
scaffold_5	Cufflinks	CDS	672278	672944	1000.00	+	1	Parent=2621283;frac=1.000000;cov=10217.520305;conf_lo=253.127524;FPKM=251.5666276393;knownGeneID=2621283;conf_hi=258.231986;geneID=2621283
scaffold_5	Cufflinks	CDS	672994	673070	1000.00	+	1	Parent=2621283;frac=1.000000;cov=10217.520305;conf_lo=253.127524;FPKM=251.5666276393;knownGeneID=2621283;conf_hi=258.231986;geneID=2621283
scaffold_5	Cufflinks	CDS	673124	673325	1000.00	+	2	Parent=2621283;frac=1.000000;cov=10217.520305;conf_lo=253.127524;FPKM=251.5666276393;knownGeneID=2621283;conf_hi=258.231986;geneID=2621283
scaffold_5	Cufflinks	CDS	673377	673681	1000.00	+	2	Parent=2621283;frac=1.000000;cov=10217.520305;conf_lo=253.127524;FPKM=251.5666276393;knownGeneID=2621283;conf_hi=258.231986;geneID=2621283
scaffold_5	Cufflinks	CDS	673765	673907	1000.00	+	0	Parent=2621283;frac=1.000000;cov=10217.520305;conf_lo=253.127524;FPKM=251.5666276393;knownGeneID=2621283;conf_hi=258.231986;geneID=2621283
scaffold_5	Cufflinks	CDS	674068	674101	1000.00	+	1	Parent=2621283;frac=1.000000;cov=10217.520305;conf_lo=253.127524;FPKM=251.5666276393;knownGeneID=2621283;conf_hi=258.231986;geneID=2621283
scaffold_18	Cufflinks	Gene	347876	349515	100.0	-	0	ID=G2645822;
scaffold_18	Cufflinks	transcript	347876	349515	1000.00	-	0	ID=2645822;Parent=G2645822;frac=1.000000;cov=6993.243082;conf_lo=151.449138;FPKM=173.4110121812;knownGeneID=2645822;conf_hi=154.998546;geneID=2645822
scaffold_18	Cufflinks	exon	347876	347966	1000.00	-	.	Parent=2645822;frac=1.000000;cov=6993.243082;conf_lo=151.449138;FPKM=173.4110121812;knownGeneID=2645822;conf_hi=154.998546;geneID=2645822
scaffold_18	Cufflinks	exon	348015	348261	1000.00	-	.	Parent=2645822;frac=1.000000;cov=6993.243082;conf_lo=151.449138;FPKM=173.4110121812;knownGeneID=2645822;conf_hi=154.998546;geneID=2645822
scaffold_18	Cufflinks	exon	348315	348570	1000.00	-	.	Parent=2645822;frac=1.000000;cov=6993.243082;conf_lo=151.449138;FPKM=173.4110121812;knownGeneID=2645822;conf_hi=154.998546;geneID=2645822
scaffold_18	Cufflinks	exon	348627	349141	1000.00	-	.	Parent=2645822;frac=1.000000;cov=6993.243082;conf_lo=151.449138;FPKM=173.4110121812;knownGeneID=2645822;conf_hi=154.998546;geneID=2645822
scaffold_18	Cufflinks	exon	349188	349250	1000.00	-	.	Parent=2645822;frac=1.000000;cov=6993.243082;conf_lo=151.449138;FPKM=173.4110121812;knownGeneID=2645822;conf_hi=154.998546;geneID=2645822
scaffold_18	Cufflinks	exon	349302	349515	1000.00	-	.	Parent=2645822;frac=1.000000;cov=6993.243082;conf_lo=151.449138;FPKM=173.4110121812;knownGeneID=2645822;conf_hi=154.998546;geneID=2645822
scaffold_18	Cufflinks	start_codon	349515	349512	1000.00	-	0	Parent=2645822;frac=1.000000;cov=6993.243082;conf_lo=151.449138;FPKM=173.4110121812;knownGeneID=2645822;conf_hi=154.998546;geneID=2645822
scaffold_18	Cufflinks	stop_codon	347873	347876	1000.00	-	0	Parent=2645822;frac=1.000000;cov=6993.243082;conf_lo=151.449138;FPKM=173.4110121812;knownGeneID=2645822;conf_hi=154.998546;geneID=2645822
scaffold_18	Cufflinks	CDS	347876	347966	1000.00	-	0	Parent=2645822;frac=1.000000;cov=6993.243082;conf_lo=151.449138;FPKM=173.4110121812;knownGeneID=2645822;conf_hi=154.998546;geneID=2645822
scaffold_18	Cufflinks	CDS	348015	348261	1000.00	-	0	Parent=2645822;frac=1.000000;cov=6993.243082;conf_lo=151.449138;FPKM=173.4110121812;knownGeneID=2645822;conf_hi=154.998546;geneID=2645822
scaffold_18	Cufflinks	CDS	348315	348570	1000.00	-	0	Parent=2645822;frac=1.000000;cov=6993.243082;conf_lo=151.449138;FPKM=173.4110121812;knownGeneID=2645822;conf_hi=154.998546;geneID=2645822
scaffold_18	Cufflinks	CDS	348627	349141	1000.00	-	0	Parent=2645822;frac=1.000000;cov=6993.243082;conf_lo=151.449138;FPKM=173.4110121812;knownGeneID=2645822;conf_hi=154.998546;geneID=2645822
scaffold_18	Cufflinks	CDS	349188	349250	1000.00	-	1	Parent=2645822;frac=1.000000;cov=6993.243082;conf_lo=151.449138;FPKM=173.4110121812;knownGeneID=2645822;conf_hi=154.998546;geneID=2645822
scaffold_18	Cufflinks	CDS	349302	349515	1000.00	-	0	Parent=2645822;frac=1.000000;cov=6993.243082;conf_lo=151.449138;FPKM=173.4110121812;knownGeneID=2645822;conf_hi=154.998546;geneID=2645822
scaffold_2	Cufflinks	Gene	1148571	1148959	100.0	+	0	ID=G2610156;
scaffold_2	Cufflinks	transcript	1148571	1148951	1000.00	+	0	ID=2610156;Parent=G2610156;frac=0.872509;cov=25863.366452;conf_lo=623.304046;FPKM=641.0318287498;knownGeneID=2610156;conf_hi=666.136459;geneID=2610156
scaffold_2	Cufflinks	exon	1148571	1148625	1000.00	+	.	Parent=2610156;frac=0.872509;cov=25863.366452;conf_lo=623.304046;FPKM=641.0318287498;knownGeneID=2610156;conf_hi=666.136459;geneID=2610156
scaffold_2	Cufflinks	exon	1148680	1148732	1000.00	+	.	Parent=2610156;frac=0.872509;cov=25863.366452;conf_lo=623.304046;FPKM=641.0318287498;knownGeneID=2610156;conf_hi=666.136459;geneID=2610156
scaffold_2	Cufflinks	exon	1148792	1148847	1000.00	+	.	Parent=2610156;frac=0.872509;cov=25863.366452;conf_lo=623.304046;FPKM=641.0318287498;knownGeneID=2610156;conf_hi=666.136459;geneID=2610156
scaffold_2	Cufflinks	exon	1148897	1148951	1000.00	+	.	Parent=2610156;frac=0.872509;cov=25863.366452;conf_lo=623.304046;FPKM=641.0318287498;knownGeneID=2610156;conf_hi=666.136459;geneID=2610156
scaffold_2	Cufflinks	start_codon	1148571	1148574	1000.00	+	0	Parent=2610156;frac=0.872509;cov=25863.366452;conf_lo=623.304046;FPKM=641.0318287498;knownGeneID=2610156;conf_hi=666.136459;geneID=2610156
scaffold_2	Cufflinks	stop_codon	1148948	1148951	1000.00	+	0	Parent=2610156;frac=0.872509;cov=25863.366452;conf_lo=623.304046;FPKM=641.0318287498;knownGeneID=2610156;conf_hi=666.136459;geneID=2610156
scaffold_2	Cufflinks	CDS	1148571	1148625	1000.00	+	0	Parent=2610156;frac=0.872509;cov=25863.366452;conf_lo=623.304046;FPKM=641.0318287498;knownGeneID=2610156;conf_hi=666.136459;geneID=2610156
scaffold_2	Cufflinks	CDS	1148680	1148732	1000.00	+	0	Parent=2610156;frac=0.872509;cov=25863.366452;conf_lo=623.304046;FPKM=641.0318287498;knownGeneID=2610156;conf_hi=666.136459;geneID=2610156
scaffold_2	Cufflinks	CDS	1148792	1148847	1000.00	+	1	Parent=2610156;frac=0.872509;cov=25863.366452;conf_lo=623.304046;FPKM=641.0318287498;knownGeneID=2610156;conf_hi=666.136459;geneID=2610156
scaffold_2	Cufflinks	CDS	1148897	1148951	1000.00	+	2	Parent=2610156;frac=0.872509;cov=25863.366452;conf_lo=623.304046;FPKM=641.0318287498;knownGeneID=2610156;conf_hi=666.136459;geneID=2610156
scaffold_2	Cufflinks	transcript	1148571	1148959	74.00	+	0	ID=CUFF.6074.2;Parent=G2610156;frac=0.127491;cov=1928.926752;conf_lo=44.392943;FPKM=47.8090679281;knownGeneID=2610156;conf_hi=51.392008;geneID=2610156
scaffold_2	Cufflinks	exon	1148571	1148732	74.00	+	.	Parent=CUFF.6074.2;frac=0.127491;cov=1928.926752;conf_lo=44.392943;FPKM=47.8090679281;knownGeneID=2610156;conf_hi=51.392008;geneID=2610156
scaffold_2	Cufflinks	exon	1148792	1148847	74.00	+	.	Parent=CUFF.6074.2;frac=0.127491;cov=1928.926752;conf_lo=44.392943;FPKM=47.8090679281;knownGeneID=2610156;conf_hi=51.392008;geneID=2610156
scaffold_2	Cufflinks	exon	1148897	1148959	74.00	+	.	Parent=CUFF.6074.2;frac=0.127491;cov=1928.926752;conf_lo=44.392943;FPKM=47.8090679281;knownGeneID=2610156;conf_hi=51.392008;geneID=2610156
scaffold_2	Cufflinks	start_codon	1148670	1148673	74.00	+	0	Parent=CUFF.6074.2;frac=0.127491;cov=1928.926752;conf_lo=44.392943;FPKM=47.8090679281;knownGeneID=2610156;conf_hi=51.392008;geneID=2610156
scaffold_2	Cufflinks	stop_codon	1148948	1148951	74.00	+	0	Parent=CUFF.6074.2;frac=0.127491;cov=1928.926752;conf_lo=44.392943;FPKM=47.8090679281;knownGeneID=2610156;conf_hi=51.392008;geneID=2610156
scaffold_2	Cufflinks	CDS	1148670	1148732	74.00	+	0	Parent=CUFF.6074.2;frac=0.127491;cov=1928.926752;conf_lo=44.392943;FPKM=47.8090679281;knownGeneID=2610156;conf_hi=51.392008;geneID=2610156
scaffold_2	Cufflinks	CDS	1148792	1148847	74.00	+	2	Parent=CUFF.6074.2;frac=0.127491;cov=1928.926752;conf_lo=44.392943;FPKM=47.8090679281;knownGeneID=2610156;conf_hi=51.392008;geneID=2610156
scaffold_2	Cufflinks	CDS	1148897	1148951	74.00	+	0	Parent=CUFF.6074.2;frac=0.127491;cov=1928.926752;conf_lo=44.392943;FPKM=47.8090679281;knownGeneID=2610156;conf_hi=51.392008;geneID=2610156
scaffold_1	Cufflinks	Gene	3181918	3183173	100.0	-	0	ID=G2683228;
scaffold_1	Cufflinks	transcript	3181918	3182925	548.00	-	0	ID=CUFF.4469.2;Parent=G2683228;frac=0.218658;cov=15.251210;conf_lo=0.250261;FPKM=0.3729703470;knownGeneID=2683228;conf_hi=0.493937;geneID=2683228
scaffold_1	Cufflinks	exon	3181918	3182215	548.00	-	.	Parent=CUFF.4469.2;frac=0.218658;cov=15.251210;conf_lo=0.250261;FPKM=0.3729703470;knownGeneID=2683228;conf_hi=0.493937;geneID=2683228
scaffold_1	Cufflinks	exon	3182261	3182380	548.00	-	.	Parent=CUFF.4469.2;frac=0.218658;cov=15.251210;conf_lo=0.250261;FPKM=0.3729703470;knownGeneID=2683228;conf_hi=0.493937;geneID=2683228
scaffold_1	Cufflinks	exon	3182432	3182566	548.00	-	.	Parent=CUFF.4469.2;frac=0.218658;cov=15.251210;conf_lo=0.250261;FPKM=0.3729703470;knownGeneID=2683228;conf_hi=0.493937;geneID=2683228
scaffold_1	Cufflinks	exon	3182616	3182925	548.00	-	.	Parent=CUFF.4469.2;frac=0.218658;cov=15.251210;conf_lo=0.250261;FPKM=0.3729703470;knownGeneID=2683228;conf_hi=0.493937;geneID=2683228
scaffold_1	Cufflinks	start_codon	3182809	3182806	548.00	-	0	Parent=CUFF.4469.2;frac=0.218658;cov=15.251210;conf_lo=0.250261;FPKM=0.3729703470;knownGeneID=2683228;conf_hi=0.493937;geneID=2683228
scaffold_1	Cufflinks	stop_codon	3181981	3181984	548.00	-	0	Parent=CUFF.4469.2;frac=0.218658;cov=15.251210;conf_lo=0.250261;FPKM=0.3729703470;knownGeneID=2683228;conf_hi=0.493937;geneID=2683228
scaffold_1	Cufflinks	CDS	3181984	3182215	548.00	-	0	Parent=CUFF.4469.2;frac=0.218658;cov=15.251210;conf_lo=0.250261;FPKM=0.3729703470;knownGeneID=2683228;conf_hi=0.493937;geneID=2683228
scaffold_1	Cufflinks	CDS	3182261	3182380	548.00	-	0	Parent=CUFF.4469.2;frac=0.218658;cov=15.251210;conf_lo=0.250261;FPKM=0.3729703470;knownGeneID=2683228;conf_hi=0.493937;geneID=2683228
scaffold_1	Cufflinks	CDS	3182432	3182566	548.00	-	2	Parent=CUFF.4469.2;frac=0.218658;cov=15.251210;conf_lo=0.250261;FPKM=0.3729703470;knownGeneID=2683228;conf_hi=0.493937;geneID=2683228
scaffold_1	Cufflinks	CDS	3182616	3182809	548.00	-	1	Parent=CUFF.4469.2;frac=0.218658;cov=15.251210;conf_lo=0.250261;FPKM=0.3729703470;knownGeneID=2683228;conf_hi=0.493937;geneID=2683228
scaffold_1	Cufflinks	transcript	3181918	3183173	730.00	-	0	ID=CUFF.4469.3;Parent=G2683228;frac=0.308695;cov=20.307255;conf_lo=0.354052;FPKM=0.4966165848;knownGeneID=2683228;conf_hi=0.633566;geneID=2683228
scaffold_1	Cufflinks	exon	3181918	3181935	730.00	-	.	Parent=CUFF.4469.3;frac=0.308695;cov=20.307255;conf_lo=0.354052;FPKM=0.4966165848;knownGeneID=2683228;conf_hi=0.633566;geneID=2683228
scaffold_1	Cufflinks	exon	3181988	3182215	730.00	-	.	Parent=CUFF.4469.3;frac=0.308695;cov=20.307255;conf_lo=0.354052;FPKM=0.4966165848;knownGeneID=2683228;conf_hi=0.633566;geneID=2683228
scaffold_1	Cufflinks	exon	3182261	3182380	730.00	-	.	Parent=CUFF.4469.3;frac=0.308695;cov=20.307255;conf_lo=0.354052;FPKM=0.4966165848;knownGeneID=2683228;conf_hi=0.633566;geneID=2683228
scaffold_1	Cufflinks	exon	3182432	3182566	730.00	-	.	Parent=CUFF.4469.3;frac=0.308695;cov=20.307255;conf_lo=0.354052;FPKM=0.4966165848;knownGeneID=2683228;conf_hi=0.633566;geneID=2683228
scaffold_1	Cufflinks	exon	3182616	3182795	730.00	-	.	Parent=CUFF.4469.3;frac=0.308695;cov=20.307255;conf_lo=0.354052;FPKM=0.4966165848;knownGeneID=2683228;conf_hi=0.633566;geneID=2683228
scaffold_1	Cufflinks	exon	3182848	3182891	730.00	-	.	Parent=CUFF.4469.3;frac=0.308695;cov=20.307255;conf_lo=0.354052;FPKM=0.4966165848;knownGeneID=2683228;conf_hi=0.633566;geneID=2683228
scaffold_1	Cufflinks	exon	3182944	3183084	730.00	-	.	Parent=CUFF.4469.3;frac=0.308695;cov=20.307255;conf_lo=0.354052;FPKM=0.4966165848;knownGeneID=2683228;conf_hi=0.633566;geneID=2683228
scaffold_1	Cufflinks	exon	3183135	3183173	730.00	-	.	Parent=CUFF.4469.3;frac=0.308695;cov=20.307255;conf_lo=0.354052;FPKM=0.4966165848;knownGeneID=2683228;conf_hi=0.633566;geneID=2683228
scaffold_1	Cufflinks	start_codon	3182498	3182495	730.00	-	0	Parent=CUFF.4469.3;frac=0.308695;cov=20.307255;conf_lo=0.354052;FPKM=0.4966165848;knownGeneID=2683228;conf_hi=0.633566;geneID=2683228
scaffold_1	Cufflinks	stop_codon	3182292	3182295	730.00	-	0	Parent=CUFF.4469.3;frac=0.308695;cov=20.307255;conf_lo=0.354052;FPKM=0.4966165848;knownGeneID=2683228;conf_hi=0.633566;geneID=2683228
scaffold_1	Cufflinks	CDS	3182295	3182380	730.00	-	0	Parent=CUFF.4469.3;frac=0.308695;cov=20.307255;conf_lo=0.354052;FPKM=0.4966165848;knownGeneID=2683228;conf_hi=0.633566;geneID=2683228
scaffold_1	Cufflinks	CDS	3182432	3182498	730.00	-	1	Parent=CUFF.4469.3;frac=0.308695;cov=20.307255;conf_lo=0.354052;FPKM=0.4966165848;knownGeneID=2683228;conf_hi=0.633566;geneID=2683228
scaffold_11	Cufflinks	Gene	1773783	1774031	100.0	-	0	ID=G2639664;
scaffold_11	Cufflinks	transcript	1773783	1774031	1000.00	-	0	ID=2639664;Parent=G2639664;frac=1.000000;cov=62.031330;conf_lo=0.387030;FPKM=1.5390215577;knownGeneID=2639664;conf_hi=0.921499;geneID=2639664
scaffold_11	Cufflinks	exon	1773783	1774031	1000.00	-	.	Parent=2639664;frac=1.000000;cov=62.031330;conf_lo=0.387030;FPKM=1.5390215577;knownGeneID=2639664;conf_hi=0.921499;geneID=2639664
scaffold_11	Cufflinks	start_codon	1774031	1774028	1000.00	-	0	Parent=2639664;frac=1.000000;cov=62.031330;conf_lo=0.387030;FPKM=1.5390215577;knownGeneID=2639664;conf_hi=0.921499;geneID=2639664
scaffold_11	Cufflinks	stop_codon	1773780	1773783	1000.00	-	0	Parent=2639664;frac=1.000000;cov=62.031330;conf_lo=0.387030;FPKM=1.5390215577;knownGeneID=2639664;conf_hi=0.921499;geneID=2639664
scaffold_11	Cufflinks	CDS	1773783	1774031	1000.00	-	0	Parent=2639664;frac=1.000000;cov=62.031330;conf_lo=0.387030;FPKM=1.5390215577;knownGeneID=2639664;conf_hi=0.921499;geneID=2639664
scaffold_11	Cufflinks	Gene	1778031	1780115	100.0	-	0	ID=G2639667;
scaffold_11	Cufflinks	transcript	1778031	1780115	1000.00	-	0	ID=2639667;Parent=G2639667;frac=0.857172;cov=454.716419;conf_lo=10.626289;FPKM=11.1699212764;knownGeneID=2639667;conf_hi=11.826032;geneID=2639667
scaffold_11	Cufflinks	exon	1778031	1778175	1000.00	-	.	Parent=2639667;frac=0.857172;cov=454.716419;conf_lo=10.626289;FPKM=11.1699212764;knownGeneID=2639667;conf_hi=11.826032;geneID=2639667
scaffold_11	Cufflinks	exon	1778424	1778506	1000.00	-	.	Parent=2639667;frac=0.857172;cov=454.716419;conf_lo=10.626289;FPKM=11.1699212764;knownGeneID=2639667;conf_hi=11.826032;geneID=2639667
scaffold_11	Cufflinks	exon	1778686	1778839	1000.00	-	.	Parent=2639667;frac=0.857172;cov=454.716419;conf_lo=10.626289;FPKM=11.1699212764;knownGeneID=2639667;conf_hi=11.826032;geneID=2639667
scaffold_11	Cufflinks	exon	1778986	1779078	1000.00	-	.	Parent=2639667;frac=0.857172;cov=454.716419;conf_lo=10.626289;FPKM=11.1699212764;knownGeneID=2639667;conf_hi=11.826032;geneID=2639667
scaffold_11	Cufflinks	exon	1779172	1779270	1000.00	-	.	Parent=2639667;frac=0.857172;cov=454.716419;conf_lo=10.626289;FPKM=11.1699212764;knownGeneID=2639667;conf_hi=11.826032;geneID=2639667
scaffold_11	Cufflinks	exon	1779439	1779530	1000.00	-	.	Parent=2639667;frac=0.857172;cov=454.716419;conf_lo=10.626289;FPKM=11.1699212764;knownGeneID=2639667;conf_hi=11.826032;geneID=2639667
scaffold_11	Cufflinks	exon	1779579	1779710	1000.00	-	.	Parent=2639667;frac=0.857172;cov=454.716419;conf_lo=10.626289;FPKM=11.1699212764;knownGeneID=2639667;conf_hi=11.826032;geneID=2639667
scaffold_11	Cufflinks	exon	1779840	1780034	1000.00	-	.	Parent=2639667;frac=0.857172;cov=454.716419;conf_lo=10.626289;FPKM=11.1699212764;knownGeneID=2639667;conf_hi=11.826032;geneID=2639667
scaffold_11	Cufflinks	exon	1780086	1780115	1000.00	-	.	Parent=2639667;frac=0.857172;cov=454.716419;conf_lo=10.626289;FPKM=11.1699212764;knownGeneID=2639667;conf_hi=11.826032;geneID=2639667
scaffold_11	Cufflinks	start_codon	1780115	1780112	1000.00	-	0	Parent=2639667;frac=0.857172;cov=454.716419;conf_lo=10.626289;FPKM=11.1699212764;knownGeneID=2639667;conf_hi=11.826032;geneID=2639667
scaffold_11	Cufflinks	stop_codon	1778028	1778031	1000.00	-	0	Parent=2639667;frac=0.857172;cov=454.716419;conf_lo=10.626289;FPKM=11.1699212764;knownGeneID=2639667;conf_hi=11.826032;geneID=2639667
scaffold_11	Cufflinks	CDS	1778031	1778175	1000.00	-	0	Parent=2639667;frac=0.857172;cov=454.716419;conf_lo=10.626289;FPKM=11.1699212764;knownGeneID=2639667;conf_hi=11.826032;geneID=2639667
scaffold_11	Cufflinks	CDS	1778424	1778506	1000.00	-	0	Parent=2639667;frac=0.857172;cov=454.716419;conf_lo=10.626289;FPKM=11.1699212764;knownGeneID=2639667;conf_hi=11.826032;geneID=2639667
scaffold_11	Cufflinks	CDS	1778686	1778839	1000.00	-	1	Parent=2639667;frac=0.857172;cov=454.716419;conf_lo=10.626289;FPKM=11.1699212764;knownGeneID=2639667;conf_hi=11.826032;geneID=2639667
scaffold_11	Cufflinks	CDS	1778986	1779078	1000.00	-	1	Parent=2639667;frac=0.857172;cov=454.716419;conf_lo=10.626289;FPKM=11.1699212764;knownGeneID=2639667;conf_hi=11.826032;geneID=2639667
scaffold_11	Cufflinks	CDS	1779172	1779270	1000.00	-	0	Parent=2639667;frac=0.857172;cov=454.716419;conf_lo=10.626289;FPKM=11.1699212764;knownGeneID=2639667;conf_hi=11.826032;geneID=2639667
scaffold_11	Cufflinks	CDS	1779439	1779530	1000.00	-	2	Parent=2639667;frac=0.857172;cov=454.716419;conf_lo=10.626289;FPKM=11.1699212764;knownGeneID=2639667;conf_hi=11.826032;geneID=2639667
scaffold_11	Cufflinks	CDS	1779579	1779710	1000.00	-	0	Parent=2639667;frac=0.857172;cov=454.716419;conf_lo=10.626289;FPKM=11.1699212764;knownGeneID=2639667;conf_hi=11.826032;geneID=2639667
scaffold_11	Cufflinks	CDS	1779840	1780034	1000.00	-	2	Parent=2639667;frac=0.857172;cov=454.716419;conf_lo=10.626289;FPKM=11.1699212764;knownGeneID=2639667;conf_hi=11.826032;geneID=2639667
scaffold_11	Cufflinks	CDS	1780086	1780115	1000.00	-	1	Parent=2639667;frac=0.857172;cov=454.716419;conf_lo=10.626289;FPKM=11.1699212764;knownGeneID=2639667;conf_hi=11.826032;geneID=2639667
scaffold_11	Cufflinks	Gene	358817	363028	100.0	-	0	ID=G2588879;
scaffold_11	Cufflinks	transcript	358817	363028	1000.00	-	0	ID=2588879;Parent=G2588879;frac=1.000000;cov=1020.671756;conf_lo=24.336654;FPKM=25.6164998286;knownGeneID=2588879;conf_hi=25.209361;geneID=2588879
scaffold_11	Cufflinks	exon	358817	363028	1000.00	-	.	Parent=2588879;frac=1.000000;cov=1020.671756;conf_lo=24.336654;FPKM=25.6164998286;knownGeneID=2588879;conf_hi=25.209361;geneID=2588879
scaffold_11	Cufflinks	start_codon	363028	363025	1000.00	-	0	Parent=2588879;frac=1.000000;cov=1020.671756;conf_lo=24.336654;FPKM=25.6164998286;knownGeneID=2588879;conf_hi=25.209361;geneID=2588879
scaffold_11	Cufflinks	stop_codon	358814	358817	1000.00	-	0	Parent=2588879;frac=1.000000;cov=1020.671756;conf_lo=24.336654;FPKM=25.6164998286;knownGeneID=2588879;conf_hi=25.209361;geneID=2588879
scaffold_11	Cufflinks	CDS	358817	363028	1000.00	-	0	Parent=2588879;frac=1.000000;cov=1020.671756;conf_lo=24.336654;FPKM=25.6164998286;knownGeneID=2588879;conf_hi=25.209361;geneID=2588879
scaffold_9	Cufflinks	Gene	1788904	1789344	100.0	-	0	ID=G2635327;
scaffold_9	Cufflinks	transcript	1788904	1789344	1000.00	-	0	ID=2635327;Parent=G2635327;frac=1.000000;cov=78165.756196;conf_lo=561.117716;FPKM=1867.0190215233;knownGeneID=2635327;conf_hi=579.374653;geneID=2635327
scaffold_9	Cufflinks	exon	1788904	1788932	1000.00	-	.	Parent=2635327;frac=1.000000;cov=78165.756196;conf_lo=561.117716;FPKM=1867.0190215233;knownGeneID=2635327;conf_hi=579.374653;geneID=2635327
scaffold_9	Cufflinks	exon	1788988	1789063	1000.00	-	.	Parent=2635327;frac=1.000000;cov=78165.756196;conf_lo=561.117716;FPKM=1867.0190215233;knownGeneID=2635327;conf_hi=579.374653;geneID=2635327
scaffold_9	Cufflinks	exon	1789114	1789151	1000.00	-	.	Parent=2635327;frac=1.000000;cov=78165.756196;conf_lo=561.117716;FPKM=1867.0190215233;knownGeneID=2635327;conf_hi=579.374653;geneID=2635327
scaffold_9	Cufflinks	exon	1789205	1789279	1000.00	-	.	Parent=2635327;frac=1.000000;cov=78165.756196;conf_lo=561.117716;FPKM=1867.0190215233;knownGeneID=2635327;conf_hi=579.374653;geneID=2635327
scaffold_9	Cufflinks	exon	1789332	1789344	1000.00	-	.	Parent=2635327;frac=1.000000;cov=78165.756196;conf_lo=561.117716;FPKM=1867.0190215233;knownGeneID=2635327;conf_hi=579.374653;geneID=2635327
scaffold_9	Cufflinks	start_codon	1789344	1789341	1000.00	-	0	Parent=2635327;frac=1.000000;cov=78165.756196;conf_lo=561.117716;FPKM=1867.0190215233;knownGeneID=2635327;conf_hi=579.374653;geneID=2635327
scaffold_9	Cufflinks	stop_codon	1788901	1788904	1000.00	-	0	Parent=2635327;frac=1.000000;cov=78165.756196;conf_lo=561.117716;FPKM=1867.0190215233;knownGeneID=2635327;conf_hi=579.374653;geneID=2635327
scaffold_9	Cufflinks	CDS	1788904	1788932	1000.00	-	0	Parent=2635327;frac=1.000000;cov=78165.756196;conf_lo=561.117716;FPKM=1867.0190215233;knownGeneID=2635327;conf_hi=579.374653;geneID=2635327
scaffold_9	Cufflinks	CDS	1788988	1789063	1000.00	-	1	Parent=2635327;frac=1.000000;cov=78165.756196;conf_lo=561.117716;FPKM=1867.0190215233;knownGeneID=2635327;conf_hi=579.374653;geneID=2635327
scaffold_9	Cufflinks	CDS	1789114	1789151	1000.00	-	1	Parent=2635327;frac=1.000000;cov=78165.756196;conf_lo=561.117716;FPKM=1867.0190215233;knownGeneID=2635327;conf_hi=579.374653;geneID=2635327
scaffold_9	Cufflinks	CDS	1789205	1789279	1000.00	-	2	Parent=2635327;frac=1.000000;cov=78165.756196;conf_lo=561.117716;FPKM=1867.0190215233;knownGeneID=2635327;conf_hi=579.374653;geneID=2635327
scaffold_9	Cufflinks	CDS	1789332	1789344	1000.00	-	1	Parent=2635327;frac=1.000000;cov=78165.756196;conf_lo=561.117716;FPKM=1867.0190215233;knownGeneID=2635327;conf_hi=579.374653;geneID=2635327
scaffold_11	Cufflinks	Gene	154124	155270	100.0	-	0	ID=G2638133;
scaffold_11	Cufflinks	transcript	154124	155270	1000.00	-	0	ID=2638133;Parent=G2638133;frac=0.871421;cov=483.850695;conf_lo=11.254087;FPKM=11.8166549823;knownGeneID=2638133;conf_hi=12.509456;geneID=2638133
scaffold_11	Cufflinks	exon	154124	154903	1000.00	-	.	Parent=2638133;frac=0.871421;cov=483.850695;conf_lo=11.254087;FPKM=11.8166549823;knownGeneID=2638133;conf_hi=12.509456;geneID=2638133
scaffold_11	Cufflinks	exon	154958	155077	1000.00	-	.	Parent=2638133;frac=0.871421;cov=483.850695;conf_lo=11.254087;FPKM=11.8166549823;knownGeneID=2638133;conf_hi=12.509456;geneID=2638133
scaffold_11	Cufflinks	exon	155125	155217	1000.00	-	.	Parent=2638133;frac=0.871421;cov=483.850695;conf_lo=11.254087;FPKM=11.8166549823;knownGeneID=2638133;conf_hi=12.509456;geneID=2638133
scaffold_11	Cufflinks	exon	155268	155270	1000.00	-	.	Parent=2638133;frac=0.871421;cov=483.850695;conf_lo=11.254087;FPKM=11.8166549823;knownGeneID=2638133;conf_hi=12.509456;geneID=2638133
scaffold_11	Cufflinks	start_codon	155270	155267	1000.00	-	0	Parent=2638133;frac=0.871421;cov=483.850695;conf_lo=11.254087;FPKM=11.8166549823;knownGeneID=2638133;conf_hi=12.509456;geneID=2638133
scaffold_11	Cufflinks	stop_codon	154121	154124	1000.00	-	0	Parent=2638133;frac=0.871421;cov=483.850695;conf_lo=11.254087;FPKM=11.8166549823;knownGeneID=2638133;conf_hi=12.509456;geneID=2638133
scaffold_11	Cufflinks	CDS	154124	154903	1000.00	-	0	Parent=2638133;frac=0.871421;cov=483.850695;conf_lo=11.254087;FPKM=11.8166549823;knownGeneID=2638133;conf_hi=12.509456;geneID=2638133
scaffold_11	Cufflinks	CDS	154958	155077	1000.00	-	2	Parent=2638133;frac=0.871421;cov=483.850695;conf_lo=11.254087;FPKM=11.8166549823;knownGeneID=2638133;conf_hi=12.509456;geneID=2638133
scaffold_11	Cufflinks	CDS	155125	155217	1000.00	-	1	Parent=2638133;frac=0.871421;cov=483.850695;conf_lo=11.254087;FPKM=11.8166549823;knownGeneID=2638133;conf_hi=12.509456;geneID=2638133
scaffold_11	Cufflinks	CDS	155268	155270	1000.00	-	0	Parent=2638133;frac=0.871421;cov=483.850695;conf_lo=11.254087;FPKM=11.8166549823;knownGeneID=2638133;conf_hi=12.509456;geneID=2638133
scaffold_11	Cufflinks	transcript	154244	155270	161.00	-	0	ID=CUFF.1065.2;Parent=G2638133;frac=0.128579;cov=77.969597;conf_lo=1.618655;FPKM=1.9041820862;knownGeneID=2638133;conf_hi=2.192432;geneID=2638133
scaffold_11	Cufflinks	exon	154244	154903	161.00	-	.	Parent=CUFF.1065.2;frac=0.128579;cov=77.969597;conf_lo=1.618655;FPKM=1.9041820862;knownGeneID=2638133;conf_hi=2.192432;geneID=2638133
scaffold_11	Cufflinks	exon	154958	155077	161.00	-	.	Parent=CUFF.1065.2;frac=0.128579;cov=77.969597;conf_lo=1.618655;FPKM=1.9041820862;knownGeneID=2638133;conf_hi=2.192432;geneID=2638133
scaffold_11	Cufflinks	exon	155125	155270	161.00	-	.	Parent=CUFF.1065.2;frac=0.128579;cov=77.969597;conf_lo=1.618655;FPKM=1.9041820862;knownGeneID=2638133;conf_hi=2.192432;geneID=2638133
scaffold_11	Cufflinks	start_codon	154701	154698	161.00	-	0	Parent=CUFF.1065.2;frac=0.128579;cov=77.969597;conf_lo=1.618655;FPKM=1.9041820862;knownGeneID=2638133;conf_hi=2.192432;geneID=2638133
scaffold_11	Cufflinks	stop_codon	154501	154504	161.00	-	0	Parent=CUFF.1065.2;frac=0.128579;cov=77.969597;conf_lo=1.618655;FPKM=1.9041820862;knownGeneID=2638133;conf_hi=2.192432;geneID=2638133
scaffold_11	Cufflinks	CDS	154504	154701	161.00	-	0	Parent=CUFF.1065.2;frac=0.128579;cov=77.969597;conf_lo=1.618655;FPKM=1.9041820862;knownGeneID=2638133;conf_hi=2.192432;geneID=2638133
scaffold_11	Cufflinks	Gene	153163	153874	100.0	+	0	ID=G2638130;
scaffold_11	Cufflinks	transcript	153163	153874	1000.00	+	0	ID=2638130;Parent=G2638130;frac=1.000000;cov=4607.234484;conf_lo=48.073662;FPKM=115.4943850521;knownGeneID=2638130;conf_hi=53.252296;geneID=2638130
scaffold_11	Cufflinks	exon	153163	153211	1000.00	+	.	Parent=2638130;frac=1.000000;cov=4607.234484;conf_lo=48.073662;FPKM=115.4943850521;knownGeneID=2638130;conf_hi=53.252296;geneID=2638130
scaffold_11	Cufflinks	exon	153376	153478	1000.00	+	.	Parent=2638130;frac=1.000000;cov=4607.234484;conf_lo=48.073662;FPKM=115.4943850521;knownGeneID=2638130;conf_hi=53.252296;geneID=2638130
scaffold_11	Cufflinks	exon	153686	153799	1000.00	+	.	Parent=2638130;frac=1.000000;cov=4607.234484;conf_lo=48.073662;FPKM=115.4943850521;knownGeneID=2638130;conf_hi=53.252296;geneID=2638130
scaffold_11	Cufflinks	exon	153853	153874	1000.00	+	.	Parent=2638130;frac=1.000000;cov=4607.234484;conf_lo=48.073662;FPKM=115.4943850521;knownGeneID=2638130;conf_hi=53.252296;geneID=2638130
scaffold_11	Cufflinks	start_codon	153163	153166	1000.00	+	0	Parent=2638130;frac=1.000000;cov=4607.234484;conf_lo=48.073662;FPKM=115.4943850521;knownGeneID=2638130;conf_hi=53.252296;geneID=2638130
scaffold_11	Cufflinks	stop_codon	153871	153874	1000.00	+	0	Parent=2638130;frac=1.000000;cov=4607.234484;conf_lo=48.073662;FPKM=115.4943850521;knownGeneID=2638130;conf_hi=53.252296;geneID=2638130
scaffold_11	Cufflinks	CDS	153163	153211	1000.00	+	0	Parent=2638130;frac=1.000000;cov=4607.234484;conf_lo=48.073662;FPKM=115.4943850521;knownGeneID=2638130;conf_hi=53.252296;geneID=2638130
scaffold_11	Cufflinks	CDS	153376	153478	1000.00	+	0	Parent=2638130;frac=1.000000;cov=4607.234484;conf_lo=48.073662;FPKM=115.4943850521;knownGeneID=2638130;conf_hi=53.252296;geneID=2638130
scaffold_11	Cufflinks	CDS	153686	153799	1000.00	+	0	Parent=2638130;frac=1.000000;cov=4607.234484;conf_lo=48.073662;FPKM=115.4943850521;knownGeneID=2638130;conf_hi=53.252296;geneID=2638130
scaffold_11	Cufflinks	CDS	153853	153874	1000.00	+	2	Parent=2638130;frac=1.000000;cov=4607.234484;conf_lo=48.073662;FPKM=115.4943850521;knownGeneID=2638130;conf_hi=53.252296;geneID=2638130
scaffold_12	Cufflinks	Gene	711574	712391	100.0	-	0	ID=G1175434;
scaffold_12	Cufflinks	transcript	711574	712391	1000.00	-	0	ID=1175434;Parent=G1175434;frac=1.000000;cov=1017.793219;conf_lo=14.929367;FPKM=24.3225546829;knownGeneID=1175434;conf_hi=16.925909;geneID=1175434
scaffold_12	Cufflinks	exon	711574	711697	1000.00	-	.	Parent=1175434;frac=1.000000;cov=1017.793219;conf_lo=14.929367;FPKM=24.3225546829;knownGeneID=1175434;conf_hi=16.925909;geneID=1175434
scaffold_12	Cufflinks	exon	711819	711939	1000.00	-	.	Parent=1175434;frac=1.000000;cov=1017.793219;conf_lo=14.929367;FPKM=24.3225546829;knownGeneID=1175434;conf_hi=16.925909;geneID=1175434
scaffold_12	Cufflinks	exon	712021	712081	1000.00	-	.	Parent=1175434;frac=1.000000;cov=1017.793219;conf_lo=14.929367;FPKM=24.3225546829;knownGeneID=1175434;conf_hi=16.925909;geneID=1175434
scaffold_12	Cufflinks	exon	712137	712167	1000.00	-	.	Parent=1175434;frac=1.000000;cov=1017.793219;conf_lo=14.929367;FPKM=24.3225546829;knownGeneID=1175434;conf_hi=16.925909;geneID=1175434
scaffold_12	Cufflinks	exon	712218	712304	1000.00	-	.	Parent=1175434;frac=1.000000;cov=1017.793219;conf_lo=14.929367;FPKM=24.3225546829;knownGeneID=1175434;conf_hi=16.925909;geneID=1175434
scaffold_12	Cufflinks	exon	712354	712391	1000.00	-	.	Parent=1175434;frac=1.000000;cov=1017.793219;conf_lo=14.929367;FPKM=24.3225546829;knownGeneID=1175434;conf_hi=16.925909;geneID=1175434
scaffold_12	Cufflinks	start_codon	712391	712388	1000.00	-	0	Parent=1175434;frac=1.000000;cov=1017.793219;conf_lo=14.929367;FPKM=24.3225546829;knownGeneID=1175434;conf_hi=16.925909;geneID=1175434
scaffold_12	Cufflinks	stop_codon	711571	711574	1000.00	-	0	Parent=1175434;frac=1.000000;cov=1017.793219;conf_lo=14.929367;FPKM=24.3225546829;knownGeneID=1175434;conf_hi=16.925909;geneID=1175434
scaffold_12	Cufflinks	CDS	711574	711697	1000.00	-	0	Parent=1175434;frac=1.000000;cov=1017.793219;conf_lo=14.929367;FPKM=24.3225546829;knownGeneID=1175434;conf_hi=16.925909;geneID=1175434
scaffold_12	Cufflinks	CDS	711819	711939	1000.00	-	0	Parent=1175434;frac=1.000000;cov=1017.793219;conf_lo=14.929367;FPKM=24.3225546829;knownGeneID=1175434;conf_hi=16.925909;geneID=1175434
scaffold_12	Cufflinks	CDS	712021	712081	1000.00	-	0	Parent=1175434;frac=1.000000;cov=1017.793219;conf_lo=14.929367;FPKM=24.3225546829;knownGeneID=1175434;conf_hi=16.925909;geneID=1175434
scaffold_12	Cufflinks	CDS	712137	712167	1000.00	-	0	Parent=1175434;frac=1.000000;cov=1017.793219;conf_lo=14.929367;FPKM=24.3225546829;knownGeneID=1175434;conf_hi=16.925909;geneID=1175434
scaffold_12	Cufflinks	CDS	712218	712304	1000.00	-	0	Parent=1175434;frac=1.000000;cov=1017.793219;conf_lo=14.929367;FPKM=24.3225546829;knownGeneID=1175434;conf_hi=16.925909;geneID=1175434
scaffold_12	Cufflinks	CDS	712354	712391	1000.00	-	2	Parent=1175434;frac=1.000000;cov=1017.793219;conf_lo=14.929367;FPKM=24.3225546829;knownGeneID=1175434;conf_hi=16.925909;geneID=1175434
scaffold_12	Cufflinks	Gene	644086	645451	100.0	+	0	ID=G2705571;
scaffold_12	Cufflinks	transcript	644086	645451	1000.00	+	0	ID=2705571;Parent=G2705571;frac=0.888040;cov=566.933730;conf_lo=13.693518;FPKM=14.2658213256;knownGeneID=2705571;conf_hi=14.960918;geneID=2705571
scaffold_12	Cufflinks	exon	644086	644956	1000.00	+	.	Parent=2705571;frac=0.888040;cov=566.933730;conf_lo=13.693518;FPKM=14.2658213256;knownGeneID=2705571;conf_hi=14.960918;geneID=2705571
scaffold_12	Cufflinks	exon	645009	645451	1000.00	+	.	Parent=2705571;frac=0.888040;cov=566.933730;conf_lo=13.693518;FPKM=14.2658213256;knownGeneID=2705571;conf_hi=14.960918;geneID=2705571
scaffold_12	Cufflinks	start_codon	644086	644089	1000.00	+	0	Parent=2705571;frac=0.888040;cov=566.933730;conf_lo=13.693518;FPKM=14.2658213256;knownGeneID=2705571;conf_hi=14.960918;geneID=2705571
scaffold_12	Cufflinks	stop_codon	645448	645451	1000.00	+	0	Parent=2705571;frac=0.888040;cov=566.933730;conf_lo=13.693518;FPKM=14.2658213256;knownGeneID=2705571;conf_hi=14.960918;geneID=2705571
scaffold_12	Cufflinks	CDS	644086	644956	1000.00	+	0	Parent=2705571;frac=0.888040;cov=566.933730;conf_lo=13.693518;FPKM=14.2658213256;knownGeneID=2705571;conf_hi=14.960918;geneID=2705571
scaffold_12	Cufflinks	CDS	645009	645451	1000.00	+	0	Parent=2705571;frac=0.888040;cov=566.933730;conf_lo=13.693518;FPKM=14.2658213256;knownGeneID=2705571;conf_hi=14.960918;geneID=2705571
scaffold_6	Cufflinks	Gene	1813677	1815494	100.0	-	0	ID=G2626718;
scaffold_6	Cufflinks	transcript	1813677	1815494	1000.00	-	0	ID=2626718;Parent=G2626718;frac=1.000000;cov=253.984868;conf_lo=5.346736;FPKM=6.1975040342;knownGeneID=2626718;conf_hi=6.041267;geneID=2626718
scaffold_6	Cufflinks	exon	1813677	1814111	1000.00	-	.	Parent=2626718;frac=1.000000;cov=253.984868;conf_lo=5.346736;FPKM=6.1975040342;knownGeneID=2626718;conf_hi=6.041267;geneID=2626718
scaffold_6	Cufflinks	exon	1814163	1814615	1000.00	-	.	Parent=2626718;frac=1.000000;cov=253.984868;conf_lo=5.346736;FPKM=6.1975040342;knownGeneID=2626718;conf_hi=6.041267;geneID=2626718
scaffold_6	Cufflinks	exon	1814668	1815023	1000.00	-	.	Parent=2626718;frac=1.000000;cov=253.984868;conf_lo=5.346736;FPKM=6.1975040342;knownGeneID=2626718;conf_hi=6.041267;geneID=2626718
scaffold_6	Cufflinks	exon	1815078	1815242	1000.00	-	.	Parent=2626718;frac=1.000000;cov=253.984868;conf_lo=5.346736;FPKM=6.1975040342;knownGeneID=2626718;conf_hi=6.041267;geneID=2626718
scaffold_6	Cufflinks	exon	1815305	1815494	1000.00	-	.	Parent=2626718;frac=1.000000;cov=253.984868;conf_lo=5.346736;FPKM=6.1975040342;knownGeneID=2626718;conf_hi=6.041267;geneID=2626718
scaffold_6	Cufflinks	start_codon	1815494	1815491	1000.00	-	0	Parent=2626718;frac=1.000000;cov=253.984868;conf_lo=5.346736;FPKM=6.1975040342;knownGeneID=2626718;conf_hi=6.041267;geneID=2626718
scaffold_6	Cufflinks	stop_codon	1813674	1813677	1000.00	-	0	Parent=2626718;frac=1.000000;cov=253.984868;conf_lo=5.346736;FPKM=6.1975040342;knownGeneID=2626718;conf_hi=6.041267;geneID=2626718
scaffold_6	Cufflinks	CDS	1813677	1814111	1000.00	-	0	Parent=2626718;frac=1.000000;cov=253.984868;conf_lo=5.346736;FPKM=6.1975040342;knownGeneID=2626718;conf_hi=6.041267;geneID=2626718
scaffold_6	Cufflinks	CDS	1814163	1814615	1000.00	-	2	Parent=2626718;frac=1.000000;cov=253.984868;conf_lo=5.346736;FPKM=6.1975040342;knownGeneID=2626718;conf_hi=6.041267;geneID=2626718
scaffold_6	Cufflinks	CDS	1814668	1815023	1000.00	-	1	Parent=2626718;frac=1.000000;cov=253.984868;conf_lo=5.346736;FPKM=6.1975040342;knownGeneID=2626718;conf_hi=6.041267;geneID=2626718
scaffold_6	Cufflinks	CDS	1815078	1815242	1000.00	-	2	Parent=2626718;frac=1.000000;cov=253.984868;conf_lo=5.346736;FPKM=6.1975040342;knownGeneID=2626718;conf_hi=6.041267;geneID=2626718
scaffold_6	Cufflinks	CDS	1815305	1815494	1000.00	-	1	Parent=2626718;frac=1.000000;cov=253.984868;conf_lo=5.346736;FPKM=6.1975040342;knownGeneID=2626718;conf_hi=6.041267;geneID=2626718
scaffold_9	Cufflinks	Gene	1565827	1567700	100.0	-	0	ID=G2549861;
scaffold_9	Cufflinks	transcript	1565827	1567700	1000.00	-	0	ID=2549861;Parent=G2549861;frac=1.000000;cov=153.963329;conf_lo=3.199621;FPKM=3.6980635234;knownGeneID=2549861;conf_hi=3.719040;geneID=2549861
scaffold_9	Cufflinks	exon	1565827	1566185	1000.00	-	.	Parent=2549861;frac=1.000000;cov=153.963329;conf_lo=3.199621;FPKM=3.6980635234;knownGeneID=2549861;conf_hi=3.719040;geneID=2549861
scaffold_9	Cufflinks	exon	1566241	1566364	1000.00	-	.	Parent=2549861;frac=1.000000;cov=153.963329;conf_lo=3.199621;FPKM=3.6980635234;knownGeneID=2549861;conf_hi=3.719040;geneID=2549861
scaffold_9	Cufflinks	exon	1566417	1567700	1000.00	-	.	Parent=2549861;frac=1.000000;cov=153.963329;conf_lo=3.199621;FPKM=3.6980635234;knownGeneID=2549861;conf_hi=3.719040;geneID=2549861
scaffold_9	Cufflinks	start_codon	1567700	1567697	1000.00	-	0	Parent=2549861;frac=1.000000;cov=153.963329;conf_lo=3.199621;FPKM=3.6980635234;knownGeneID=2549861;conf_hi=3.719040;geneID=2549861
scaffold_9	Cufflinks	stop_codon	1565824	1565827	1000.00	-	0	Parent=2549861;frac=1.000000;cov=153.963329;conf_lo=3.199621;FPKM=3.6980635234;knownGeneID=2549861;conf_hi=3.719040;geneID=2549861
scaffold_9	Cufflinks	CDS	1565827	1566185	1000.00	-	0	Parent=2549861;frac=1.000000;cov=153.963329;conf_lo=3.199621;FPKM=3.6980635234;knownGeneID=2549861;conf_hi=3.719040;geneID=2549861
scaffold_9	Cufflinks	CDS	1566241	1566364	1000.00	-	1	Parent=2549861;frac=1.000000;cov=153.963329;conf_lo=3.199621;FPKM=3.6980635234;knownGeneID=2549861;conf_hi=3.719040;geneID=2549861
scaffold_9	Cufflinks	CDS	1566417	1567700	1000.00	-	1	Parent=2549861;frac=1.000000;cov=153.963329;conf_lo=3.199621;FPKM=3.6980635234;knownGeneID=2549861;conf_hi=3.719040;geneID=2549861
scaffold_13	Cufflinks	Gene	1155722	1155983	100.0	+	0	ID=G1218106;
scaffold_13	Cufflinks	transcript	1155722	1155983	1000.00	+	0	ID=1218106;Parent=G1218106;frac=0.583545;cov=89.735756;conf_lo=1.171923;FPKM=2.1085974430;knownGeneID=1218106;conf_hi=3.027467;geneID=1218106
scaffold_13	Cufflinks	exon	1155722	1155820	1000.00	+	.	Parent=1218106;frac=0.583545;cov=89.735756;conf_lo=1.171923;FPKM=2.1085974430;knownGeneID=1218106;conf_hi=3.027467;geneID=1218106
scaffold_13	Cufflinks	exon	1155879	1155983	1000.00	+	.	Parent=1218106;frac=0.583545;cov=89.735756;conf_lo=1.171923;FPKM=2.1085974430;knownGeneID=1218106;conf_hi=3.027467;geneID=1218106
scaffold_13	Cufflinks	start_codon	1155722	1155725	1000.00	+	0	Parent=1218106;frac=0.583545;cov=89.735756;conf_lo=1.171923;FPKM=2.1085974430;knownGeneID=1218106;conf_hi=3.027467;geneID=1218106
scaffold_13	Cufflinks	stop_codon	1155980	1155983	1000.00	+	0	Parent=1218106;frac=0.583545;cov=89.735756;conf_lo=1.171923;FPKM=2.1085974430;knownGeneID=1218106;conf_hi=3.027467;geneID=1218106
scaffold_13	Cufflinks	CDS	1155722	1155820	1000.00	+	0	Parent=1218106;frac=0.583545;cov=89.735756;conf_lo=1.171923;FPKM=2.1085974430;knownGeneID=1218106;conf_hi=3.027467;geneID=1218106
scaffold_13	Cufflinks	CDS	1155879	1155983	1000.00	+	2	Parent=1218106;frac=0.583545;cov=89.735756;conf_lo=1.171923;FPKM=2.1085974430;knownGeneID=1218106;conf_hi=3.027467;geneID=1218106
scaffold_4	Cufflinks	Gene	512885	513634	100.0	-	0	ID=G2617511;
scaffold_4	Cufflinks	transcript	512885	513634	1000.00	-	0	ID=2617511;Parent=G2617511;frac=0.524821;cov=6307.259526;conf_lo=152.374924;FPKM=154.9331037392;knownGeneID=2617511;conf_hi=160.771996;geneID=2617511
scaffold_4	Cufflinks	exon	512885	512900	1000.00	-	.	Parent=2617511;frac=0.524821;cov=6307.259526;conf_lo=152.374924;FPKM=154.9331037392;knownGeneID=2617511;conf_hi=160.771996;geneID=2617511
scaffold_4	Cufflinks	exon	512954	513110	1000.00	-	.	Parent=2617511;frac=0.524821;cov=6307.259526;conf_lo=152.374924;FPKM=154.9331037392;knownGeneID=2617511;conf_hi=160.771996;geneID=2617511
scaffold_4	Cufflinks	exon	513161	513221	1000.00	-	.	Parent=2617511;frac=0.524821;cov=6307.259526;conf_lo=152.374924;FPKM=154.9331037392;knownGeneID=2617511;conf_hi=160.771996;geneID=2617511
scaffold_4	Cufflinks	exon	513277	513579	1000.00	-	.	Parent=2617511;frac=0.524821;cov=6307.259526;conf_lo=152.374924;FPKM=154.9331037392;knownGeneID=2617511;conf_hi=160.771996;geneID=2617511
scaffold_4	Cufflinks	exon	513632	513634	1000.00	-	.	Parent=2617511;frac=0.524821;cov=6307.259526;conf_lo=152.374924;FPKM=154.9331037392;knownGeneID=2617511;conf_hi=160.771996;geneID=2617511
scaffold_4	Cufflinks	start_codon	513634	513631	1000.00	-	0	Parent=2617511;frac=0.524821;cov=6307.259526;conf_lo=152.374924;FPKM=154.9331037392;knownGeneID=2617511;conf_hi=160.771996;geneID=2617511
scaffold_4	Cufflinks	stop_codon	512882	512885	1000.00	-	0	Parent=2617511;frac=0.524821;cov=6307.259526;conf_lo=152.374924;FPKM=154.9331037392;knownGeneID=2617511;conf_hi=160.771996;geneID=2617511
scaffold_4	Cufflinks	CDS	512885	512900	1000.00	-	0	Parent=2617511;frac=0.524821;cov=6307.259526;conf_lo=152.374924;FPKM=154.9331037392;knownGeneID=2617511;conf_hi=160.771996;geneID=2617511
scaffold_4	Cufflinks	CDS	512954	513110	1000.00	-	0	Parent=2617511;frac=0.524821;cov=6307.259526;conf_lo=152.374924;FPKM=154.9331037392;knownGeneID=2617511;conf_hi=160.771996;geneID=2617511
scaffold_4	Cufflinks	CDS	513161	513221	1000.00	-	0	Parent=2617511;frac=0.524821;cov=6307.259526;conf_lo=152.374924;FPKM=154.9331037392;knownGeneID=2617511;conf_hi=160.771996;geneID=2617511
scaffold_4	Cufflinks	CDS	513277	513579	1000.00	-	0	Parent=2617511;frac=0.524821;cov=6307.259526;conf_lo=152.374924;FPKM=154.9331037392;knownGeneID=2617511;conf_hi=160.771996;geneID=2617511
scaffold_4	Cufflinks	CDS	513632	513634	1000.00	-	2	Parent=2617511;frac=0.524821;cov=6307.259526;conf_lo=152.374924;FPKM=154.9331037392;knownGeneID=2617511;conf_hi=160.771996;geneID=2617511
scaffold_4	Cufflinks	transcript	513003	513634	271.00	-	0	ID=CUFF.9164.3;Parent=G2617511;frac=0.137580;cov=1712.983690;conf_lo=39.745859;FPKM=42.0781606633;knownGeneID=2617511;conf_hi=44.540799;geneID=2617511
scaffold_4	Cufflinks	exon	513003	513110	271.00	-	.	Parent=CUFF.9164.3;frac=0.137580;cov=1712.983690;conf_lo=39.745859;FPKM=42.0781606633;knownGeneID=2617511;conf_hi=44.540799;geneID=2617511
scaffold_4	Cufflinks	exon	513161	513221	271.00	-	.	Parent=CUFF.9164.3;frac=0.137580;cov=1712.983690;conf_lo=39.745859;FPKM=42.0781606633;knownGeneID=2617511;conf_hi=44.540799;geneID=2617511
scaffold_4	Cufflinks	exon	513277	513634	271.00	-	.	Parent=CUFF.9164.3;frac=0.137580;cov=1712.983690;conf_lo=39.745859;FPKM=42.0781606633;knownGeneID=2617511;conf_hi=44.540799;geneID=2617511
scaffold_4	Cufflinks	start_codon	513634	513631	271.00	-	0	Parent=CUFF.9164.3;frac=0.137580;cov=1712.983690;conf_lo=39.745859;FPKM=42.0781606633;knownGeneID=2617511;conf_hi=44.540799;geneID=2617511
scaffold_4	Cufflinks	stop_codon	513470	513473	271.00	-	0	Parent=CUFF.9164.3;frac=0.137580;cov=1712.983690;conf_lo=39.745859;FPKM=42.0781606633;knownGeneID=2617511;conf_hi=44.540799;geneID=2617511
scaffold_4	Cufflinks	CDS	513473	513634	271.00	-	0	Parent=CUFF.9164.3;frac=0.137580;cov=1712.983690;conf_lo=39.745859;FPKM=42.0781606633;knownGeneID=2617511;conf_hi=44.540799;geneID=2617511
scaffold_4	Cufflinks	transcript	512885	513634	564.00	-	0	ID=CUFF.9164.2;Parent=G2617511;frac=0.337599;cov=3561.781326;conf_lo=83.987265;FPKM=87.4924891573;knownGeneID=2617511;conf_hi=91.423582;geneID=2617511
scaffold_4	Cufflinks	exon	512885	512900	564.00	-	.	Parent=CUFF.9164.2;frac=0.337599;cov=3561.781326;conf_lo=83.987265;FPKM=87.4924891573;knownGeneID=2617511;conf_hi=91.423582;geneID=2617511
scaffold_4	Cufflinks	exon	512954	513110	564.00	-	.	Parent=CUFF.9164.2;frac=0.337599;cov=3561.781326;conf_lo=83.987265;FPKM=87.4924891573;knownGeneID=2617511;conf_hi=91.423582;geneID=2617511
scaffold_4	Cufflinks	exon	513161	513221	564.00	-	.	Parent=CUFF.9164.2;frac=0.337599;cov=3561.781326;conf_lo=83.987265;FPKM=87.4924891573;knownGeneID=2617511;conf_hi=91.423582;geneID=2617511
scaffold_4	Cufflinks	exon	513277	513634	564.00	-	.	Parent=CUFF.9164.2;frac=0.337599;cov=3561.781326;conf_lo=83.987265;FPKM=87.4924891573;knownGeneID=2617511;conf_hi=91.423582;geneID=2617511
scaffold_4	Cufflinks	start_codon	513465	513462	564.00	-	0	Parent=CUFF.9164.2;frac=0.337599;cov=3561.781326;conf_lo=83.987265;FPKM=87.4924891573;knownGeneID=2617511;conf_hi=91.423582;geneID=2617511
scaffold_4	Cufflinks	stop_codon	512882	512885	564.00	-	0	Parent=CUFF.9164.2;frac=0.337599;cov=3561.781326;conf_lo=83.987265;FPKM=87.4924891573;knownGeneID=2617511;conf_hi=91.423582;geneID=2617511
scaffold_4	Cufflinks	CDS	512885	512900	564.00	-	0	Parent=CUFF.9164.2;frac=0.337599;cov=3561.781326;conf_lo=83.987265;FPKM=87.4924891573;knownGeneID=2617511;conf_hi=91.423582;geneID=2617511
scaffold_4	Cufflinks	CDS	512954	513110	564.00	-	0	Parent=CUFF.9164.2;frac=0.337599;cov=3561.781326;conf_lo=83.987265;FPKM=87.4924891573;knownGeneID=2617511;conf_hi=91.423582;geneID=2617511
scaffold_4	Cufflinks	CDS	513161	513221	564.00	-	0	Parent=CUFF.9164.2;frac=0.337599;cov=3561.781326;conf_lo=83.987265;FPKM=87.4924891573;knownGeneID=2617511;conf_hi=91.423582;geneID=2617511
scaffold_4	Cufflinks	CDS	513277	513465	564.00	-	0	Parent=CUFF.9164.2;frac=0.337599;cov=3561.781326;conf_lo=83.987265;FPKM=87.4924891573;knownGeneID=2617511;conf_hi=91.423582;geneID=2617511
scaffold_7	Cufflinks	Gene	47248	49184	100.0	-	0	ID=G2689220;
scaffold_7	Cufflinks	transcript	47248	49184	1000.00	-	0	ID=CUFF.9815.2;Parent=G2689220;frac=1.000000;cov=3.799945;conf_lo=0.058758;FPKM=0.0914020333;knownGeneID=2689220;conf_hi=0.124046;geneID=2689220
scaffold_7	Cufflinks	exon	47248	48502	1000.00	-	.	Parent=CUFF.9815.2;frac=1.000000;cov=3.799945;conf_lo=0.058758;FPKM=0.0914020333;knownGeneID=2689220;conf_hi=0.124046;geneID=2689220
scaffold_7	Cufflinks	exon	48638	48712	1000.00	-	.	Parent=CUFF.9815.2;frac=1.000000;cov=3.799945;conf_lo=0.058758;FPKM=0.0914020333;knownGeneID=2689220;conf_hi=0.124046;geneID=2689220
scaffold_7	Cufflinks	exon	48820	48968	1000.00	-	.	Parent=CUFF.9815.2;frac=1.000000;cov=3.799945;conf_lo=0.058758;FPKM=0.0914020333;knownGeneID=2689220;conf_hi=0.124046;geneID=2689220
scaffold_7	Cufflinks	exon	49092	49184	1000.00	-	.	Parent=CUFF.9815.2;frac=1.000000;cov=3.799945;conf_lo=0.058758;FPKM=0.0914020333;knownGeneID=2689220;conf_hi=0.124046;geneID=2689220
scaffold_7	Cufflinks	start_codon	49184	49181	1000.00	-	0	Parent=CUFF.9815.2;frac=1.000000;cov=3.799945;conf_lo=0.058758;FPKM=0.0914020333;knownGeneID=2689220;conf_hi=0.124046;geneID=2689220
scaffold_7	Cufflinks	stop_codon	47245	47248	1000.00	-	0	Parent=CUFF.9815.2;frac=1.000000;cov=3.799945;conf_lo=0.058758;FPKM=0.0914020333;knownGeneID=2689220;conf_hi=0.124046;geneID=2689220
scaffold_7	Cufflinks	CDS	47248	48502	1000.00	-	0	Parent=CUFF.9815.2;frac=1.000000;cov=3.799945;conf_lo=0.058758;FPKM=0.0914020333;knownGeneID=2689220;conf_hi=0.124046;geneID=2689220
scaffold_7	Cufflinks	CDS	48638	48712	1000.00	-	0	Parent=CUFF.9815.2;frac=1.000000;cov=3.799945;conf_lo=0.058758;FPKM=0.0914020333;knownGeneID=2689220;conf_hi=0.124046;geneID=2689220
scaffold_7	Cufflinks	CDS	48820	48968	1000.00	-	2	Parent=CUFF.9815.2;frac=1.000000;cov=3.799945;conf_lo=0.058758;FPKM=0.0914020333;knownGeneID=2689220;conf_hi=0.124046;geneID=2689220
scaffold_7	Cufflinks	CDS	49092	49184	1000.00	-	0	Parent=CUFF.9815.2;frac=1.000000;cov=3.799945;conf_lo=0.058758;FPKM=0.0914020333;knownGeneID=2689220;conf_hi=0.124046;geneID=2689220
scaffold_5	Cufflinks	Gene	2051176	2051862	100.0	-	0	ID=G2700439;
scaffold_5	Cufflinks	transcript	2051176	2051862	1000.00	-	0	ID=2700439;Parent=G2700439;frac=1.000000;cov=532.432406;conf_lo=8.923185;FPKM=13.1576989192;knownGeneID=2700439;conf_hi=10.468809;geneID=2700439
scaffold_5	Cufflinks	exon	2051176	2051403	1000.00	-	.	Parent=2700439;frac=1.000000;cov=532.432406;conf_lo=8.923185;FPKM=13.1576989192;knownGeneID=2700439;conf_hi=10.468809;geneID=2700439
scaffold_5	Cufflinks	exon	2051453	2051660	1000.00	-	.	Parent=2700439;frac=1.000000;cov=532.432406;conf_lo=8.923185;FPKM=13.1576989192;knownGeneID=2700439;conf_hi=10.468809;geneID=2700439
scaffold_5	Cufflinks	exon	2051723	2051862	1000.00	-	.	Parent=2700439;frac=1.000000;cov=532.432406;conf_lo=8.923185;FPKM=13.1576989192;knownGeneID=2700439;conf_hi=10.468809;geneID=2700439
scaffold_5	Cufflinks	start_codon	2051862	2051859	1000.00	-	0	Parent=2700439;frac=1.000000;cov=532.432406;conf_lo=8.923185;FPKM=13.1576989192;knownGeneID=2700439;conf_hi=10.468809;geneID=2700439
scaffold_5	Cufflinks	stop_codon	2051173	2051176	1000.00	-	0	Parent=2700439;frac=1.000000;cov=532.432406;conf_lo=8.923185;FPKM=13.1576989192;knownGeneID=2700439;conf_hi=10.468809;geneID=2700439
scaffold_5	Cufflinks	CDS	2051176	2051403	1000.00	-	0	Parent=2700439;frac=1.000000;cov=532.432406;conf_lo=8.923185;FPKM=13.1576989192;knownGeneID=2700439;conf_hi=10.468809;geneID=2700439
scaffold_5	Cufflinks	CDS	2051453	2051660	1000.00	-	2	Parent=2700439;frac=1.000000;cov=532.432406;conf_lo=8.923185;FPKM=13.1576989192;knownGeneID=2700439;conf_hi=10.468809;geneID=2700439
scaffold_5	Cufflinks	CDS	2051723	2051862	1000.00	-	2	Parent=2700439;frac=1.000000;cov=532.432406;conf_lo=8.923185;FPKM=13.1576989192;knownGeneID=2700439;conf_hi=10.468809;geneID=2700439
scaffold_2	Cufflinks	Gene	2780504	2781766	100.0	+	0	ID=G1166662;
scaffold_2	Cufflinks	transcript	2780504	2781766	1000.00	+	0	ID=1166662;Parent=G1166662;frac=1.000000;cov=4210.709140;conf_lo=89.647718;FPKM=105.8658671435;knownGeneID=1166662;conf_hi=92.846159;geneID=1166662
scaffold_2	Cufflinks	exon	2780504	2780619	1000.00	+	.	Parent=1166662;frac=1.000000;cov=4210.709140;conf_lo=89.647718;FPKM=105.8658671435;knownGeneID=1166662;conf_hi=92.846159;geneID=1166662
scaffold_2	Cufflinks	exon	2780678	2780853	1000.00	+	.	Parent=1166662;frac=1.000000;cov=4210.709140;conf_lo=89.647718;FPKM=105.8658671435;knownGeneID=1166662;conf_hi=92.846159;geneID=1166662
scaffold_2	Cufflinks	exon	2780904	2781766	1000.00	+	.	Parent=1166662;frac=1.000000;cov=4210.709140;conf_lo=89.647718;FPKM=105.8658671435;knownGeneID=1166662;conf_hi=92.846159;geneID=1166662
scaffold_2	Cufflinks	start_codon	2780504	2780507	1000.00	+	0	Parent=1166662;frac=1.000000;cov=4210.709140;conf_lo=89.647718;FPKM=105.8658671435;knownGeneID=1166662;conf_hi=92.846159;geneID=1166662
scaffold_2	Cufflinks	stop_codon	2781763	2781766	1000.00	+	0	Parent=1166662;frac=1.000000;cov=4210.709140;conf_lo=89.647718;FPKM=105.8658671435;knownGeneID=1166662;conf_hi=92.846159;geneID=1166662
scaffold_2	Cufflinks	CDS	2780504	2780619	1000.00	+	0	Parent=1166662;frac=1.000000;cov=4210.709140;conf_lo=89.647718;FPKM=105.8658671435;knownGeneID=1166662;conf_hi=92.846159;geneID=1166662
scaffold_2	Cufflinks	CDS	2780678	2780853	1000.00	+	1	Parent=1166662;frac=1.000000;cov=4210.709140;conf_lo=89.647718;FPKM=105.8658671435;knownGeneID=1166662;conf_hi=92.846159;geneID=1166662
scaffold_2	Cufflinks	CDS	2780904	2781766	1000.00	+	2	Parent=1166662;frac=1.000000;cov=4210.709140;conf_lo=89.647718;FPKM=105.8658671435;knownGeneID=1166662;conf_hi=92.846159;geneID=1166662
scaffold_7	Cufflinks	Gene	803498	805250	100.0	-	0	ID=G2544207;
scaffold_7	Cufflinks	transcript	803498	805250	429.00	-	0	ID=CUFF.9618.2;Parent=G2544207;frac=0.404995;cov=31.995694;conf_lo=0.684610;FPKM=0.7895175928;knownGeneID=2544207;conf_hi=0.893370;geneID=2544207
scaffold_7	Cufflinks	exon	803498	805029	429.00	-	.	Parent=CUFF.9618.2;frac=0.404995;cov=31.995694;conf_lo=0.684610;FPKM=0.7895175928;knownGeneID=2544207;conf_hi=0.893370;geneID=2544207
scaffold_7	Cufflinks	exon	805122	805250	429.00	-	.	Parent=CUFF.9618.2;frac=0.404995;cov=31.995694;conf_lo=0.684610;FPKM=0.7895175928;knownGeneID=2544207;conf_hi=0.893370;geneID=2544207
scaffold_7	Cufflinks	start_codon	805250	805247	429.00	-	0	Parent=CUFF.9618.2;frac=0.404995;cov=31.995694;conf_lo=0.684610;FPKM=0.7895175928;knownGeneID=2544207;conf_hi=0.893370;geneID=2544207
scaffold_7	Cufflinks	stop_codon	804694	804697	429.00	-	0	Parent=CUFF.9618.2;frac=0.404995;cov=31.995694;conf_lo=0.684610;FPKM=0.7895175928;knownGeneID=2544207;conf_hi=0.893370;geneID=2544207
scaffold_7	Cufflinks	CDS	804697	805029	429.00	-	0	Parent=CUFF.9618.2;frac=0.404995;cov=31.995694;conf_lo=0.684610;FPKM=0.7895175928;knownGeneID=2544207;conf_hi=0.893370;geneID=2544207
scaffold_7	Cufflinks	CDS	805122	805250	429.00	-	2	Parent=CUFF.9618.2;frac=0.404995;cov=31.995694;conf_lo=0.684610;FPKM=0.7895175928;knownGeneID=2544207;conf_hi=0.893370;geneID=2544207
scaffold_7	Cufflinks	transcript	803498	805250	1000.00	-	0	ID=2544207;Parent=G2544207;frac=0.595005;cov=74.449880;conf_lo=1.633726;FPKM=1.8371062554;knownGeneID=2544207;conf_hi=2.042157;geneID=2544207
scaffold_7	Cufflinks	exon	803498	803550	1000.00	-	.	Parent=2544207;frac=0.595005;cov=74.449880;conf_lo=1.633726;FPKM=1.8371062554;knownGeneID=2544207;conf_hi=2.042157;geneID=2544207
scaffold_7	Cufflinks	exon	803600	803755	1000.00	-	.	Parent=2544207;frac=0.595005;cov=74.449880;conf_lo=1.633726;FPKM=1.8371062554;knownGeneID=2544207;conf_hi=2.042157;geneID=2544207
scaffold_7	Cufflinks	exon	803818	803958	1000.00	-	.	Parent=2544207;frac=0.595005;cov=74.449880;conf_lo=1.633726;FPKM=1.8371062554;knownGeneID=2544207;conf_hi=2.042157;geneID=2544207
scaffold_7	Cufflinks	exon	804015	804111	1000.00	-	.	Parent=2544207;frac=0.595005;cov=74.449880;conf_lo=1.633726;FPKM=1.8371062554;knownGeneID=2544207;conf_hi=2.042157;geneID=2544207
scaffold_7	Cufflinks	exon	804176	804267	1000.00	-	.	Parent=2544207;frac=0.595005;cov=74.449880;conf_lo=1.633726;FPKM=1.8371062554;knownGeneID=2544207;conf_hi=2.042157;geneID=2544207
scaffold_7	Cufflinks	exon	804396	804555	1000.00	-	.	Parent=2544207;frac=0.595005;cov=74.449880;conf_lo=1.633726;FPKM=1.8371062554;knownGeneID=2544207;conf_hi=2.042157;geneID=2544207
scaffold_7	Cufflinks	exon	804656	804780	1000.00	-	.	Parent=2544207;frac=0.595005;cov=74.449880;conf_lo=1.633726;FPKM=1.8371062554;knownGeneID=2544207;conf_hi=2.042157;geneID=2544207
scaffold_7	Cufflinks	exon	804873	805029	1000.00	-	.	Parent=2544207;frac=0.595005;cov=74.449880;conf_lo=1.633726;FPKM=1.8371062554;knownGeneID=2544207;conf_hi=2.042157;geneID=2544207
scaffold_7	Cufflinks	exon	805122	805250	1000.00	-	.	Parent=2544207;frac=0.595005;cov=74.449880;conf_lo=1.633726;FPKM=1.8371062554;knownGeneID=2544207;conf_hi=2.042157;geneID=2544207
scaffold_7	Cufflinks	start_codon	805250	805247	1000.00	-	0	Parent=2544207;frac=0.595005;cov=74.449880;conf_lo=1.633726;FPKM=1.8371062554;knownGeneID=2544207;conf_hi=2.042157;geneID=2544207
scaffold_7	Cufflinks	stop_codon	803495	803498	1000.00	-	0	Parent=2544207;frac=0.595005;cov=74.449880;conf_lo=1.633726;FPKM=1.8371062554;knownGeneID=2544207;conf_hi=2.042157;geneID=2544207
scaffold_7	Cufflinks	CDS	803498	803550	1000.00	-	0	Parent=2544207;frac=0.595005;cov=74.449880;conf_lo=1.633726;FPKM=1.8371062554;knownGeneID=2544207;conf_hi=2.042157;geneID=2544207
scaffold_7	Cufflinks	CDS	803600	803755	1000.00	-	1	Parent=2544207;frac=0.595005;cov=74.449880;conf_lo=1.633726;FPKM=1.8371062554;knownGeneID=2544207;conf_hi=2.042157;geneID=2544207
scaffold_7	Cufflinks	CDS	803818	803958	1000.00	-	0	Parent=2544207;frac=0.595005;cov=74.449880;conf_lo=1.633726;FPKM=1.8371062554;knownGeneID=2544207;conf_hi=2.042157;geneID=2544207
scaffold_7	Cufflinks	CDS	804015	804111	1000.00	-	2	Parent=2544207;frac=0.595005;cov=74.449880;conf_lo=1.633726;FPKM=1.8371062554;knownGeneID=2544207;conf_hi=2.042157;geneID=2544207
scaffold_7	Cufflinks	CDS	804176	804267	1000.00	-	2	Parent=2544207;frac=0.595005;cov=74.449880;conf_lo=1.633726;FPKM=1.8371062554;knownGeneID=2544207;conf_hi=2.042157;geneID=2544207
scaffold_7	Cufflinks	CDS	804396	804555	1000.00	-	0	Parent=2544207;frac=0.595005;cov=74.449880;conf_lo=1.633726;FPKM=1.8371062554;knownGeneID=2544207;conf_hi=2.042157;geneID=2544207
scaffold_7	Cufflinks	CDS	804656	804780	1000.00	-	0	Parent=2544207;frac=0.595005;cov=74.449880;conf_lo=1.633726;FPKM=1.8371062554;knownGeneID=2544207;conf_hi=2.042157;geneID=2544207
scaffold_7	Cufflinks	CDS	804873	805029	1000.00	-	1	Parent=2544207;frac=0.595005;cov=74.449880;conf_lo=1.633726;FPKM=1.8371062554;knownGeneID=2544207;conf_hi=2.042157;geneID=2544207
scaffold_7	Cufflinks	CDS	805122	805250	1000.00	-	1	Parent=2544207;frac=0.595005;cov=74.449880;conf_lo=1.633726;FPKM=1.8371062554;knownGeneID=2544207;conf_hi=2.042157;geneID=2544207
scaffold_12	Cufflinks	Gene	565395	567132	100.0	-	0	ID=G2590465;
scaffold_12	Cufflinks	transcript	565395	567132	1000.00	-	0	ID=2590465;Parent=G2590465;frac=1.000000;cov=477.725112;conf_lo=10.449705;FPKM=11.8975043549;knownGeneID=2590465;conf_hi=11.359910;geneID=2590465
scaffold_12	Cufflinks	exon	565395	566808	1000.00	-	.	Parent=2590465;frac=1.000000;cov=477.725112;conf_lo=10.449705;FPKM=11.8975043549;knownGeneID=2590465;conf_hi=11.359910;geneID=2590465
scaffold_12	Cufflinks	exon	566858	567132	1000.00	-	.	Parent=2590465;frac=1.000000;cov=477.725112;conf_lo=10.449705;FPKM=11.8975043549;knownGeneID=2590465;conf_hi=11.359910;geneID=2590465
scaffold_12	Cufflinks	start_codon	567132	567129	1000.00	-	0	Parent=2590465;frac=1.000000;cov=477.725112;conf_lo=10.449705;FPKM=11.8975043549;knownGeneID=2590465;conf_hi=11.359910;geneID=2590465
scaffold_12	Cufflinks	stop_codon	565392	565395	1000.00	-	0	Parent=2590465;frac=1.000000;cov=477.725112;conf_lo=10.449705;FPKM=11.8975043549;knownGeneID=2590465;conf_hi=11.359910;geneID=2590465
scaffold_12	Cufflinks	CDS	565395	566808	1000.00	-	0	Parent=2590465;frac=1.000000;cov=477.725112;conf_lo=10.449705;FPKM=11.8975043549;knownGeneID=2590465;conf_hi=11.359910;geneID=2590465
scaffold_12	Cufflinks	CDS	566858	567132	1000.00	-	0	Parent=2590465;frac=1.000000;cov=477.725112;conf_lo=10.449705;FPKM=11.8975043549;knownGeneID=2590465;conf_hi=11.359910;geneID=2590465
scaffold_2	Cufflinks	Gene	2366109	2366453	100.0	+	0	ID=G2161486;
scaffold_2	Cufflinks	transcript	2366109	2366453	1000.00	+	0	ID=2161486;Parent=G2161486;frac=1.000000;cov=427.923515;conf_lo=5.174339;FPKM=10.8002081734;knownGeneID=2161486;conf_hi=6.571012;geneID=2161486
scaffold_2	Cufflinks	exon	2366109	2366453	1000.00	+	.	Parent=2161486;frac=1.000000;cov=427.923515;conf_lo=5.174339;FPKM=10.8002081734;knownGeneID=2161486;conf_hi=6.571012;geneID=2161486
scaffold_2	Cufflinks	start_codon	2366109	2366112	1000.00	+	0	Parent=2161486;frac=1.000000;cov=427.923515;conf_lo=5.174339;FPKM=10.8002081734;knownGeneID=2161486;conf_hi=6.571012;geneID=2161486
scaffold_2	Cufflinks	stop_codon	2366450	2366453	1000.00	+	0	Parent=2161486;frac=1.000000;cov=427.923515;conf_lo=5.174339;FPKM=10.8002081734;knownGeneID=2161486;conf_hi=6.571012;geneID=2161486
scaffold_2	Cufflinks	CDS	2366109	2366453	1000.00	+	0	Parent=2161486;frac=1.000000;cov=427.923515;conf_lo=5.174339;FPKM=10.8002081734;knownGeneID=2161486;conf_hi=6.571012;geneID=2161486
scaffold_10	Cufflinks	Gene	253484	254962	100.0	-	0	ID=G2704222;
scaffold_10	Cufflinks	transcript	253484	254954	292.00	-	0	ID=2704222;Parent=G2704222;frac=0.216901;cov=171.095614;conf_lo=3.775185;FPKM=4.1781090148;knownGeneID=2704222;conf_hi=4.590048;geneID=2704222
scaffold_10	Cufflinks	exon	253484	253566	292.00	-	.	Parent=2704222;frac=0.216901;cov=171.095614;conf_lo=3.775185;FPKM=4.1781090148;knownGeneID=2704222;conf_hi=4.590048;geneID=2704222
scaffold_10	Cufflinks	exon	253619	253838	292.00	-	.	Parent=2704222;frac=0.216901;cov=171.095614;conf_lo=3.775185;FPKM=4.1781090148;knownGeneID=2704222;conf_hi=4.590048;geneID=2704222
scaffold_10	Cufflinks	exon	253889	254005	292.00	-	.	Parent=2704222;frac=0.216901;cov=171.095614;conf_lo=3.775185;FPKM=4.1781090148;knownGeneID=2704222;conf_hi=4.590048;geneID=2704222
scaffold_10	Cufflinks	exon	254054	254217	292.00	-	.	Parent=2704222;frac=0.216901;cov=171.095614;conf_lo=3.775185;FPKM=4.1781090148;knownGeneID=2704222;conf_hi=4.590048;geneID=2704222
scaffold_10	Cufflinks	exon	254268	254472	292.00	-	.	Parent=2704222;frac=0.216901;cov=171.095614;conf_lo=3.775185;FPKM=4.1781090148;knownGeneID=2704222;conf_hi=4.590048;geneID=2704222
scaffold_10	Cufflinks	exon	254524	254596	292.00	-	.	Parent=2704222;frac=0.216901;cov=171.095614;conf_lo=3.775185;FPKM=4.1781090148;knownGeneID=2704222;conf_hi=4.590048;geneID=2704222
scaffold_10	Cufflinks	exon	254656	254717	292.00	-	.	Parent=2704222;frac=0.216901;cov=171.095614;conf_lo=3.775185;FPKM=4.1781090148;knownGeneID=2704222;conf_hi=4.590048;geneID=2704222
scaffold_10	Cufflinks	exon	254770	254819	292.00	-	.	Parent=2704222;frac=0.216901;cov=171.095614;conf_lo=3.775185;FPKM=4.1781090148;knownGeneID=2704222;conf_hi=4.590048;geneID=2704222
scaffold_10	Cufflinks	exon	254873	254954	292.00	-	.	Parent=2704222;frac=0.216901;cov=171.095614;conf_lo=3.775185;FPKM=4.1781090148;knownGeneID=2704222;conf_hi=4.590048;geneID=2704222
scaffold_10	Cufflinks	start_codon	254954	254951	292.00	-	0	Parent=2704222;frac=0.216901;cov=171.095614;conf_lo=3.775185;FPKM=4.1781090148;knownGeneID=2704222;conf_hi=4.590048;geneID=2704222
scaffold_10	Cufflinks	stop_codon	253481	253484	292.00	-	0	Parent=2704222;frac=0.216901;cov=171.095614;conf_lo=3.775185;FPKM=4.1781090148;knownGeneID=2704222;conf_hi=4.590048;geneID=2704222
scaffold_10	Cufflinks	CDS	253484	253566	292.00	-	0	Parent=2704222;frac=0.216901;cov=171.095614;conf_lo=3.775185;FPKM=4.1781090148;knownGeneID=2704222;conf_hi=4.590048;geneID=2704222
scaffold_10	Cufflinks	CDS	253619	253838	292.00	-	1	Parent=2704222;frac=0.216901;cov=171.095614;conf_lo=3.775185;FPKM=4.1781090148;knownGeneID=2704222;conf_hi=4.590048;geneID=2704222
scaffold_10	Cufflinks	CDS	253889	254005	292.00	-	1	Parent=2704222;frac=0.216901;cov=171.095614;conf_lo=3.775185;FPKM=4.1781090148;knownGeneID=2704222;conf_hi=4.590048;geneID=2704222
scaffold_10	Cufflinks	CDS	254054	254217	292.00	-	0	Parent=2704222;frac=0.216901;cov=171.095614;conf_lo=3.775185;FPKM=4.1781090148;knownGeneID=2704222;conf_hi=4.590048;geneID=2704222
scaffold_10	Cufflinks	CDS	254268	254472	292.00	-	1	Parent=2704222;frac=0.216901;cov=171.095614;conf_lo=3.775185;FPKM=4.1781090148;knownGeneID=2704222;conf_hi=4.590048;geneID=2704222
scaffold_10	Cufflinks	CDS	254524	254596	292.00	-	1	Parent=2704222;frac=0.216901;cov=171.095614;conf_lo=3.775185;FPKM=4.1781090148;knownGeneID=2704222;conf_hi=4.590048;geneID=2704222
scaffold_10	Cufflinks	CDS	254656	254717	292.00	-	1	Parent=2704222;frac=0.216901;cov=171.095614;conf_lo=3.775185;FPKM=4.1781090148;knownGeneID=2704222;conf_hi=4.590048;geneID=2704222
scaffold_10	Cufflinks	CDS	254770	254819	292.00	-	2	Parent=2704222;frac=0.216901;cov=171.095614;conf_lo=3.775185;FPKM=4.1781090148;knownGeneID=2704222;conf_hi=4.590048;geneID=2704222
scaffold_10	Cufflinks	CDS	254873	254954	292.00	-	0	Parent=2704222;frac=0.216901;cov=171.095614;conf_lo=3.775185;FPKM=4.1781090148;knownGeneID=2704222;conf_hi=4.590048;geneID=2704222
scaffold_10	Cufflinks	transcript	253546	254962	200.00	-	0	ID=CUFF.1565.2;Parent=G2704222;frac=0.128958;cov=117.581372;conf_lo=2.539514;FPKM=2.8713055758;knownGeneID=2704222;conf_hi=3.207179;geneID=2704222
scaffold_10	Cufflinks	exon	253546	253566	200.00	-	.	Parent=CUFF.1565.2;frac=0.128958;cov=117.581372;conf_lo=2.539514;FPKM=2.8713055758;knownGeneID=2704222;conf_hi=3.207179;geneID=2704222
scaffold_10	Cufflinks	exon	253619	253838	200.00	-	.	Parent=CUFF.1565.2;frac=0.128958;cov=117.581372;conf_lo=2.539514;FPKM=2.8713055758;knownGeneID=2704222;conf_hi=3.207179;geneID=2704222
scaffold_10	Cufflinks	exon	253889	254005	200.00	-	.	Parent=CUFF.1565.2;frac=0.128958;cov=117.581372;conf_lo=2.539514;FPKM=2.8713055758;knownGeneID=2704222;conf_hi=3.207179;geneID=2704222
scaffold_10	Cufflinks	exon	254054	254088	200.00	-	.	Parent=CUFF.1565.2;frac=0.128958;cov=117.581372;conf_lo=2.539514;FPKM=2.8713055758;knownGeneID=2704222;conf_hi=3.207179;geneID=2704222
scaffold_10	Cufflinks	exon	254140	254217	200.00	-	.	Parent=CUFF.1565.2;frac=0.128958;cov=117.581372;conf_lo=2.539514;FPKM=2.8713055758;knownGeneID=2704222;conf_hi=3.207179;geneID=2704222
scaffold_10	Cufflinks	exon	254283	254472	200.00	-	.	Parent=CUFF.1565.2;frac=0.128958;cov=117.581372;conf_lo=2.539514;FPKM=2.8713055758;knownGeneID=2704222;conf_hi=3.207179;geneID=2704222
scaffold_10	Cufflinks	exon	254524	254596	200.00	-	.	Parent=CUFF.1565.2;frac=0.128958;cov=117.581372;conf_lo=2.539514;FPKM=2.8713055758;knownGeneID=2704222;conf_hi=3.207179;geneID=2704222
scaffold_10	Cufflinks	exon	254656	254717	200.00	-	.	Parent=CUFF.1565.2;frac=0.128958;cov=117.581372;conf_lo=2.539514;FPKM=2.8713055758;knownGeneID=2704222;conf_hi=3.207179;geneID=2704222
scaffold_10	Cufflinks	exon	254770	254819	200.00	-	.	Parent=CUFF.1565.2;frac=0.128958;cov=117.581372;conf_lo=2.539514;FPKM=2.8713055758;knownGeneID=2704222;conf_hi=3.207179;geneID=2704222
scaffold_10	Cufflinks	exon	254873	254962	200.00	-	.	Parent=CUFF.1565.2;frac=0.128958;cov=117.581372;conf_lo=2.539514;FPKM=2.8713055758;knownGeneID=2704222;conf_hi=3.207179;geneID=2704222
scaffold_10	Cufflinks	start_codon	253804	253801	200.00	-	0	Parent=CUFF.1565.2;frac=0.128958;cov=117.581372;conf_lo=2.539514;FPKM=2.8713055758;knownGeneID=2704222;conf_hi=3.207179;geneID=2704222
scaffold_10	Cufflinks	stop_codon	253634	253637	200.00	-	0	Parent=CUFF.1565.2;frac=0.128958;cov=117.581372;conf_lo=2.539514;FPKM=2.8713055758;knownGeneID=2704222;conf_hi=3.207179;geneID=2704222
scaffold_10	Cufflinks	CDS	253637	253804	200.00	-	0	Parent=CUFF.1565.2;frac=0.128958;cov=117.581372;conf_lo=2.539514;FPKM=2.8713055758;knownGeneID=2704222;conf_hi=3.207179;geneID=2704222
scaffold_10	Cufflinks	transcript	253546	254962	1000.00	-	0	ID=CUFF.1565.3;Parent=G2704222;frac=0.654141;cov=585.033894;conf_lo=13.478169;FPKM=14.2863707779;knownGeneID=2704222;conf_hi=15.115431;geneID=2704222
scaffold_10	Cufflinks	exon	253546	253566	1000.00	-	.	Parent=CUFF.1565.3;frac=0.654141;cov=585.033894;conf_lo=13.478169;FPKM=14.2863707779;knownGeneID=2704222;conf_hi=15.115431;geneID=2704222
scaffold_10	Cufflinks	exon	253619	253838	1000.00	-	.	Parent=CUFF.1565.3;frac=0.654141;cov=585.033894;conf_lo=13.478169;FPKM=14.2863707779;knownGeneID=2704222;conf_hi=15.115431;geneID=2704222
scaffold_10	Cufflinks	exon	253889	254005	1000.00	-	.	Parent=CUFF.1565.3;frac=0.654141;cov=585.033894;conf_lo=13.478169;FPKM=14.2863707779;knownGeneID=2704222;conf_hi=15.115431;geneID=2704222
scaffold_10	Cufflinks	exon	254054	254088	1000.00	-	.	Parent=CUFF.1565.3;frac=0.654141;cov=585.033894;conf_lo=13.478169;FPKM=14.2863707779;knownGeneID=2704222;conf_hi=15.115431;geneID=2704222
scaffold_10	Cufflinks	exon	254140	254217	1000.00	-	.	Parent=CUFF.1565.3;frac=0.654141;cov=585.033894;conf_lo=13.478169;FPKM=14.2863707779;knownGeneID=2704222;conf_hi=15.115431;geneID=2704222
scaffold_10	Cufflinks	exon	254268	254472	1000.00	-	.	Parent=CUFF.1565.3;frac=0.654141;cov=585.033894;conf_lo=13.478169;FPKM=14.2863707779;knownGeneID=2704222;conf_hi=15.115431;geneID=2704222
scaffold_10	Cufflinks	exon	254524	254596	1000.00	-	.	Parent=CUFF.1565.3;frac=0.654141;cov=585.033894;conf_lo=13.478169;FPKM=14.2863707779;knownGeneID=2704222;conf_hi=15.115431;geneID=2704222
scaffold_10	Cufflinks	exon	254656	254717	1000.00	-	.	Parent=CUFF.1565.3;frac=0.654141;cov=585.033894;conf_lo=13.478169;FPKM=14.2863707779;knownGeneID=2704222;conf_hi=15.115431;geneID=2704222
scaffold_10	Cufflinks	exon	254770	254819	1000.00	-	.	Parent=CUFF.1565.3;frac=0.654141;cov=585.033894;conf_lo=13.478169;FPKM=14.2863707779;knownGeneID=2704222;conf_hi=15.115431;geneID=2704222
scaffold_10	Cufflinks	exon	254873	254962	1000.00	-	.	Parent=CUFF.1565.3;frac=0.654141;cov=585.033894;conf_lo=13.478169;FPKM=14.2863707779;knownGeneID=2704222;conf_hi=15.115431;geneID=2704222
scaffold_10	Cufflinks	start_codon	253804	253801	1000.00	-	0	Parent=CUFF.1565.3;frac=0.654141;cov=585.033894;conf_lo=13.478169;FPKM=14.2863707779;knownGeneID=2704222;conf_hi=15.115431;geneID=2704222
scaffold_10	Cufflinks	stop_codon	253634	253637	1000.00	-	0	Parent=CUFF.1565.3;frac=0.654141;cov=585.033894;conf_lo=13.478169;FPKM=14.2863707779;knownGeneID=2704222;conf_hi=15.115431;geneID=2704222
scaffold_10	Cufflinks	CDS	253637	253804	1000.00	-	0	Parent=CUFF.1565.3;frac=0.654141;cov=585.033894;conf_lo=13.478169;FPKM=14.2863707779;knownGeneID=2704222;conf_hi=15.115431;geneID=2704222
scaffold_1	Cufflinks	Gene	1731918	1733492	100.0	-	0	ID=G2661334;
scaffold_1	Cufflinks	transcript	1731918	1733492	1000.00	-	0	ID=2661334;Parent=G2661334;frac=0.774080;cov=427.863197;conf_lo=10.212531;FPKM=10.6269530973;knownGeneID=2661334;conf_hi=11.177894;geneID=2661334
scaffold_1	Cufflinks	exon	1731918	1732861	1000.00	-	.	Parent=2661334;frac=0.774080;cov=427.863197;conf_lo=10.212531;FPKM=10.6269530973;knownGeneID=2661334;conf_hi=11.177894;geneID=2661334
scaffold_1	Cufflinks	exon	1732916	1733492	1000.00	-	.	Parent=2661334;frac=0.774080;cov=427.863197;conf_lo=10.212531;FPKM=10.6269530973;knownGeneID=2661334;conf_hi=11.177894;geneID=2661334
scaffold_1	Cufflinks	start_codon	1733492	1733489	1000.00	-	0	Parent=2661334;frac=0.774080;cov=427.863197;conf_lo=10.212531;FPKM=10.6269530973;knownGeneID=2661334;conf_hi=11.177894;geneID=2661334
scaffold_1	Cufflinks	stop_codon	1731915	1731918	1000.00	-	0	Parent=2661334;frac=0.774080;cov=427.863197;conf_lo=10.212531;FPKM=10.6269530973;knownGeneID=2661334;conf_hi=11.177894;geneID=2661334
scaffold_1	Cufflinks	CDS	1731918	1732861	1000.00	-	0	Parent=2661334;frac=0.774080;cov=427.863197;conf_lo=10.212531;FPKM=10.6269530973;knownGeneID=2661334;conf_hi=11.177894;geneID=2661334
scaffold_1	Cufflinks	CDS	1732916	1733492	1000.00	-	1	Parent=2661334;frac=0.774080;cov=427.863197;conf_lo=10.212531;FPKM=10.6269530973;knownGeneID=2661334;conf_hi=11.177894;geneID=2661334
scaffold_1	Cufflinks	transcript	1732683	1733492	729.00	-	0	ID=CUFF.4167.2;Parent=G2661334;frac=0.225920;cov=312.251222;conf_lo=7.106234;FPKM=7.7554674384;knownGeneID=2661334;conf_hi=8.410597;geneID=2661334
scaffold_1	Cufflinks	exon	1732683	1732861	729.00	-	.	Parent=CUFF.4167.2;frac=0.225920;cov=312.251222;conf_lo=7.106234;FPKM=7.7554674384;knownGeneID=2661334;conf_hi=8.410597;geneID=2661334
scaffold_1	Cufflinks	exon	1732916	1733203	729.00	-	.	Parent=CUFF.4167.2;frac=0.225920;cov=312.251222;conf_lo=7.106234;FPKM=7.7554674384;knownGeneID=2661334;conf_hi=8.410597;geneID=2661334
scaffold_1	Cufflinks	exon	1733252	1733492	729.00	-	.	Parent=CUFF.4167.2;frac=0.225920;cov=312.251222;conf_lo=7.106234;FPKM=7.7554674384;knownGeneID=2661334;conf_hi=8.410597;geneID=2661334
scaffold_1	Cufflinks	start_codon	1733413	1733410	729.00	-	0	Parent=CUFF.4167.2;frac=0.225920;cov=312.251222;conf_lo=7.106234;FPKM=7.7554674384;knownGeneID=2661334;conf_hi=8.410597;geneID=2661334
scaffold_1	Cufflinks	stop_codon	1733306	1733309	729.00	-	0	Parent=CUFF.4167.2;frac=0.225920;cov=312.251222;conf_lo=7.106234;FPKM=7.7554674384;knownGeneID=2661334;conf_hi=8.410597;geneID=2661334
scaffold_1	Cufflinks	CDS	1733309	1733413	729.00	-	0	Parent=CUFF.4167.2;frac=0.225920;cov=312.251222;conf_lo=7.106234;FPKM=7.7554674384;knownGeneID=2661334;conf_hi=8.410597;geneID=2661334
scaffold_9	Cufflinks	Gene	377223	377711	100.0	-	0	ID=G2670092;
scaffold_9	Cufflinks	transcript	377223	377711	1000.00	-	0	ID=2670092;Parent=G2670092;frac=1.000000;cov=169.842749;conf_lo=2.252042;FPKM=4.0905813920;knownGeneID=2670092;conf_hi=3.250589;geneID=2670092
scaffold_9	Cufflinks	exon	377223	377400	1000.00	-	.	Parent=2670092;frac=1.000000;cov=169.842749;conf_lo=2.252042;FPKM=4.0905813920;knownGeneID=2670092;conf_hi=3.250589;geneID=2670092
scaffold_9	Cufflinks	exon	377458	377711	1000.00	-	.	Parent=2670092;frac=1.000000;cov=169.842749;conf_lo=2.252042;FPKM=4.0905813920;knownGeneID=2670092;conf_hi=3.250589;geneID=2670092
scaffold_9	Cufflinks	start_codon	377711	377708	1000.00	-	0	Parent=2670092;frac=1.000000;cov=169.842749;conf_lo=2.252042;FPKM=4.0905813920;knownGeneID=2670092;conf_hi=3.250589;geneID=2670092
scaffold_9	Cufflinks	stop_codon	377220	377223	1000.00	-	0	Parent=2670092;frac=1.000000;cov=169.842749;conf_lo=2.252042;FPKM=4.0905813920;knownGeneID=2670092;conf_hi=3.250589;geneID=2670092
scaffold_9	Cufflinks	CDS	377223	377400	1000.00	-	0	Parent=2670092;frac=1.000000;cov=169.842749;conf_lo=2.252042;FPKM=4.0905813920;knownGeneID=2670092;conf_hi=3.250589;geneID=2670092
scaffold_9	Cufflinks	CDS	377458	377711	1000.00	-	0	Parent=2670092;frac=1.000000;cov=169.842749;conf_lo=2.252042;FPKM=4.0905813920;knownGeneID=2670092;conf_hi=3.250589;geneID=2670092
scaffold_9	Cufflinks	Gene	381128	382730	100.0	-	0	ID=G2670094;
scaffold_9	Cufflinks	transcript	381128	382730	1000.00	-	0	ID=2670094;Parent=G2670094;frac=1.000000;cov=143.401721;conf_lo=2.982432;FPKM=3.5332228678;knownGeneID=2670094;conf_hi=3.527210;geneID=2670094
scaffold_9	Cufflinks	exon	381128	382218	1000.00	-	.	Parent=2670094;frac=1.000000;cov=143.401721;conf_lo=2.982432;FPKM=3.5332228678;knownGeneID=2670094;conf_hi=3.527210;geneID=2670094
scaffold_9	Cufflinks	exon	382277	382422	1000.00	-	.	Parent=2670094;frac=1.000000;cov=143.401721;conf_lo=2.982432;FPKM=3.5332228678;knownGeneID=2670094;conf_hi=3.527210;geneID=2670094
scaffold_9	Cufflinks	exon	382477	382730	1000.00	-	.	Parent=2670094;frac=1.000000;cov=143.401721;conf_lo=2.982432;FPKM=3.5332228678;knownGeneID=2670094;conf_hi=3.527210;geneID=2670094
scaffold_9	Cufflinks	start_codon	382730	382727	1000.00	-	0	Parent=2670094;frac=1.000000;cov=143.401721;conf_lo=2.982432;FPKM=3.5332228678;knownGeneID=2670094;conf_hi=3.527210;geneID=2670094
scaffold_9	Cufflinks	stop_codon	381125	381128	1000.00	-	0	Parent=2670094;frac=1.000000;cov=143.401721;conf_lo=2.982432;FPKM=3.5332228678;knownGeneID=2670094;conf_hi=3.527210;geneID=2670094
scaffold_9	Cufflinks	CDS	381128	382218	1000.00	-	0	Parent=2670094;frac=1.000000;cov=143.401721;conf_lo=2.982432;FPKM=3.5332228678;knownGeneID=2670094;conf_hi=3.527210;geneID=2670094
scaffold_9	Cufflinks	CDS	382277	382422	1000.00	-	1	Parent=2670094;frac=1.000000;cov=143.401721;conf_lo=2.982432;FPKM=3.5332228678;knownGeneID=2670094;conf_hi=3.527210;geneID=2670094
scaffold_9	Cufflinks	CDS	382477	382730	1000.00	-	2	Parent=2670094;frac=1.000000;cov=143.401721;conf_lo=2.982432;FPKM=3.5332228678;knownGeneID=2670094;conf_hi=3.527210;geneID=2670094
scaffold_9	Cufflinks	Gene	388971	390049	100.0	+	0	ID=G2670098;
scaffold_9	Cufflinks	transcript	388971	390049	1000.00	+	0	ID=2670098;Parent=G2670098;frac=1.000000;cov=180.403645;conf_lo=3.675042;FPKM=4.6987631299;knownGeneID=2670098;conf_hi=4.480142;geneID=2670098
scaffold_9	Cufflinks	exon	388971	389152	1000.00	+	.	Parent=2670098;frac=1.000000;cov=180.403645;conf_lo=3.675042;FPKM=4.6987631299;knownGeneID=2670098;conf_hi=4.480142;geneID=2670098
scaffold_9	Cufflinks	exon	389209	389430	1000.00	+	.	Parent=2670098;frac=1.000000;cov=180.403645;conf_lo=3.675042;FPKM=4.6987631299;knownGeneID=2670098;conf_hi=4.480142;geneID=2670098
scaffold_9	Cufflinks	exon	389485	390049	1000.00	+	.	Parent=2670098;frac=1.000000;cov=180.403645;conf_lo=3.675042;FPKM=4.6987631299;knownGeneID=2670098;conf_hi=4.480142;geneID=2670098
scaffold_9	Cufflinks	start_codon	388971	388974	1000.00	+	0	Parent=2670098;frac=1.000000;cov=180.403645;conf_lo=3.675042;FPKM=4.6987631299;knownGeneID=2670098;conf_hi=4.480142;geneID=2670098
scaffold_9	Cufflinks	stop_codon	390046	390049	1000.00	+	0	Parent=2670098;frac=1.000000;cov=180.403645;conf_lo=3.675042;FPKM=4.6987631299;knownGeneID=2670098;conf_hi=4.480142;geneID=2670098
scaffold_9	Cufflinks	CDS	388971	389152	1000.00	+	0	Parent=2670098;frac=1.000000;cov=180.403645;conf_lo=3.675042;FPKM=4.6987631299;knownGeneID=2670098;conf_hi=4.480142;geneID=2670098
scaffold_9	Cufflinks	CDS	389209	389430	1000.00	+	1	Parent=2670098;frac=1.000000;cov=180.403645;conf_lo=3.675042;FPKM=4.6987631299;knownGeneID=2670098;conf_hi=4.480142;geneID=2670098
scaffold_9	Cufflinks	CDS	389485	390049	1000.00	+	0	Parent=2670098;frac=1.000000;cov=180.403645;conf_lo=3.675042;FPKM=4.6987631299;knownGeneID=2670098;conf_hi=4.480142;geneID=2670098
scaffold_1	Cufflinks	Gene	4174495	4176115	100.0	-	0	ID=G2608728;
scaffold_1	Cufflinks	transcript	4174495	4176115	293.00	-	0	ID=CUFF.3869.2;Parent=G2608728;frac=0.234464;cov=2562.344750;conf_lo=62.916995;FPKM=63.8021414031;knownGeneID=2608728;conf_hi=66.244411;geneID=2608728
scaffold_1	Cufflinks	exon	4174495	4174709	293.00	-	.	Parent=CUFF.3869.2;frac=0.234464;cov=2562.344750;conf_lo=62.916995;FPKM=63.8021414031;knownGeneID=2608728;conf_hi=66.244411;geneID=2608728
scaffold_1	Cufflinks	exon	4174766	4174988	293.00	-	.	Parent=CUFF.3869.2;frac=0.234464;cov=2562.344750;conf_lo=62.916995;FPKM=63.8021414031;knownGeneID=2608728;conf_hi=66.244411;geneID=2608728
scaffold_1	Cufflinks	exon	4175044	4175509	293.00	-	.	Parent=CUFF.3869.2;frac=0.234464;cov=2562.344750;conf_lo=62.916995;FPKM=63.8021414031;knownGeneID=2608728;conf_hi=66.244411;geneID=2608728
scaffold_1	Cufflinks	exon	4175562	4175667	293.00	-	.	Parent=CUFF.3869.2;frac=0.234464;cov=2562.344750;conf_lo=62.916995;FPKM=63.8021414031;knownGeneID=2608728;conf_hi=66.244411;geneID=2608728
scaffold_1	Cufflinks	exon	4175732	4175827	293.00	-	.	Parent=CUFF.3869.2;frac=0.234464;cov=2562.344750;conf_lo=62.916995;FPKM=63.8021414031;knownGeneID=2608728;conf_hi=66.244411;geneID=2608728
scaffold_1	Cufflinks	exon	4175878	4176115	293.00	-	.	Parent=CUFF.3869.2;frac=0.234464;cov=2562.344750;conf_lo=62.916995;FPKM=63.8021414031;knownGeneID=2608728;conf_hi=66.244411;geneID=2608728
scaffold_1	Cufflinks	start_codon	4176115	4176112	293.00	-	0	Parent=CUFF.3869.2;frac=0.234464;cov=2562.344750;conf_lo=62.916995;FPKM=63.8021414031;knownGeneID=2608728;conf_hi=66.244411;geneID=2608728
scaffold_1	Cufflinks	stop_codon	4174492	4174495	293.00	-	0	Parent=CUFF.3869.2;frac=0.234464;cov=2562.344750;conf_lo=62.916995;FPKM=63.8021414031;knownGeneID=2608728;conf_hi=66.244411;geneID=2608728
scaffold_1	Cufflinks	CDS	4174495	4174709	293.00	-	0	Parent=CUFF.3869.2;frac=0.234464;cov=2562.344750;conf_lo=62.916995;FPKM=63.8021414031;knownGeneID=2608728;conf_hi=66.244411;geneID=2608728
scaffold_1	Cufflinks	CDS	4174766	4174988	293.00	-	1	Parent=CUFF.3869.2;frac=0.234464;cov=2562.344750;conf_lo=62.916995;FPKM=63.8021414031;knownGeneID=2608728;conf_hi=66.244411;geneID=2608728
scaffold_1	Cufflinks	CDS	4175044	4175509	293.00	-	1	Parent=CUFF.3869.2;frac=0.234464;cov=2562.344750;conf_lo=62.916995;FPKM=63.8021414031;knownGeneID=2608728;conf_hi=66.244411;geneID=2608728
scaffold_1	Cufflinks	CDS	4175562	4175667	293.00	-	1	Parent=CUFF.3869.2;frac=0.234464;cov=2562.344750;conf_lo=62.916995;FPKM=63.8021414031;knownGeneID=2608728;conf_hi=66.244411;geneID=2608728
scaffold_1	Cufflinks	CDS	4175732	4175827	293.00	-	1	Parent=CUFF.3869.2;frac=0.234464;cov=2562.344750;conf_lo=62.916995;FPKM=63.8021414031;knownGeneID=2608728;conf_hi=66.244411;geneID=2608728
scaffold_1	Cufflinks	CDS	4175878	4176115	293.00	-	0	Parent=CUFF.3869.2;frac=0.234464;cov=2562.344750;conf_lo=62.916995;FPKM=63.8021414031;knownGeneID=2608728;conf_hi=66.244411;geneID=2608728
scaffold_1	Cufflinks	transcript	4174495	4176115	1000.00	-	0	ID=2608728;Parent=G2608728;frac=0.765536;cov=8721.629088;conf_lo=217.854905;FPKM=217.1677376171;knownGeneID=2608728;conf_hi=223.330218;geneID=2608728
scaffold_1	Cufflinks	exon	4174495	4174709	1000.00	-	.	Parent=2608728;frac=0.765536;cov=8721.629088;conf_lo=217.854905;FPKM=217.1677376171;knownGeneID=2608728;conf_hi=223.330218;geneID=2608728
scaffold_1	Cufflinks	exon	4174766	4174988	1000.00	-	.	Parent=2608728;frac=0.765536;cov=8721.629088;conf_lo=217.854905;FPKM=217.1677376171;knownGeneID=2608728;conf_hi=223.330218;geneID=2608728
scaffold_1	Cufflinks	exon	4175044	4175509	1000.00	-	.	Parent=2608728;frac=0.765536;cov=8721.629088;conf_lo=217.854905;FPKM=217.1677376171;knownGeneID=2608728;conf_hi=223.330218;geneID=2608728
scaffold_1	Cufflinks	exon	4175562	4175667	1000.00	-	.	Parent=2608728;frac=0.765536;cov=8721.629088;conf_lo=217.854905;FPKM=217.1677376171;knownGeneID=2608728;conf_hi=223.330218;geneID=2608728
scaffold_1	Cufflinks	exon	4175732	4175827	1000.00	-	.	Parent=2608728;frac=0.765536;cov=8721.629088;conf_lo=217.854905;FPKM=217.1677376171;knownGeneID=2608728;conf_hi=223.330218;geneID=2608728
scaffold_1	Cufflinks	exon	4175878	4176060	1000.00	-	.	Parent=2608728;frac=0.765536;cov=8721.629088;conf_lo=217.854905;FPKM=217.1677376171;knownGeneID=2608728;conf_hi=223.330218;geneID=2608728
scaffold_1	Cufflinks	exon	4176109	4176115	1000.00	-	.	Parent=2608728;frac=0.765536;cov=8721.629088;conf_lo=217.854905;FPKM=217.1677376171;knownGeneID=2608728;conf_hi=223.330218;geneID=2608728
scaffold_1	Cufflinks	start_codon	4176115	4176112	1000.00	-	0	Parent=2608728;frac=0.765536;cov=8721.629088;conf_lo=217.854905;FPKM=217.1677376171;knownGeneID=2608728;conf_hi=223.330218;geneID=2608728
scaffold_1	Cufflinks	stop_codon	4174492	4174495	1000.00	-	0	Parent=2608728;frac=0.765536;cov=8721.629088;conf_lo=217.854905;FPKM=217.1677376171;knownGeneID=2608728;conf_hi=223.330218;geneID=2608728
scaffold_1	Cufflinks	CDS	4174495	4174709	1000.00	-	0	Parent=2608728;frac=0.765536;cov=8721.629088;conf_lo=217.854905;FPKM=217.1677376171;knownGeneID=2608728;conf_hi=223.330218;geneID=2608728
scaffold_1	Cufflinks	CDS	4174766	4174988	1000.00	-	1	Parent=2608728;frac=0.765536;cov=8721.629088;conf_lo=217.854905;FPKM=217.1677376171;knownGeneID=2608728;conf_hi=223.330218;geneID=2608728
scaffold_1	Cufflinks	CDS	4175044	4175509	1000.00	-	1	Parent=2608728;frac=0.765536;cov=8721.629088;conf_lo=217.854905;FPKM=217.1677376171;knownGeneID=2608728;conf_hi=223.330218;geneID=2608728
scaffold_1	Cufflinks	CDS	4175562	4175667	1000.00	-	1	Parent=2608728;frac=0.765536;cov=8721.629088;conf_lo=217.854905;FPKM=217.1677376171;knownGeneID=2608728;conf_hi=223.330218;geneID=2608728
scaffold_1	Cufflinks	CDS	4175732	4175827	1000.00	-	1	Parent=2608728;frac=0.765536;cov=8721.629088;conf_lo=217.854905;FPKM=217.1677376171;knownGeneID=2608728;conf_hi=223.330218;geneID=2608728
scaffold_1	Cufflinks	CDS	4175878	4176060	1000.00	-	0	Parent=2608728;frac=0.765536;cov=8721.629088;conf_lo=217.854905;FPKM=217.1677376171;knownGeneID=2608728;conf_hi=223.330218;geneID=2608728
scaffold_1	Cufflinks	CDS	4176109	4176115	1000.00	-	2	Parent=2608728;frac=0.765536;cov=8721.629088;conf_lo=217.854905;FPKM=217.1677376171;knownGeneID=2608728;conf_hi=223.330218;geneID=2608728
scaffold_2	Cufflinks	Gene	916379	917001	100.0	-	0	ID=G2609899;
scaffold_2	Cufflinks	transcript	916379	917001	704.00	-	0	ID=CUFF.6087.1;Parent=G2609899;frac=0.474828;cov=2280.693452;conf_lo=53.837107;FPKM=56.5007346269;knownGeneID=2609899;conf_hi=59.341713;geneID=2609899
scaffold_2	Cufflinks	exon	916379	916386	704.00	-	.	Parent=CUFF.6087.1;frac=0.474828;cov=2280.693452;conf_lo=53.837107;FPKM=56.5007346269;knownGeneID=2609899;conf_hi=59.341713;geneID=2609899
scaffold_2	Cufflinks	exon	916438	916587	704.00	-	.	Parent=CUFF.6087.1;frac=0.474828;cov=2280.693452;conf_lo=53.837107;FPKM=56.5007346269;knownGeneID=2609899;conf_hi=59.341713;geneID=2609899
scaffold_2	Cufflinks	exon	916637	917001	704.00	-	.	Parent=CUFF.6087.1;frac=0.474828;cov=2280.693452;conf_lo=53.837107;FPKM=56.5007346269;knownGeneID=2609899;conf_hi=59.341713;geneID=2609899
scaffold_2	Cufflinks	start_codon	916970	916967	704.00	-	0	Parent=CUFF.6087.1;frac=0.474828;cov=2280.693452;conf_lo=53.837107;FPKM=56.5007346269;knownGeneID=2609899;conf_hi=59.341713;geneID=2609899
scaffold_2	Cufflinks	stop_codon	916376	916379	704.00	-	0	Parent=CUFF.6087.1;frac=0.474828;cov=2280.693452;conf_lo=53.837107;FPKM=56.5007346269;knownGeneID=2609899;conf_hi=59.341713;geneID=2609899
scaffold_2	Cufflinks	CDS	916379	916386	704.00	-	0	Parent=CUFF.6087.1;frac=0.474828;cov=2280.693452;conf_lo=53.837107;FPKM=56.5007346269;knownGeneID=2609899;conf_hi=59.341713;geneID=2609899
scaffold_2	Cufflinks	CDS	916438	916587	704.00	-	1	Parent=CUFF.6087.1;frac=0.474828;cov=2280.693452;conf_lo=53.837107;FPKM=56.5007346269;knownGeneID=2609899;conf_hi=59.341713;geneID=2609899
scaffold_2	Cufflinks	CDS	916637	916970	704.00	-	0	Parent=CUFF.6087.1;frac=0.474828;cov=2280.693452;conf_lo=53.837107;FPKM=56.5007346269;knownGeneID=2609899;conf_hi=59.341713;geneID=2609899
scaffold_2	Cufflinks	transcript	916379	916970	1000.00	-	0	ID=2609899;Parent=G2609899;frac=0.525172;cov=3239.247887;conf_lo=76.995641;FPKM=80.2474725852;knownGeneID=2609899;conf_hi=84.113856;geneID=2609899
scaffold_2	Cufflinks	exon	916379	916386	1000.00	-	.	Parent=2609899;frac=0.525172;cov=3239.247887;conf_lo=76.995641;FPKM=80.2474725852;knownGeneID=2609899;conf_hi=84.113856;geneID=2609899
scaffold_2	Cufflinks	exon	916438	916470	1000.00	-	.	Parent=2609899;frac=0.525172;cov=3239.247887;conf_lo=76.995641;FPKM=80.2474725852;knownGeneID=2609899;conf_hi=84.113856;geneID=2609899
scaffold_2	Cufflinks	exon	916519	916587	1000.00	-	.	Parent=2609899;frac=0.525172;cov=3239.247887;conf_lo=76.995641;FPKM=80.2474725852;knownGeneID=2609899;conf_hi=84.113856;geneID=2609899
scaffold_2	Cufflinks	exon	916637	916970	1000.00	-	.	Parent=2609899;frac=0.525172;cov=3239.247887;conf_lo=76.995641;FPKM=80.2474725852;knownGeneID=2609899;conf_hi=84.113856;geneID=2609899
scaffold_2	Cufflinks	start_codon	916970	916967	1000.00	-	0	Parent=2609899;frac=0.525172;cov=3239.247887;conf_lo=76.995641;FPKM=80.2474725852;knownGeneID=2609899;conf_hi=84.113856;geneID=2609899
scaffold_2	Cufflinks	stop_codon	916376	916379	1000.00	-	0	Parent=2609899;frac=0.525172;cov=3239.247887;conf_lo=76.995641;FPKM=80.2474725852;knownGeneID=2609899;conf_hi=84.113856;geneID=2609899
scaffold_2	Cufflinks	CDS	916379	916386	1000.00	-	0	Parent=2609899;frac=0.525172;cov=3239.247887;conf_lo=76.995641;FPKM=80.2474725852;knownGeneID=2609899;conf_hi=84.113856;geneID=2609899
scaffold_2	Cufflinks	CDS	916438	916470	1000.00	-	1	Parent=2609899;frac=0.525172;cov=3239.247887;conf_lo=76.995641;FPKM=80.2474725852;knownGeneID=2609899;conf_hi=84.113856;geneID=2609899
scaffold_2	Cufflinks	CDS	916519	916587	1000.00	-	0	Parent=2609899;frac=0.525172;cov=3239.247887;conf_lo=76.995641;FPKM=80.2474725852;knownGeneID=2609899;conf_hi=84.113856;geneID=2609899
scaffold_2	Cufflinks	CDS	916637	916970	1000.00	-	2	Parent=2609899;frac=0.525172;cov=3239.247887;conf_lo=76.995641;FPKM=80.2474725852;knownGeneID=2609899;conf_hi=84.113856;geneID=2609899
scaffold_8	Cufflinks	Gene	1068671	1070537	100.0	+	0	ID=G2631517;
scaffold_8	Cufflinks	transcript	1068671	1070532	1000.00	+	0	ID=2631517;Parent=G2631517;frac=0.727410;cov=600.364730;conf_lo=13.922462;FPKM=14.5735728548;knownGeneID=2631517;conf_hi=15.350637;geneID=2631517
scaffold_8	Cufflinks	exon	1068671	1068864	1000.00	+	.	Parent=2631517;frac=0.727410;cov=600.364730;conf_lo=13.922462;FPKM=14.5735728548;knownGeneID=2631517;conf_hi=15.350637;geneID=2631517
scaffold_8	Cufflinks	exon	1068912	1068986	1000.00	+	.	Parent=2631517;frac=0.727410;cov=600.364730;conf_lo=13.922462;FPKM=14.5735728548;knownGeneID=2631517;conf_hi=15.350637;geneID=2631517
scaffold_8	Cufflinks	exon	1069041	1069126	1000.00	+	.	Parent=2631517;frac=0.727410;cov=600.364730;conf_lo=13.922462;FPKM=14.5735728548;knownGeneID=2631517;conf_hi=15.350637;geneID=2631517
scaffold_8	Cufflinks	exon	1069177	1069320	1000.00	+	.	Parent=2631517;frac=0.727410;cov=600.364730;conf_lo=13.922462;FPKM=14.5735728548;knownGeneID=2631517;conf_hi=15.350637;geneID=2631517
scaffold_8	Cufflinks	exon	1069374	1069499	1000.00	+	.	Parent=2631517;frac=0.727410;cov=600.364730;conf_lo=13.922462;FPKM=14.5735728548;knownGeneID=2631517;conf_hi=15.350637;geneID=2631517
scaffold_8	Cufflinks	exon	1069553	1069653	1000.00	+	.	Parent=2631517;frac=0.727410;cov=600.364730;conf_lo=13.922462;FPKM=14.5735728548;knownGeneID=2631517;conf_hi=15.350637;geneID=2631517
scaffold_8	Cufflinks	exon	1069769	1069939	1000.00	+	.	Parent=2631517;frac=0.727410;cov=600.364730;conf_lo=13.922462;FPKM=14.5735728548;knownGeneID=2631517;conf_hi=15.350637;geneID=2631517
scaffold_8	Cufflinks	exon	1070242	1070532	1000.00	+	.	Parent=2631517;frac=0.727410;cov=600.364730;conf_lo=13.922462;FPKM=14.5735728548;knownGeneID=2631517;conf_hi=15.350637;geneID=2631517
scaffold_8	Cufflinks	start_codon	1068671	1068674	1000.00	+	0	Parent=2631517;frac=0.727410;cov=600.364730;conf_lo=13.922462;FPKM=14.5735728548;knownGeneID=2631517;conf_hi=15.350637;geneID=2631517
scaffold_8	Cufflinks	stop_codon	1070529	1070532	1000.00	+	0	Parent=2631517;frac=0.727410;cov=600.364730;conf_lo=13.922462;FPKM=14.5735728548;knownGeneID=2631517;conf_hi=15.350637;geneID=2631517
scaffold_8	Cufflinks	CDS	1068671	1068864	1000.00	+	0	Parent=2631517;frac=0.727410;cov=600.364730;conf_lo=13.922462;FPKM=14.5735728548;knownGeneID=2631517;conf_hi=15.350637;geneID=2631517
scaffold_8	Cufflinks	CDS	1068912	1068986	1000.00	+	1	Parent=2631517;frac=0.727410;cov=600.364730;conf_lo=13.922462;FPKM=14.5735728548;knownGeneID=2631517;conf_hi=15.350637;geneID=2631517
scaffold_8	Cufflinks	CDS	1069041	1069126	1000.00	+	0	Parent=2631517;frac=0.727410;cov=600.364730;conf_lo=13.922462;FPKM=14.5735728548;knownGeneID=2631517;conf_hi=15.350637;geneID=2631517
scaffold_8	Cufflinks	CDS	1069177	1069320	1000.00	+	1	Parent=2631517;frac=0.727410;cov=600.364730;conf_lo=13.922462;FPKM=14.5735728548;knownGeneID=2631517;conf_hi=15.350637;geneID=2631517
scaffold_8	Cufflinks	CDS	1069374	1069499	1000.00	+	0	Parent=2631517;frac=0.727410;cov=600.364730;conf_lo=13.922462;FPKM=14.5735728548;knownGeneID=2631517;conf_hi=15.350637;geneID=2631517
scaffold_8	Cufflinks	CDS	1069553	1069653	1000.00	+	2	Parent=2631517;frac=0.727410;cov=600.364730;conf_lo=13.922462;FPKM=14.5735728548;knownGeneID=2631517;conf_hi=15.350637;geneID=2631517
scaffold_8	Cufflinks	CDS	1069769	1069939	1000.00	+	0	Parent=2631517;frac=0.727410;cov=600.364730;conf_lo=13.922462;FPKM=14.5735728548;knownGeneID=2631517;conf_hi=15.350637;geneID=2631517
scaffold_8	Cufflinks	CDS	1070242	1070532	1000.00	+	2	Parent=2631517;frac=0.727410;cov=600.364730;conf_lo=13.922462;FPKM=14.5735728548;knownGeneID=2631517;conf_hi=15.350637;geneID=2631517
scaffold_8	Cufflinks	transcript	1068671	1070537	370.00	+	0	ID=CUFF.12226.2;Parent=G2631517;frac=0.272590;cov=222.369111;conf_lo=4.953908;FPKM=5.3979060909;knownGeneID=2631517;conf_hi=5.841705;geneID=2631517
scaffold_8	Cufflinks	exon	1068671	1068864	370.00	+	.	Parent=CUFF.12226.2;frac=0.272590;cov=222.369111;conf_lo=4.953908;FPKM=5.3979060909;knownGeneID=2631517;conf_hi=5.841705;geneID=2631517
scaffold_8	Cufflinks	exon	1068912	1068986	370.00	+	.	Parent=CUFF.12226.2;frac=0.272590;cov=222.369111;conf_lo=4.953908;FPKM=5.3979060909;knownGeneID=2631517;conf_hi=5.841705;geneID=2631517
scaffold_8	Cufflinks	exon	1069034	1069126	370.00	+	.	Parent=CUFF.12226.2;frac=0.272590;cov=222.369111;conf_lo=4.953908;FPKM=5.3979060909;knownGeneID=2631517;conf_hi=5.841705;geneID=2631517
scaffold_8	Cufflinks	exon	1069177	1069320	370.00	+	.	Parent=CUFF.12226.2;frac=0.272590;cov=222.369111;conf_lo=4.953908;FPKM=5.3979060909;knownGeneID=2631517;conf_hi=5.841705;geneID=2631517
scaffold_8	Cufflinks	exon	1069374	1069499	370.00	+	.	Parent=CUFF.12226.2;frac=0.272590;cov=222.369111;conf_lo=4.953908;FPKM=5.3979060909;knownGeneID=2631517;conf_hi=5.841705;geneID=2631517
scaffold_8	Cufflinks	exon	1069553	1069653	370.00	+	.	Parent=CUFF.12226.2;frac=0.272590;cov=222.369111;conf_lo=4.953908;FPKM=5.3979060909;knownGeneID=2631517;conf_hi=5.841705;geneID=2631517
scaffold_8	Cufflinks	exon	1069769	1069939	370.00	+	.	Parent=CUFF.12226.2;frac=0.272590;cov=222.369111;conf_lo=4.953908;FPKM=5.3979060909;knownGeneID=2631517;conf_hi=5.841705;geneID=2631517
scaffold_8	Cufflinks	exon	1070242	1070537	370.00	+	.	Parent=CUFF.12226.2;frac=0.272590;cov=222.369111;conf_lo=4.953908;FPKM=5.3979060909;knownGeneID=2631517;conf_hi=5.841705;geneID=2631517
scaffold_8	Cufflinks	start_codon	1069439	1069442	370.00	+	0	Parent=CUFF.12226.2;frac=0.272590;cov=222.369111;conf_lo=4.953908;FPKM=5.3979060909;knownGeneID=2631517;conf_hi=5.841705;geneID=2631517
scaffold_8	Cufflinks	stop_codon	1070529	1070532	370.00	+	0	Parent=CUFF.12226.2;frac=0.272590;cov=222.369111;conf_lo=4.953908;FPKM=5.3979060909;knownGeneID=2631517;conf_hi=5.841705;geneID=2631517
scaffold_8	Cufflinks	CDS	1069439	1069499	370.00	+	0	Parent=CUFF.12226.2;frac=0.272590;cov=222.369111;conf_lo=4.953908;FPKM=5.3979060909;knownGeneID=2631517;conf_hi=5.841705;geneID=2631517
scaffold_8	Cufflinks	CDS	1069553	1069653	370.00	+	0	Parent=CUFF.12226.2;frac=0.272590;cov=222.369111;conf_lo=4.953908;FPKM=5.3979060909;knownGeneID=2631517;conf_hi=5.841705;geneID=2631517
scaffold_8	Cufflinks	CDS	1069769	1069939	370.00	+	1	Parent=CUFF.12226.2;frac=0.272590;cov=222.369111;conf_lo=4.953908;FPKM=5.3979060909;knownGeneID=2631517;conf_hi=5.841705;geneID=2631517
scaffold_8	Cufflinks	CDS	1070242	1070532	370.00	+	0	Parent=CUFF.12226.2;frac=0.272590;cov=222.369111;conf_lo=4.953908;FPKM=5.3979060909;knownGeneID=2631517;conf_hi=5.841705;geneID=2631517
scaffold_9	Cufflinks	Gene	1372576	1373175	100.0	+	0	ID=G2634740;
scaffold_9	Cufflinks	transcript	1372576	1373173	1000.00	+	0	ID=2634740;Parent=G2634740;frac=0.523407;cov=672.508249;conf_lo=15.054049;FPKM=16.2572955902;knownGeneID=2634740;conf_hi=17.484873;geneID=2634740
scaffold_9	Cufflinks	exon	1372576	1372705	1000.00	+	.	Parent=2634740;frac=0.523407;cov=672.508249;conf_lo=15.054049;FPKM=16.2572955902;knownGeneID=2634740;conf_hi=17.484873;geneID=2634740
scaffold_9	Cufflinks	exon	1372764	1373038	1000.00	+	.	Parent=2634740;frac=0.523407;cov=672.508249;conf_lo=15.054049;FPKM=16.2572955902;knownGeneID=2634740;conf_hi=17.484873;geneID=2634740
scaffold_9	Cufflinks	exon	1373090	1373173	1000.00	+	.	Parent=2634740;frac=0.523407;cov=672.508249;conf_lo=15.054049;FPKM=16.2572955902;knownGeneID=2634740;conf_hi=17.484873;geneID=2634740
scaffold_9	Cufflinks	start_codon	1372576	1372579	1000.00	+	0	Parent=2634740;frac=0.523407;cov=672.508249;conf_lo=15.054049;FPKM=16.2572955902;knownGeneID=2634740;conf_hi=17.484873;geneID=2634740
scaffold_9	Cufflinks	stop_codon	1373170	1373173	1000.00	+	0	Parent=2634740;frac=0.523407;cov=672.508249;conf_lo=15.054049;FPKM=16.2572955902;knownGeneID=2634740;conf_hi=17.484873;geneID=2634740
scaffold_9	Cufflinks	CDS	1372576	1372705	1000.00	+	0	Parent=2634740;frac=0.523407;cov=672.508249;conf_lo=15.054049;FPKM=16.2572955902;knownGeneID=2634740;conf_hi=17.484873;geneID=2634740
scaffold_9	Cufflinks	CDS	1372764	1373038	1000.00	+	0	Parent=2634740;frac=0.523407;cov=672.508249;conf_lo=15.054049;FPKM=16.2572955902;knownGeneID=2634740;conf_hi=17.484873;geneID=2634740
scaffold_9	Cufflinks	CDS	1373090	1373173	1000.00	+	1	Parent=2634740;frac=0.523407;cov=672.508249;conf_lo=15.054049;FPKM=16.2572955902;knownGeneID=2634740;conf_hi=17.484873;geneID=2634740
scaffold_9	Cufflinks	transcript	1372576	1373175	176.00	+	0	ID=CUFF.11630.2;Parent=G2634740;frac=0.108790;cov=118.808437;conf_lo=2.416501;FPKM=2.8720895072;knownGeneID=2634740;conf_hi=3.334771;geneID=2634740
scaffold_9	Cufflinks	exon	1372576	1373038	176.00	+	.	Parent=CUFF.11630.2;frac=0.108790;cov=118.808437;conf_lo=2.416501;FPKM=2.8720895072;knownGeneID=2634740;conf_hi=3.334771;geneID=2634740
scaffold_9	Cufflinks	exon	1373093	1373175	176.00	+	.	Parent=CUFF.11630.2;frac=0.108790;cov=118.808437;conf_lo=2.416501;FPKM=2.8720895072;knownGeneID=2634740;conf_hi=3.334771;geneID=2634740
scaffold_9	Cufflinks	start_codon	1372576	1372579	176.00	+	0	Parent=CUFF.11630.2;frac=0.108790;cov=118.808437;conf_lo=2.416501;FPKM=2.8720895072;knownGeneID=2634740;conf_hi=3.334771;geneID=2634740
scaffold_9	Cufflinks	stop_codon	1372905	1372908	176.00	+	0	Parent=CUFF.11630.2;frac=0.108790;cov=118.808437;conf_lo=2.416501;FPKM=2.8720895072;knownGeneID=2634740;conf_hi=3.334771;geneID=2634740
scaffold_9	Cufflinks	CDS	1372576	1372908	176.00	+	0	Parent=CUFF.11630.2;frac=0.108790;cov=118.808437;conf_lo=2.416501;FPKM=2.8720895072;knownGeneID=2634740;conf_hi=3.334771;geneID=2634740
scaffold_9	Cufflinks	Gene	1514156	1514753	100.0	-	0	ID=G2670548;
scaffold_9	Cufflinks	transcript	1514156	1514753	1000.00	-	0	ID=CUFF.11684.2;Parent=G2670548;frac=1.000000;cov=2994.545559;conf_lo=69.230033;FPKM=71.6972820291;knownGeneID=2670548;conf_hi=74.932483;geneID=2670548
scaffold_9	Cufflinks	exon	1514156	1514185	1000.00	-	.	Parent=CUFF.11684.2;frac=1.000000;cov=2994.545559;conf_lo=69.230033;FPKM=71.6972820291;knownGeneID=2670548;conf_hi=74.932483;geneID=2670548
scaffold_9	Cufflinks	exon	1514235	1514426	1000.00	-	.	Parent=CUFF.11684.2;frac=1.000000;cov=2994.545559;conf_lo=69.230033;FPKM=71.6972820291;knownGeneID=2670548;conf_hi=74.932483;geneID=2670548
scaffold_9	Cufflinks	exon	1514478	1514579	1000.00	-	.	Parent=CUFF.11684.2;frac=1.000000;cov=2994.545559;conf_lo=69.230033;FPKM=71.6972820291;knownGeneID=2670548;conf_hi=74.932483;geneID=2670548
scaffold_9	Cufflinks	exon	1514631	1514753	1000.00	-	.	Parent=CUFF.11684.2;frac=1.000000;cov=2994.545559;conf_lo=69.230033;FPKM=71.6972820291;knownGeneID=2670548;conf_hi=74.932483;geneID=2670548
scaffold_9	Cufflinks	start_codon	1514542	1514539	1000.00	-	0	Parent=CUFF.11684.2;frac=1.000000;cov=2994.545559;conf_lo=69.230033;FPKM=71.6972820291;knownGeneID=2670548;conf_hi=74.932483;geneID=2670548
scaffold_9	Cufflinks	stop_codon	1514378	1514381	1000.00	-	0	Parent=CUFF.11684.2;frac=1.000000;cov=2994.545559;conf_lo=69.230033;FPKM=71.6972820291;knownGeneID=2670548;conf_hi=74.932483;geneID=2670548
scaffold_9	Cufflinks	CDS	1514381	1514426	1000.00	-	0	Parent=CUFF.11684.2;frac=1.000000;cov=2994.545559;conf_lo=69.230033;FPKM=71.6972820291;knownGeneID=2670548;conf_hi=74.932483;geneID=2670548
scaffold_9	Cufflinks	CDS	1514478	1514542	1000.00	-	0	Parent=CUFF.11684.2;frac=1.000000;cov=2994.545559;conf_lo=69.230033;FPKM=71.6972820291;knownGeneID=2670548;conf_hi=74.932483;geneID=2670548
scaffold_2	Cufflinks	Gene	895293	896856	100.0	+	0	ID=G2564665;
scaffold_2	Cufflinks	transcript	895293	896856	1000.00	+	0	ID=2564665;Parent=G2564665;frac=1.000000;cov=14.019027;conf_lo=0.248385;FPKM=0.3334262252;knownGeneID=2564665;conf_hi=0.411956;geneID=2564665
scaffold_2	Cufflinks	exon	895293	895686	1000.00	+	.	Parent=2564665;frac=1.000000;cov=14.019027;conf_lo=0.248385;FPKM=0.3334262252;knownGeneID=2564665;conf_hi=0.411956;geneID=2564665
scaffold_2	Cufflinks	exon	895736	896856	1000.00	+	.	Parent=2564665;frac=1.000000;cov=14.019027;conf_lo=0.248385;FPKM=0.3334262252;knownGeneID=2564665;conf_hi=0.411956;geneID=2564665
scaffold_2	Cufflinks	start_codon	895293	895296	1000.00	+	0	Parent=2564665;frac=1.000000;cov=14.019027;conf_lo=0.248385;FPKM=0.3334262252;knownGeneID=2564665;conf_hi=0.411956;geneID=2564665
scaffold_2	Cufflinks	stop_codon	896853	896856	1000.00	+	0	Parent=2564665;frac=1.000000;cov=14.019027;conf_lo=0.248385;FPKM=0.3334262252;knownGeneID=2564665;conf_hi=0.411956;geneID=2564665
scaffold_2	Cufflinks	CDS	895293	895686	1000.00	+	0	Parent=2564665;frac=1.000000;cov=14.019027;conf_lo=0.248385;FPKM=0.3334262252;knownGeneID=2564665;conf_hi=0.411956;geneID=2564665
scaffold_2	Cufflinks	CDS	895736	896856	1000.00	+	0	Parent=2564665;frac=1.000000;cov=14.019027;conf_lo=0.248385;FPKM=0.3334262252;knownGeneID=2564665;conf_hi=0.411956;geneID=2564665
scaffold_2	Cufflinks	Gene	280281	281828	100.0	+	0	ID=G2696100;
scaffold_2	Cufflinks	transcript	280281	281828	1000.00	+	0	ID=2696100;Parent=G2696100;frac=1.000000;cov=278.475150;conf_lo=5.793812;FPKM=6.7656169493;knownGeneID=2696100;conf_hi=6.541796;geneID=2696100
scaffold_2	Cufflinks	exon	280281	280313	1000.00	+	.	Parent=2696100;frac=1.000000;cov=278.475150;conf_lo=5.793812;FPKM=6.7656169493;knownGeneID=2696100;conf_hi=6.541796;geneID=2696100
scaffold_2	Cufflinks	exon	280365	281828	1000.00	+	.	Parent=2696100;frac=1.000000;cov=278.475150;conf_lo=5.793812;FPKM=6.7656169493;knownGeneID=2696100;conf_hi=6.541796;geneID=2696100
scaffold_2	Cufflinks	start_codon	280281	280284	1000.00	+	0	Parent=2696100;frac=1.000000;cov=278.475150;conf_lo=5.793812;FPKM=6.7656169493;knownGeneID=2696100;conf_hi=6.541796;geneID=2696100
scaffold_2	Cufflinks	stop_codon	281825	281828	1000.00	+	0	Parent=2696100;frac=1.000000;cov=278.475150;conf_lo=5.793812;FPKM=6.7656169493;knownGeneID=2696100;conf_hi=6.541796;geneID=2696100
scaffold_2	Cufflinks	CDS	280281	280313	1000.00	+	0	Parent=2696100;frac=1.000000;cov=278.475150;conf_lo=5.793812;FPKM=6.7656169493;knownGeneID=2696100;conf_hi=6.541796;geneID=2696100
scaffold_2	Cufflinks	CDS	280365	281828	1000.00	+	2	Parent=2696100;frac=1.000000;cov=278.475150;conf_lo=5.793812;FPKM=6.7656169493;knownGeneID=2696100;conf_hi=6.541796;geneID=2696100
scaffold_10	Cufflinks	Gene	1144693	1145004	100.0	-	0	ID=G1159347;
scaffold_10	Cufflinks	transcript	1144693	1145004	1000.00	-	0	ID=1159347;Parent=G1159347;frac=1.000000;cov=5689.207304;conf_lo=61.717065;FPKM=134.5055388030;knownGeneID=1159347;conf_hi=66.835640;geneID=1159347
scaffold_10	Cufflinks	exon	1144693	1145004	1000.00	-	.	Parent=1159347;frac=1.000000;cov=5689.207304;conf_lo=61.717065;FPKM=134.5055388030;knownGeneID=1159347;conf_hi=66.835640;geneID=1159347
scaffold_10	Cufflinks	start_codon	1145004	1145001	1000.00	-	0	Parent=1159347;frac=1.000000;cov=5689.207304;conf_lo=61.717065;FPKM=134.5055388030;knownGeneID=1159347;conf_hi=66.835640;geneID=1159347
scaffold_10	Cufflinks	stop_codon	1144690	1144693	1000.00	-	0	Parent=1159347;frac=1.000000;cov=5689.207304;conf_lo=61.717065;FPKM=134.5055388030;knownGeneID=1159347;conf_hi=66.835640;geneID=1159347
scaffold_10	Cufflinks	CDS	1144693	1145004	1000.00	-	0	Parent=1159347;frac=1.000000;cov=5689.207304;conf_lo=61.717065;FPKM=134.5055388030;knownGeneID=1159347;conf_hi=66.835640;geneID=1159347
scaffold_8	Cufflinks	Gene	2247705	2249628	100.0	+	0	ID=G2632963;
scaffold_8	Cufflinks	transcript	2247705	2249628	1000.00	+	0	ID=2632963;Parent=G2632963;frac=1.000000;cov=95389.459810;conf_lo=2113.012231;FPKM=2361.7394919766;knownGeneID=2632963;conf_hi=2125.835885;geneID=2632963
scaffold_8	Cufflinks	exon	2247705	2247863	1000.00	+	.	Parent=2632963;frac=1.000000;cov=95389.459810;conf_lo=2113.012231;FPKM=2361.7394919766;knownGeneID=2632963;conf_hi=2125.835885;geneID=2632963
scaffold_8	Cufflinks	exon	2247921	2248466	1000.00	+	.	Parent=2632963;frac=1.000000;cov=95389.459810;conf_lo=2113.012231;FPKM=2361.7394919766;knownGeneID=2632963;conf_hi=2125.835885;geneID=2632963
scaffold_8	Cufflinks	exon	2248536	2248922	1000.00	+	.	Parent=2632963;frac=1.000000;cov=95389.459810;conf_lo=2113.012231;FPKM=2361.7394919766;knownGeneID=2632963;conf_hi=2125.835885;geneID=2632963
scaffold_8	Cufflinks	exon	2248973	2249170	1000.00	+	.	Parent=2632963;frac=1.000000;cov=95389.459810;conf_lo=2113.012231;FPKM=2361.7394919766;knownGeneID=2632963;conf_hi=2125.835885;geneID=2632963
scaffold_8	Cufflinks	exon	2249314	2249628	1000.00	+	.	Parent=2632963;frac=1.000000;cov=95389.459810;conf_lo=2113.012231;FPKM=2361.7394919766;knownGeneID=2632963;conf_hi=2125.835885;geneID=2632963
scaffold_8	Cufflinks	start_codon	2247705	2247708	1000.00	+	0	Parent=2632963;frac=1.000000;cov=95389.459810;conf_lo=2113.012231;FPKM=2361.7394919766;knownGeneID=2632963;conf_hi=2125.835885;geneID=2632963
scaffold_8	Cufflinks	stop_codon	2249625	2249628	1000.00	+	0	Parent=2632963;frac=1.000000;cov=95389.459810;conf_lo=2113.012231;FPKM=2361.7394919766;knownGeneID=2632963;conf_hi=2125.835885;geneID=2632963
scaffold_8	Cufflinks	CDS	2247705	2247863	1000.00	+	0	Parent=2632963;frac=1.000000;cov=95389.459810;conf_lo=2113.012231;FPKM=2361.7394919766;knownGeneID=2632963;conf_hi=2125.835885;geneID=2632963
scaffold_8	Cufflinks	CDS	2247921	2248466	1000.00	+	2	Parent=2632963;frac=1.000000;cov=95389.459810;conf_lo=2113.012231;FPKM=2361.7394919766;knownGeneID=2632963;conf_hi=2125.835885;geneID=2632963
scaffold_8	Cufflinks	CDS	2248536	2248922	1000.00	+	1	Parent=2632963;frac=1.000000;cov=95389.459810;conf_lo=2113.012231;FPKM=2361.7394919766;knownGeneID=2632963;conf_hi=2125.835885;geneID=2632963
scaffold_8	Cufflinks	CDS	2248973	2249170	1000.00	+	0	Parent=2632963;frac=1.000000;cov=95389.459810;conf_lo=2113.012231;FPKM=2361.7394919766;knownGeneID=2632963;conf_hi=2125.835885;geneID=2632963
scaffold_8	Cufflinks	CDS	2249314	2249628	1000.00	+	2	Parent=2632963;frac=1.000000;cov=95389.459810;conf_lo=2113.012231;FPKM=2361.7394919766;knownGeneID=2632963;conf_hi=2125.835885;geneID=2632963
scaffold_13	Cufflinks	Gene	916384	916968	100.0	+	0	ID=G2102043;
scaffold_13	Cufflinks	transcript	916384	916968	1000.00	+	0	ID=CUFF.2326.2;Parent=G2102043;frac=1.000000;cov=2907.066833;conf_lo=68.988218;FPKM=71.7285286410;knownGeneID=2102043;conf_hi=75.056049;geneID=2102043
scaffold_13	Cufflinks	exon	916384	916493	1000.00	+	.	Parent=CUFF.2326.2;frac=1.000000;cov=2907.066833;conf_lo=68.988218;FPKM=71.7285286410;knownGeneID=2102043;conf_hi=75.056049;geneID=2102043
scaffold_13	Cufflinks	exon	916553	916847	1000.00	+	.	Parent=CUFF.2326.2;frac=1.000000;cov=2907.066833;conf_lo=68.988218;FPKM=71.7285286410;knownGeneID=2102043;conf_hi=75.056049;geneID=2102043
scaffold_13	Cufflinks	exon	916950	916968	1000.00	+	.	Parent=CUFF.2326.2;frac=1.000000;cov=2907.066833;conf_lo=68.988218;FPKM=71.7285286410;knownGeneID=2102043;conf_hi=75.056049;geneID=2102043
scaffold_13	Cufflinks	start_codon	916418	916421	1000.00	+	0	Parent=CUFF.2326.2;frac=1.000000;cov=2907.066833;conf_lo=68.988218;FPKM=71.7285286410;knownGeneID=2102043;conf_hi=75.056049;geneID=2102043
scaffold_13	Cufflinks	stop_codon	916557	916560	1000.00	+	0	Parent=CUFF.2326.2;frac=1.000000;cov=2907.066833;conf_lo=68.988218;FPKM=71.7285286410;knownGeneID=2102043;conf_hi=75.056049;geneID=2102043
scaffold_13	Cufflinks	CDS	916418	916493	1000.00	+	0	Parent=CUFF.2326.2;frac=1.000000;cov=2907.066833;conf_lo=68.988218;FPKM=71.7285286410;knownGeneID=2102043;conf_hi=75.056049;geneID=2102043
scaffold_13	Cufflinks	CDS	916553	916560	1000.00	+	0	Parent=CUFF.2326.2;frac=1.000000;cov=2907.066833;conf_lo=68.988218;FPKM=71.7285286410;knownGeneID=2102043;conf_hi=75.056049;geneID=2102043
scaffold_4	Cufflinks	Gene	2251528	2251845	100.0	-	0	ID=G1284597;
scaffold_4	Cufflinks	transcript	2251528	2251845	1000.00	-	0	ID=1284597;Parent=G1284597;frac=1.000000;cov=107.287543;conf_lo=1.010172;FPKM=2.5245620369;knownGeneID=1284597;conf_hi=1.688430;geneID=1284597
scaffold_4	Cufflinks	exon	2251528	2251845	1000.00	-	.	Parent=1284597;frac=1.000000;cov=107.287543;conf_lo=1.010172;FPKM=2.5245620369;knownGeneID=1284597;conf_hi=1.688430;geneID=1284597
scaffold_4	Cufflinks	start_codon	2251845	2251842	1000.00	-	0	Parent=1284597;frac=1.000000;cov=107.287543;conf_lo=1.010172;FPKM=2.5245620369;knownGeneID=1284597;conf_hi=1.688430;geneID=1284597
scaffold_4	Cufflinks	stop_codon	2251525	2251528	1000.00	-	0	Parent=1284597;frac=1.000000;cov=107.287543;conf_lo=1.010172;FPKM=2.5245620369;knownGeneID=1284597;conf_hi=1.688430;geneID=1284597
scaffold_4	Cufflinks	CDS	2251528	2251845	1000.00	-	0	Parent=1284597;frac=1.000000;cov=107.287543;conf_lo=1.010172;FPKM=2.5245620369;knownGeneID=1284597;conf_hi=1.688430;geneID=1284597
scaffold_6	Cufflinks	Gene	1443331	1444114	100.0	+	0	ID=G2626267;
scaffold_6	Cufflinks	transcript	1443331	1444114	1000.00	+	0	ID=2626267;Parent=G2626267;frac=0.865468;cov=83450.185752;conf_lo=2127.504732;FPKM=2101.4869162237;knownGeneID=2626267;conf_hi=2152.711524;geneID=2626267
scaffold_6	Cufflinks	exon	1443331	1443395	1000.00	+	.	Parent=2626267;frac=0.865468;cov=83450.185752;conf_lo=2127.504732;FPKM=2101.4869162237;knownGeneID=2626267;conf_hi=2152.711524;geneID=2626267
scaffold_6	Cufflinks	exon	1443453	1443472	1000.00	+	.	Parent=2626267;frac=0.865468;cov=83450.185752;conf_lo=2127.504732;FPKM=2101.4869162237;knownGeneID=2626267;conf_hi=2152.711524;geneID=2626267
scaffold_6	Cufflinks	exon	1443522	1443672	1000.00	+	.	Parent=2626267;frac=0.865468;cov=83450.185752;conf_lo=2127.504732;FPKM=2101.4869162237;knownGeneID=2626267;conf_hi=2152.711524;geneID=2626267
scaffold_6	Cufflinks	exon	1443724	1443870	1000.00	+	.	Parent=2626267;frac=0.865468;cov=83450.185752;conf_lo=2127.504732;FPKM=2101.4869162237;knownGeneID=2626267;conf_hi=2152.711524;geneID=2626267
scaffold_6	Cufflinks	exon	1443922	1444114	1000.00	+	.	Parent=2626267;frac=0.865468;cov=83450.185752;conf_lo=2127.504732;FPKM=2101.4869162237;knownGeneID=2626267;conf_hi=2152.711524;geneID=2626267
scaffold_6	Cufflinks	start_codon	1443331	1443334	1000.00	+	0	Parent=2626267;frac=0.865468;cov=83450.185752;conf_lo=2127.504732;FPKM=2101.4869162237;knownGeneID=2626267;conf_hi=2152.711524;geneID=2626267
scaffold_6	Cufflinks	stop_codon	1444111	1444114	1000.00	+	0	Parent=2626267;frac=0.865468;cov=83450.185752;conf_lo=2127.504732;FPKM=2101.4869162237;knownGeneID=2626267;conf_hi=2152.711524;geneID=2626267
scaffold_6	Cufflinks	CDS	1443331	1443395	1000.00	+	0	Parent=2626267;frac=0.865468;cov=83450.185752;conf_lo=2127.504732;FPKM=2101.4869162237;knownGeneID=2626267;conf_hi=2152.711524;geneID=2626267
scaffold_6	Cufflinks	CDS	1443453	1443472	1000.00	+	1	Parent=2626267;frac=0.865468;cov=83450.185752;conf_lo=2127.504732;FPKM=2101.4869162237;knownGeneID=2626267;conf_hi=2152.711524;geneID=2626267
scaffold_6	Cufflinks	CDS	1443522	1443672	1000.00	+	2	Parent=2626267;frac=0.865468;cov=83450.185752;conf_lo=2127.504732;FPKM=2101.4869162237;knownGeneID=2626267;conf_hi=2152.711524;geneID=2626267
scaffold_6	Cufflinks	CDS	1443724	1443870	1000.00	+	2	Parent=2626267;frac=0.865468;cov=83450.185752;conf_lo=2127.504732;FPKM=2101.4869162237;knownGeneID=2626267;conf_hi=2152.711524;geneID=2626267
scaffold_6	Cufflinks	CDS	1443922	1444114	1000.00	+	1	Parent=2626267;frac=0.865468;cov=83450.185752;conf_lo=2127.504732;FPKM=2101.4869162237;knownGeneID=2626267;conf_hi=2152.711524;geneID=2626267
scaffold_6	Cufflinks	transcript	1443331	1444023	169.00	+	0	ID=CUFF.11789.2;Parent=G2626267;frac=0.134532;cov=14145.322012;conf_lo=354.781121;FPKM=356.2150145715;knownGeneID=2626267;conf_hi=367.932469;geneID=2626267
scaffold_6	Cufflinks	exon	1443331	1443472	169.00	+	.	Parent=CUFF.11789.2;frac=0.134532;cov=14145.322012;conf_lo=354.781121;FPKM=356.2150145715;knownGeneID=2626267;conf_hi=367.932469;geneID=2626267
scaffold_6	Cufflinks	exon	1443522	1443672	169.00	+	.	Parent=CUFF.11789.2;frac=0.134532;cov=14145.322012;conf_lo=354.781121;FPKM=356.2150145715;knownGeneID=2626267;conf_hi=367.932469;geneID=2626267
scaffold_6	Cufflinks	exon	1443724	1443870	169.00	+	.	Parent=CUFF.11789.2;frac=0.134532;cov=14145.322012;conf_lo=354.781121;FPKM=356.2150145715;knownGeneID=2626267;conf_hi=367.932469;geneID=2626267
scaffold_6	Cufflinks	exon	1443922	1444023	169.00	+	.	Parent=CUFF.11789.2;frac=0.134532;cov=14145.322012;conf_lo=354.781121;FPKM=356.2150145715;knownGeneID=2626267;conf_hi=367.932469;geneID=2626267
scaffold_6	Cufflinks	start_codon	1443331	1443334	169.00	+	0	Parent=CUFF.11789.2;frac=0.134532;cov=14145.322012;conf_lo=354.781121;FPKM=356.2150145715;knownGeneID=2626267;conf_hi=367.932469;geneID=2626267
scaffold_6	Cufflinks	stop_codon	1443396	1443399	169.00	+	0	Parent=CUFF.11789.2;frac=0.134532;cov=14145.322012;conf_lo=354.781121;FPKM=356.2150145715;knownGeneID=2626267;conf_hi=367.932469;geneID=2626267
scaffold_6	Cufflinks	CDS	1443331	1443399	169.00	+	0	Parent=CUFF.11789.2;frac=0.134532;cov=14145.322012;conf_lo=354.781121;FPKM=356.2150145715;knownGeneID=2626267;conf_hi=367.932469;geneID=2626267
scaffold_3	Cufflinks	Gene	513170	514733	100.0	+	0	ID=G2745165;
scaffold_3	Cufflinks	transcript	513170	514733	1000.00	+	0	ID=2745165;Parent=G2745165;frac=1.000000;cov=145.626772;conf_lo=3.153280;FPKM=3.7221254118;knownGeneID=2745165;conf_hi=3.698515;geneID=2745165
scaffold_3	Cufflinks	exon	513170	513264	1000.00	+	.	Parent=2745165;frac=1.000000;cov=145.626772;conf_lo=3.153280;FPKM=3.7221254118;knownGeneID=2745165;conf_hi=3.698515;geneID=2745165
scaffold_3	Cufflinks	exon	513314	514733	1000.00	+	.	Parent=2745165;frac=1.000000;cov=145.626772;conf_lo=3.153280;FPKM=3.7221254118;knownGeneID=2745165;conf_hi=3.698515;geneID=2745165
scaffold_3	Cufflinks	start_codon	513170	513173	1000.00	+	0	Parent=2745165;frac=1.000000;cov=145.626772;conf_lo=3.153280;FPKM=3.7221254118;knownGeneID=2745165;conf_hi=3.698515;geneID=2745165
scaffold_3	Cufflinks	stop_codon	514730	514733	1000.00	+	0	Parent=2745165;frac=1.000000;cov=145.626772;conf_lo=3.153280;FPKM=3.7221254118;knownGeneID=2745165;conf_hi=3.698515;geneID=2745165
scaffold_3	Cufflinks	CDS	513170	513264	1000.00	+	0	Parent=2745165;frac=1.000000;cov=145.626772;conf_lo=3.153280;FPKM=3.7221254118;knownGeneID=2745165;conf_hi=3.698515;geneID=2745165
scaffold_3	Cufflinks	CDS	513314	514733	1000.00	+	1	Parent=2745165;frac=1.000000;cov=145.626772;conf_lo=3.153280;FPKM=3.7221254118;knownGeneID=2745165;conf_hi=3.698515;geneID=2745165
scaffold_14	Cufflinks	Gene	460584	461980	100.0	-	0	ID=G2673018;
scaffold_14	Cufflinks	transcript	460584	461980	1000.00	-	0	ID=2673018;Parent=G2673018;frac=1.000000;cov=2252.833821;conf_lo=49.219790;FPKM=56.9440104589;knownGeneID=2673018;conf_hi=51.514324;geneID=2673018
scaffold_14	Cufflinks	exon	460584	461873	1000.00	-	.	Parent=2673018;frac=1.000000;cov=2252.833821;conf_lo=49.219790;FPKM=56.9440104589;knownGeneID=2673018;conf_hi=51.514324;geneID=2673018
scaffold_14	Cufflinks	exon	461927	461980	1000.00	-	.	Parent=2673018;frac=1.000000;cov=2252.833821;conf_lo=49.219790;FPKM=56.9440104589;knownGeneID=2673018;conf_hi=51.514324;geneID=2673018
scaffold_14	Cufflinks	start_codon	461980	461977	1000.00	-	0	Parent=2673018;frac=1.000000;cov=2252.833821;conf_lo=49.219790;FPKM=56.9440104589;knownGeneID=2673018;conf_hi=51.514324;geneID=2673018
scaffold_14	Cufflinks	stop_codon	460581	460584	1000.00	-	0	Parent=2673018;frac=1.000000;cov=2252.833821;conf_lo=49.219790;FPKM=56.9440104589;knownGeneID=2673018;conf_hi=51.514324;geneID=2673018
scaffold_14	Cufflinks	CDS	460584	461873	1000.00	-	0	Parent=2673018;frac=1.000000;cov=2252.833821;conf_lo=49.219790;FPKM=56.9440104589;knownGeneID=2673018;conf_hi=51.514324;geneID=2673018
scaffold_14	Cufflinks	CDS	461927	461980	1000.00	-	2	Parent=2673018;frac=1.000000;cov=2252.833821;conf_lo=49.219790;FPKM=56.9440104589;knownGeneID=2673018;conf_hi=51.514324;geneID=2673018
scaffold_14	Cufflinks	Gene	447167	448425	100.0	+	0	ID=G2673012;
scaffold_14	Cufflinks	transcript	447167	448425	1000.00	+	0	ID=CUFF.437.2;Parent=G2673012;frac=0.594620;cov=439.997481;conf_lo=9.997294;FPKM=10.6957510592;knownGeneID=2673012;conf_hi=11.396536;geneID=2673012
scaffold_14	Cufflinks	exon	447167	447266	1000.00	+	.	Parent=CUFF.437.2;frac=0.594620;cov=439.997481;conf_lo=9.997294;FPKM=10.6957510592;knownGeneID=2673012;conf_hi=11.396536;geneID=2673012
scaffold_14	Cufflinks	exon	447317	447359	1000.00	+	.	Parent=CUFF.437.2;frac=0.594620;cov=439.997481;conf_lo=9.997294;FPKM=10.6957510592;knownGeneID=2673012;conf_hi=11.396536;geneID=2673012
scaffold_14	Cufflinks	exon	447411	447612	1000.00	+	.	Parent=CUFF.437.2;frac=0.594620;cov=439.997481;conf_lo=9.997294;FPKM=10.6957510592;knownGeneID=2673012;conf_hi=11.396536;geneID=2673012
scaffold_14	Cufflinks	exon	447667	447769	1000.00	+	.	Parent=CUFF.437.2;frac=0.594620;cov=439.997481;conf_lo=9.997294;FPKM=10.6957510592;knownGeneID=2673012;conf_hi=11.396536;geneID=2673012
scaffold_14	Cufflinks	exon	447820	447964	1000.00	+	.	Parent=CUFF.437.2;frac=0.594620;cov=439.997481;conf_lo=9.997294;FPKM=10.6957510592;knownGeneID=2673012;conf_hi=11.396536;geneID=2673012
scaffold_14	Cufflinks	exon	448017	448128	1000.00	+	.	Parent=CUFF.437.2;frac=0.594620;cov=439.997481;conf_lo=9.997294;FPKM=10.6957510592;knownGeneID=2673012;conf_hi=11.396536;geneID=2673012
scaffold_14	Cufflinks	exon	448190	448273	1000.00	+	.	Parent=CUFF.437.2;frac=0.594620;cov=439.997481;conf_lo=9.997294;FPKM=10.6957510592;knownGeneID=2673012;conf_hi=11.396536;geneID=2673012
scaffold_14	Cufflinks	exon	448324	448425	1000.00	+	.	Parent=CUFF.437.2;frac=0.594620;cov=439.997481;conf_lo=9.997294;FPKM=10.6957510592;knownGeneID=2673012;conf_hi=11.396536;geneID=2673012
scaffold_14	Cufflinks	start_codon	447204	447207	1000.00	+	0	Parent=CUFF.437.2;frac=0.594620;cov=439.997481;conf_lo=9.997294;FPKM=10.6957510592;knownGeneID=2673012;conf_hi=11.396536;geneID=2673012
scaffold_14	Cufflinks	stop_codon	447355	447358	1000.00	+	0	Parent=CUFF.437.2;frac=0.594620;cov=439.997481;conf_lo=9.997294;FPKM=10.6957510592;knownGeneID=2673012;conf_hi=11.396536;geneID=2673012
scaffold_14	Cufflinks	CDS	447204	447266	1000.00	+	0	Parent=CUFF.437.2;frac=0.594620;cov=439.997481;conf_lo=9.997294;FPKM=10.6957510592;knownGeneID=2673012;conf_hi=11.396536;geneID=2673012
scaffold_14	Cufflinks	CDS	447317	447358	1000.00	+	2	Parent=CUFF.437.2;frac=0.594620;cov=439.997481;conf_lo=9.997294;FPKM=10.6957510592;knownGeneID=2673012;conf_hi=11.396536;geneID=2673012
scaffold_10	Cufflinks	Gene	1279351	1279795	100.0	-	0	ID=G2637217;
scaffold_10	Cufflinks	transcript	1279351	1279795	1000.00	-	0	ID=2637217;Parent=G2637217;frac=1.000000;cov=1618.460413;conf_lo=14.271303;FPKM=39.6791903382;knownGeneID=2637217;conf_hi=17.469743;geneID=2637217
scaffold_10	Cufflinks	exon	1279351	1279401	1000.00	-	.	Parent=2637217;frac=1.000000;cov=1618.460413;conf_lo=14.271303;FPKM=39.6791903382;knownGeneID=2637217;conf_hi=17.469743;geneID=2637217
scaffold_10	Cufflinks	exon	1279458	1279507	1000.00	-	.	Parent=2637217;frac=1.000000;cov=1618.460413;conf_lo=14.271303;FPKM=39.6791903382;knownGeneID=2637217;conf_hi=17.469743;geneID=2637217
scaffold_10	Cufflinks	exon	1279562	1279601	1000.00	-	.	Parent=2637217;frac=1.000000;cov=1618.460413;conf_lo=14.271303;FPKM=39.6791903382;knownGeneID=2637217;conf_hi=17.469743;geneID=2637217
scaffold_10	Cufflinks	exon	1279673	1279795	1000.00	-	.	Parent=2637217;frac=1.000000;cov=1618.460413;conf_lo=14.271303;FPKM=39.6791903382;knownGeneID=2637217;conf_hi=17.469743;geneID=2637217
scaffold_10	Cufflinks	start_codon	1279795	1279792	1000.00	-	0	Parent=2637217;frac=1.000000;cov=1618.460413;conf_lo=14.271303;FPKM=39.6791903382;knownGeneID=2637217;conf_hi=17.469743;geneID=2637217
scaffold_10	Cufflinks	stop_codon	1279348	1279351	1000.00	-	0	Parent=2637217;frac=1.000000;cov=1618.460413;conf_lo=14.271303;FPKM=39.6791903382;knownGeneID=2637217;conf_hi=17.469743;geneID=2637217
scaffold_10	Cufflinks	CDS	1279351	1279401	1000.00	-	0	Parent=2637217;frac=1.000000;cov=1618.460413;conf_lo=14.271303;FPKM=39.6791903382;knownGeneID=2637217;conf_hi=17.469743;geneID=2637217
scaffold_10	Cufflinks	CDS	1279458	1279507	1000.00	-	2	Parent=2637217;frac=1.000000;cov=1618.460413;conf_lo=14.271303;FPKM=39.6791903382;knownGeneID=2637217;conf_hi=17.469743;geneID=2637217
scaffold_10	Cufflinks	CDS	1279562	1279601	1000.00	-	0	Parent=2637217;frac=1.000000;cov=1618.460413;conf_lo=14.271303;FPKM=39.6791903382;knownGeneID=2637217;conf_hi=17.469743;geneID=2637217
scaffold_10	Cufflinks	CDS	1279673	1279795	1000.00	-	0	Parent=2637217;frac=1.000000;cov=1618.460413;conf_lo=14.271303;FPKM=39.6791903382;knownGeneID=2637217;conf_hi=17.469743;geneID=2637217
scaffold_3	Cufflinks	Gene	3263214	3263974	100.0	-	0	ID=G2208168;
scaffold_3	Cufflinks	transcript	3263214	3263974	1000.00	-	0	ID=CUFF.5276.2;Parent=G2208168;frac=0.725122;cov=303.534449;conf_lo=7.476013;FPKM=8.0839810903;knownGeneID=2208168;conf_hi=8.718158;geneID=2208168
scaffold_3	Cufflinks	exon	3263214	3263974	1000.00	-	.	Parent=CUFF.5276.2;frac=0.725122;cov=303.534449;conf_lo=7.476013;FPKM=8.0839810903;knownGeneID=2208168;conf_hi=8.718158;geneID=2208168
scaffold_3	Cufflinks	start_codon	3263963	3263960	1000.00	-	0	Parent=CUFF.5276.2;frac=0.725122;cov=303.534449;conf_lo=7.476013;FPKM=8.0839810903;knownGeneID=2208168;conf_hi=8.718158;geneID=2208168
scaffold_3	Cufflinks	stop_codon	3263211	3263214	1000.00	-	0	Parent=CUFF.5276.2;frac=0.725122;cov=303.534449;conf_lo=7.476013;FPKM=8.0839810903;knownGeneID=2208168;conf_hi=8.718158;geneID=2208168
scaffold_3	Cufflinks	CDS	3263214	3263963	1000.00	-	0	Parent=CUFF.5276.2;frac=0.725122;cov=303.534449;conf_lo=7.476013;FPKM=8.0839810903;knownGeneID=2208168;conf_hi=8.718158;geneID=2208168
scaffold_8	Cufflinks	Gene	1783755	1784075	100.0	+	0	ID=G2349183;
scaffold_8	Cufflinks	transcript	1783755	1784075	1000.00	+	0	ID=2349183;Parent=G2349183;frac=1.000000;cov=16521.108643;conf_lo=186.107389;FPKM=389.4425918104;knownGeneID=2349183;conf_hi=195.099673;geneID=2349183
scaffold_8	Cufflinks	exon	1783755	1784075	1000.00	+	.	Parent=2349183;frac=1.000000;cov=16521.108643;conf_lo=186.107389;FPKM=389.4425918104;knownGeneID=2349183;conf_hi=195.099673;geneID=2349183
scaffold_8	Cufflinks	start_codon	1783755	1783758	1000.00	+	0	Parent=2349183;frac=1.000000;cov=16521.108643;conf_lo=186.107389;FPKM=389.4425918104;knownGeneID=2349183;conf_hi=195.099673;geneID=2349183
scaffold_8	Cufflinks	stop_codon	1784072	1784075	1000.00	+	0	Parent=2349183;frac=1.000000;cov=16521.108643;conf_lo=186.107389;FPKM=389.4425918104;knownGeneID=2349183;conf_hi=195.099673;geneID=2349183
scaffold_8	Cufflinks	CDS	1783755	1784075	1000.00	+	0	Parent=2349183;frac=1.000000;cov=16521.108643;conf_lo=186.107389;FPKM=389.4425918104;knownGeneID=2349183;conf_hi=195.099673;geneID=2349183
scaffold_3	Cufflinks	Gene	1383915	1385301	100.0	+	0	ID=G2614722;
scaffold_3	Cufflinks	transcript	1384755	1385301	545.00	+	0	ID=CUFF.4828.2;Parent=G2614722;frac=0.145586;cov=32.723461;conf_lo=0.523864;FPKM=0.7985626319;knownGeneID=2614722;conf_hi=1.078543;geneID=2614722
scaffold_3	Cufflinks	exon	1384755	1385074	545.00	+	.	Parent=CUFF.4828.2;frac=0.145586;cov=32.723461;conf_lo=0.523864;FPKM=0.7985626319;knownGeneID=2614722;conf_hi=1.078543;geneID=2614722
scaffold_3	Cufflinks	exon	1385158	1385301	545.00	+	.	Parent=CUFF.4828.2;frac=0.145586;cov=32.723461;conf_lo=0.523864;FPKM=0.7985626319;knownGeneID=2614722;conf_hi=1.078543;geneID=2614722
scaffold_3	Cufflinks	start_codon	1384793	1384796	545.00	+	0	Parent=CUFF.4828.2;frac=0.145586;cov=32.723461;conf_lo=0.523864;FPKM=0.7985626319;knownGeneID=2614722;conf_hi=1.078543;geneID=2614722
scaffold_3	Cufflinks	stop_codon	1385298	1385301	545.00	+	0	Parent=CUFF.4828.2;frac=0.145586;cov=32.723461;conf_lo=0.523864;FPKM=0.7985626319;knownGeneID=2614722;conf_hi=1.078543;geneID=2614722
scaffold_3	Cufflinks	CDS	1384793	1385074	545.00	+	0	Parent=CUFF.4828.2;frac=0.145586;cov=32.723461;conf_lo=0.523864;FPKM=0.7985626319;knownGeneID=2614722;conf_hi=1.078543;geneID=2614722
scaffold_3	Cufflinks	CDS	1385158	1385301	545.00	+	2	Parent=CUFF.4828.2;frac=0.145586;cov=32.723461;conf_lo=0.523864;FPKM=0.7985626319;knownGeneID=2614722;conf_hi=1.078543;geneID=2614722
scaffold_3	Cufflinks	transcript	1383915	1385301	1000.00	+	0	ID=2614722;Parent=G2614722;frac=0.854414;cov=60.032555;conf_lo=1.285966;FPKM=1.4649964503;knownGeneID=2614722;conf_hi=1.647192;geneID=2614722
scaffold_3	Cufflinks	exon	1383915	1384175	1000.00	+	.	Parent=2614722;frac=0.854414;cov=60.032555;conf_lo=1.285966;FPKM=1.4649964503;knownGeneID=2614722;conf_hi=1.647192;geneID=2614722
scaffold_3	Cufflinks	exon	1384225	1384500	1000.00	+	.	Parent=2614722;frac=0.854414;cov=60.032555;conf_lo=1.285966;FPKM=1.4649964503;knownGeneID=2614722;conf_hi=1.647192;geneID=2614722
scaffold_3	Cufflinks	exon	1384555	1384708	1000.00	+	.	Parent=2614722;frac=0.854414;cov=60.032555;conf_lo=1.285966;FPKM=1.4649964503;knownGeneID=2614722;conf_hi=1.647192;geneID=2614722
scaffold_3	Cufflinks	exon	1384791	1385074	1000.00	+	.	Parent=2614722;frac=0.854414;cov=60.032555;conf_lo=1.285966;FPKM=1.4649964503;knownGeneID=2614722;conf_hi=1.647192;geneID=2614722
scaffold_3	Cufflinks	exon	1385158	1385301	1000.00	+	.	Parent=2614722;frac=0.854414;cov=60.032555;conf_lo=1.285966;FPKM=1.4649964503;knownGeneID=2614722;conf_hi=1.647192;geneID=2614722
scaffold_3	Cufflinks	start_codon	1383915	1383918	1000.00	+	0	Parent=2614722;frac=0.854414;cov=60.032555;conf_lo=1.285966;FPKM=1.4649964503;knownGeneID=2614722;conf_hi=1.647192;geneID=2614722
scaffold_3	Cufflinks	stop_codon	1385298	1385301	1000.00	+	0	Parent=2614722;frac=0.854414;cov=60.032555;conf_lo=1.285966;FPKM=1.4649964503;knownGeneID=2614722;conf_hi=1.647192;geneID=2614722
scaffold_3	Cufflinks	CDS	1383915	1384175	1000.00	+	0	Parent=2614722;frac=0.854414;cov=60.032555;conf_lo=1.285966;FPKM=1.4649964503;knownGeneID=2614722;conf_hi=1.647192;geneID=2614722
scaffold_3	Cufflinks	CDS	1384225	1384500	1000.00	+	2	Parent=2614722;frac=0.854414;cov=60.032555;conf_lo=1.285966;FPKM=1.4649964503;knownGeneID=2614722;conf_hi=1.647192;geneID=2614722
scaffold_3	Cufflinks	CDS	1384555	1384708	1000.00	+	1	Parent=2614722;frac=0.854414;cov=60.032555;conf_lo=1.285966;FPKM=1.4649964503;knownGeneID=2614722;conf_hi=1.647192;geneID=2614722
scaffold_3	Cufflinks	CDS	1384791	1385074	1000.00	+	1	Parent=2614722;frac=0.854414;cov=60.032555;conf_lo=1.285966;FPKM=1.4649964503;knownGeneID=2614722;conf_hi=1.647192;geneID=2614722
scaffold_3	Cufflinks	CDS	1385158	1385301	1000.00	+	2	Parent=2614722;frac=0.854414;cov=60.032555;conf_lo=1.285966;FPKM=1.4649964503;knownGeneID=2614722;conf_hi=1.647192;geneID=2614722
scaffold_1	Cufflinks	Gene	944343	944723	100.0	+	0	ID=G1146795;
scaffold_1	Cufflinks	transcript	944343	944723	1000.00	+	0	ID=1146795;Parent=G1146795;frac=1.000000;cov=912.545944;conf_lo=11.779809;FPKM=21.9593883535;knownGeneID=1146795;conf_hi=13.923783;geneID=1146795
scaffold_1	Cufflinks	exon	944343	944723	1000.00	+	.	Parent=1146795;frac=1.000000;cov=912.545944;conf_lo=11.779809;FPKM=21.9593883535;knownGeneID=1146795;conf_hi=13.923783;geneID=1146795
scaffold_1	Cufflinks	start_codon	944343	944346	1000.00	+	0	Parent=1146795;frac=1.000000;cov=912.545944;conf_lo=11.779809;FPKM=21.9593883535;knownGeneID=1146795;conf_hi=13.923783;geneID=1146795
scaffold_1	Cufflinks	stop_codon	944720	944723	1000.00	+	0	Parent=1146795;frac=1.000000;cov=912.545944;conf_lo=11.779809;FPKM=21.9593883535;knownGeneID=1146795;conf_hi=13.923783;geneID=1146795
scaffold_1	Cufflinks	CDS	944343	944723	1000.00	+	0	Parent=1146795;frac=1.000000;cov=912.545944;conf_lo=11.779809;FPKM=21.9593883535;knownGeneID=1146795;conf_hi=13.923783;geneID=1146795
scaffold_3	Cufflinks	Gene	2882748	2883101	100.0	+	0	ID=G2616473;
scaffold_3	Cufflinks	transcript	2882748	2883101	1000.00	+	0	ID=2616473;Parent=G2616473;frac=1.000000;cov=216.020487;conf_lo=2.540839;FPKM=5.3638253489;knownGeneID=2616473;conf_hi=3.642734;geneID=2616473
scaffold_3	Cufflinks	exon	2882748	2883101	1000.00	+	.	Parent=2616473;frac=1.000000;cov=216.020487;conf_lo=2.540839;FPKM=5.3638253489;knownGeneID=2616473;conf_hi=3.642734;geneID=2616473
scaffold_3	Cufflinks	start_codon	2882748	2882751	1000.00	+	0	Parent=2616473;frac=1.000000;cov=216.020487;conf_lo=2.540839;FPKM=5.3638253489;knownGeneID=2616473;conf_hi=3.642734;geneID=2616473
scaffold_3	Cufflinks	stop_codon	2883098	2883101	1000.00	+	0	Parent=2616473;frac=1.000000;cov=216.020487;conf_lo=2.540839;FPKM=5.3638253489;knownGeneID=2616473;conf_hi=3.642734;geneID=2616473
scaffold_3	Cufflinks	CDS	2882748	2883101	1000.00	+	0	Parent=2616473;frac=1.000000;cov=216.020487;conf_lo=2.540839;FPKM=5.3638253489;knownGeneID=2616473;conf_hi=3.642734;geneID=2616473
scaffold_6	Cufflinks	Gene	1304637	1304928	100.0	+	0	ID=G2291471;
scaffold_6	Cufflinks	transcript	1304637	1304928	1000.00	+	0	ID=2291471;Parent=G2291471;frac=1.000000;cov=50.427467;conf_lo=0.279821;FPKM=1.2061431671;knownGeneID=2291471;conf_hi=0.746190;geneID=2291471
scaffold_6	Cufflinks	exon	1304637	1304845	1000.00	+	.	Parent=2291471;frac=1.000000;cov=50.427467;conf_lo=0.279821;FPKM=1.2061431671;knownGeneID=2291471;conf_hi=0.746190;geneID=2291471
scaffold_6	Cufflinks	exon	1304892	1304928	1000.00	+	.	Parent=2291471;frac=1.000000;cov=50.427467;conf_lo=0.279821;FPKM=1.2061431671;knownGeneID=2291471;conf_hi=0.746190;geneID=2291471
scaffold_6	Cufflinks	start_codon	1304637	1304640	1000.00	+	0	Parent=2291471;frac=1.000000;cov=50.427467;conf_lo=0.279821;FPKM=1.2061431671;knownGeneID=2291471;conf_hi=0.746190;geneID=2291471
scaffold_6	Cufflinks	stop_codon	1304925	1304928	1000.00	+	0	Parent=2291471;frac=1.000000;cov=50.427467;conf_lo=0.279821;FPKM=1.2061431671;knownGeneID=2291471;conf_hi=0.746190;geneID=2291471
scaffold_6	Cufflinks	CDS	1304637	1304845	1000.00	+	0	Parent=2291471;frac=1.000000;cov=50.427467;conf_lo=0.279821;FPKM=1.2061431671;knownGeneID=2291471;conf_hi=0.746190;geneID=2291471
scaffold_6	Cufflinks	CDS	1304892	1304928	1000.00	+	1	Parent=2291471;frac=1.000000;cov=50.427467;conf_lo=0.279821;FPKM=1.2061431671;knownGeneID=2291471;conf_hi=0.746190;geneID=2291471
scaffold_10	Cufflinks	Gene	393490	396139	100.0	+	0	ID=G2452129;
scaffold_10	Cufflinks	transcript	394208	396139	343.00	+	0	ID=CUFF.1905.3;Parent=G2452129;frac=0.141216;cov=311.572458;conf_lo=7.309028;FPKM=7.7865524310;knownGeneID=2452129;conf_hi=8.268204;geneID=2452129
scaffold_10	Cufflinks	exon	394208	394387	343.00	+	.	Parent=CUFF.1905.3;frac=0.141216;cov=311.572458;conf_lo=7.309028;FPKM=7.7865524310;knownGeneID=2452129;conf_hi=8.268204;geneID=2452129
scaffold_10	Cufflinks	exon	394441	396139	343.00	+	.	Parent=CUFF.1905.3;frac=0.141216;cov=311.572458;conf_lo=7.309028;FPKM=7.7865524310;knownGeneID=2452129;conf_hi=8.268204;geneID=2452129
scaffold_10	Cufflinks	start_codon	395465	395468	343.00	+	0	Parent=CUFF.1905.3;frac=0.141216;cov=311.572458;conf_lo=7.309028;FPKM=7.7865524310;knownGeneID=2452129;conf_hi=8.268204;geneID=2452129
scaffold_10	Cufflinks	stop_codon	396067	396070	343.00	+	0	Parent=CUFF.1905.3;frac=0.141216;cov=311.572458;conf_lo=7.309028;FPKM=7.7865524310;knownGeneID=2452129;conf_hi=8.268204;geneID=2452129
scaffold_10	Cufflinks	CDS	395465	396070	343.00	+	0	Parent=CUFF.1905.3;frac=0.141216;cov=311.572458;conf_lo=7.309028;FPKM=7.7865524310;knownGeneID=2452129;conf_hi=8.268204;geneID=2452129
[truncated: 186,857 more rows]
