# Supplementary material for: Schizophyllum commune has an extensive and functional alternative splicing repertoire
Source: Sci Rep. 2016 Sep 23;6:33640. doi: 10.1038/srep33640 (PMC5034255; doi:10.1038/srep33640)
Supplement: Supplementary Dataset 2 [file srep33640-s3.xls]

## Sheet: Description
Sheet name	Description
ALL	All genes
Named Genes	Just genes that have been assigned names
Alt. Subcell Location	Only genes with alternative subcellular locations
Transcription Factors	Only transcription factors
Cazymes	Only Cazymes
Secreted	Only secreted proteins
Cytochrome P450s	Only cytochrome P450s
Metabolic	Only metabolic genes
Field	Description
Scaffold ID	Scaffold that the transcript lies on
Gene ID	The ID of the gene
Transcript ID	The ID of the transcript
Strand	The strand the gene lies on
Transcript Start	The starting base of the transcript
Transcript End	The last base of the transcript
Retention	The number of introns retained in this transcript
Alt. 5' SS	The number of Alternative 5' splicing sites in this transcript
Alt 3' SS	The number of Alternative 3' splicing sites in this transcript
Skipped	The number of skipped exons in this transcript
Vegetative	Expression in vegetative state
Vegetative Ind.	Expression in vegetative induced state
Aggregates	Expression in aggregates
Primordia	Expression in primordia
Mushroom	Expression in mushroom
TCS	Time course switch score
Inv. Jaccard	Ratio of number of annotations in common vs. number of total annotations. If 1, then high functional difference, if 0, no functional difference
Location	Predicted subcellular location
Transcription Factor	Is it a transcription factor?
Cazyme	Is it a cazyme?
Secreted	Is it a secreted protein?
CP450	Is it a cytochrome P450?
Metabolic	Is it a metabolic gene?
Alt. SubCell Loc.	Does this gene have alternative subcellular locations?
Name	Gene Name

## Sheet: ALL
Scaffold ID	Gene ID	Transcript ID	Strand	Transcript Start	Transcript End	Retention	Alt. 5' SS	Alt 3' SS	Skipped	Vegetative	Vegetative Ind.	Aggregates	Primordia	Mushroom	TCS	Inv. Jaccard	Location	Transcription Factor	Cazyme	Secreted	CP450	Metabolic	Alt. SubCell Loc.	Name
scaffold_1	1037574	1037574	-	2205722	2206949	0	1	0	0	28.5513	34.1013	26.4462	27.1249	19.0459	0.227059	0.5		FALSE	FALSE	FALSE	FALSE	FALSE	FALSE
scaffold_1	1037574	CUFF.3573.1	-	2205722	2206967	1	0	0	0	3.85892	3.71387	5.01014	4.7094	11.1137	0.227059	0.5		FALSE	FALSE	FALSE	FALSE	FALSE	FALSE
scaffold_1	1037687	1037687	-	1354556	1355159	0	1	1	0	19.9147	30.7366	13.9935	29.9754	23.9375	0.323196	1	nucl	FALSE	FALSE	FALSE	FALSE	FALSE	FALSE
scaffold_1	1037687	CUFF.3470.2	-	1354556	1355166	0	0	0	1	54.7244	31.6018	82.2813	50.6163	52.1338	0.323196	1	nucl	FALSE	FALSE	FALSE	FALSE	FALSE	FALSE
scaffold_1	1065770	1065770	-	1355972	1356599	0	1	0	0	742.133	669.384	582.993	0	429.604	0.249137	1		FALSE	FALSE	FALSE	FALSE	FALSE	FALSE
scaffold_1	1065770	CUFF.4059.2	-	1355972	1356630	1	0	0	0	244.75	220.112	242.722	185.05	218.014	0.249137	1	extr	FALSE	FALSE	FALSE	FALSE	FALSE	FALSE
scaffold_1	1084550	CUFF.4545.2	+	1462700	1464071	0	0	0	0	0.00014125	0	0.656688	0.00233851	0.388417	0.960616	1		FALSE	FALSE	FALSE	FALSE	FALSE	FALSE
scaffold_1	1084550	CUFF.4545.3	+	1462700	1464071	0	0	1	0	0.656889	0.239363	0.00100453	0.424563	0.0491341	0.960616	1		FALSE	FALSE	FALSE	FALSE	FALSE	FALSE
scaffold_1	1084596	1084596	+	230675	233417	1	0	0	0	5.54438	3.62607	6.53316	4.70641	5.91994	0.279982	1		FALSE	FALSE	FALSE	FALSE	FALSE	FALSE
scaffold_1	1084596	CUFF.3069.2	+	230675	233295	0	0	1	0	3.08803	3.79537	3.14408	5.21049	3.49463	0.279982	1	nucl	FALSE	FALSE	FALSE	FALSE	FALSE	FALSE
scaffold_1	1086388	1086388	+	2428301	2428831	1	0	0	0	28.4825	20.7295	7.28873	21.2812	5.89613	0.220796	1		FALSE	FALSE	FALSE	FALSE	FALSE	FALSE
scaffold_1	1086388	CUFF.4007.2	+	2428301	2428831	0	0	0	0	66.4393	69.214	89.0752	73.6837	55.9262	0.220796	1		FALSE	FALSE	FALSE	FALSE	FALSE	FALSE
scaffold_1	1087235	1087235	-	3101551	3102992	0	1	0	0	5.74501	6.01807	2.26613	7.05901	4.06352	0.321701	0.571429	mito	FALSE	FALSE	FALSE	FALSE	FALSE	FALSE
scaffold_1	1087235	CUFF.4592.2	-	3101551	3102992	0	0	0	0	1.9688	0.45938	2.26518	0.44133	1.17735	0.321701	0.571429	mito	FALSE	FALSE	FALSE	FALSE	FALSE	FALSE
scaffold_1	1118157	CUFF.3362.2	+	2800188	2801120	0	0	0	0	9.1508	8.04598	5.69801	4.77363	2.94192	0.264699		mito	FALSE	FALSE	FALSE	FALSE	FALSE	FALSE
scaffold_1	1118157	CUFF.3362.4	+	2800189	2801120	1	1	0	0	0.000428365	0.000323667	0.000270992	0.00034173	2.27217	0.264699		mito	FALSE	FALSE	FALSE	FALSE	FALSE	FALSE
scaffold_1	1145009	CUFF.3763.2	-	3069176	3071092	1	1	0	0	0.839239	0.000120497	7.49399e-05	0.000625893	1.71091	0.57695			FALSE	FALSE	FALSE	FALSE	FALSE	FALSE
scaffold_1	1145009	CUFF.3763.3	-	3069176	3071092	0	0	0	1	1.59396	2.79169	2.85876	1.69514	0.000447135	0.207212			FALSE	FALSE	FALSE	FALSE	FALSE	FALSE
scaffold_1	1145009	CUFF.3763.3	-	3069176	3071092	0	0	0	1	1.59396	2.79169	2.85876	1.69514	0.000447135	0.57695			FALSE	FALSE	FALSE	FALSE	FALSE	FALSE
scaffold_1	1145009	CUFF.3763.4	-	3069176	3071092	1	1	0	0	0.394512	0.546936	0	0.526707	0	0.207212			FALSE	FALSE	FALSE	FALSE	FALSE	FALSE
scaffold_1	1147006	1147006	+	669394	671102	0	0	0	0	6.67253	4.44869	3.10749	2.93908	4.07894	6.93611e-05	0	nucl	FALSE	FALSE	FALSE	FALSE	FALSE	FALSE
scaffold_1	1147006	CUFF.4320.2	+	669394	671102	1	0	0	0	0.000123218	5.1249e-05	0	7.93804e-05	0.000435408	6.93611e-05	0		FALSE	FALSE	FALSE	FALSE	FALSE	FALSE
scaffold_1	1147209	1147209	+	421941	423324	1	0	0	0	1.25371	0.658355	1.18701	0.778272	0.643719	0.402762	1	nucl	FALSE	FALSE	FALSE	FALSE	FALSE	FALSE
scaffold_1	1147209	CUFF.4477.2	+	421941	423324	0	0	1	2	0.511718	0.329168	0.605761	0.367988	1.05014	0.402762	1	nucl	FALSE	FALSE	FALSE	FALSE	FALSE	FALSE
scaffold_1	1167675	CUFF.4439.2	-	4317581	4318994	0	0	0	0	21.4828	13.7361	18.1748	10.721	7.32144	0.151469			FALSE	FALSE	FALSE	FALSE	FALSE	FALSE
scaffold_1	1167675	CUFF.4439.3	-	4317581	4318994	1	1	0	0	19.4406	17.3572	15.6324	9.60483	9.66377	0.151469			FALSE	FALSE	FALSE	FALSE	FALSE	FALSE
scaffold_1	1169057	1169057	+	296394	298276	0	0	0	0	0.177875	0.471351	0.00137177	0.632042	0.00277764	0.560276			FALSE	FALSE	FALSE	FALSE	FALSE	FALSE
scaffold_1	1169057	CUFF.4097.2	+	296394	298179	1	0	1	0	0.305579	0.254529	1.17581	0.657448	1.18027	0.560276			FALSE	FALSE	FALSE	FALSE	FALSE	FALSE
scaffold_1	1169104	CUFF.3276.1	+	145946	148463	0	0	0	0	2.06161	2.75429	3.62712	4.0575	3.07966	0.443841	0.733333		FALSE	TRUE	FALSE	TRUE	FALSE	FALSE
scaffold_1	1169104	CUFF.3276.2	+	145946	148463	2	0	0	0	3.23246	1.56376	1.01732	1.06998	1.51411	0.443841	0.733333	cyto	FALSE	TRUE	FALSE	TRUE	FALSE	FALSE
scaffold_1	1179081	1179081	+	2052548	2054821	0	0	1	0	16.6593	15.945	19.5912	19.4966	22.3937	0.183175			FALSE	FALSE	FALSE	FALSE	FALSE	FALSE
scaffold_1	1179081	CUFF.3683.2	+	2052548	2054832	0	1	0	0	2.61457	1.57961	4.49109	5.11741	9.12431	0.183175			FALSE	FALSE	FALSE	FALSE	FALSE	FALSE
scaffold_1	1186461	CUFF.3929.2	+	4333854	4337816	0	0	0	3	4.01181	2.58814	4.39724	1.43591	2.21666	0.118454			FALSE	FALSE	FALSE	FALSE	FALSE	FALSE
scaffold_1	1186461	CUFF.3929.3	+	4333854	4337816	0	0	0	3	0.761804	0.605176	1.16753	0.731685	0.682919	0.118454		nucl	FALSE	FALSE	FALSE	FALSE	FALSE	FALSE
scaffold_1	1186489	CUFF.4543.2	+	4230078	4233166	0	0	0	0	7.85817	8.72567	11.6786	7.15476	8.77708	0.185214			FALSE	TRUE	FALSE	FALSE	FALSE	FALSE
scaffold_1	1186489	CUFF.4543.3	+	4230078	4233166	1	0	0	0	18.7001	18.5099	15.3773	19.2095	15.8561	0.185214			FALSE	TRUE	FALSE	FALSE	FALSE	FALSE
scaffold_1	1186842	CUFF.3689.2	-	3022162	3023838	0	1	0	0	6.90055	6.07276	5.0423	8.53008	3.71588	0.292478	0	mito	FALSE	FALSE	FALSE	FALSE	FALSE	FALSE
scaffold_1	1186842	CUFF.3689.3	-	3022162	3023838	0	0	0	0	1.47835	0.998142	0.00241886	0.000415477	2.4653	0.292478	0	mito	FALSE	FALSE	FALSE	FALSE	FALSE	FALSE
scaffold_1	1187647	1187647	+	480882	482156	0	1	0	0	1.39784	0.971577	1.78177	1.01254	0.848376	0.130528			FALSE	FALSE	FALSE	FALSE	FALSE	FALSE
scaffold_1	1187647	CUFF.3900.2	+	480882	482156	0	0	0	0	4.39505e-05	1.45268e-05	0.0183527	0.214049	3.45682e-05	0.130528			FALSE	FALSE	FALSE	FALSE	FALSE	FALSE
scaffold_1	1210034	1210034	+	2931205	2931632	0	0	0	0	3.83823	2.23336	0	6.1955	4.5045	0.341838			FALSE	FALSE	FALSE	FALSE	FALSE	FALSE
scaffold_1	1210034	CUFF.3731.2	+	2931209	2931632	1	1	0	0	0	2.31338	0	2.08809	1.62618	0.341838			FALSE	FALSE	FALSE	FALSE	FALSE	FALSE
scaffold_1	1210304	1210304	+	2076323	2080336	0	1	1	0	44.9974	37.7033	51.7772	36.1511	37.8491	0.276952	1		FALSE	FALSE	FALSE	FALSE	FALSE	FALSE
scaffold_1	1210304	CUFF.4200.2	+	2076323	2080343	0	0	0	1	10.0457	13.1455	0.00194827	17.0564	12.7803	0.276952	1		FALSE	FALSE	FALSE	FALSE	FALSE	FALSE
scaffold_1	1210331	1210331	-	1985385	1990061	1	1	0	0	2.57634	1.55833	1.46214	2.14547	3.06609	0.549884			FALSE	TRUE	FALSE	FALSE	FALSE	FALSE
scaffold_1	1210331	CUFF.3252.2	-	1985385	1990091	0	0	0	0	1.81089	0.675223	2.78378	0.862869	0.27055	0.549884			FALSE	TRUE	FALSE	FALSE	FALSE	FALSE
scaffold_1	1210820	1210820	-	575590	577177	0	1	0	0	8.78572	10.3168	15.4531	5.47052	6.28527	0.194204	1		FALSE	FALSE	FALSE	FALSE	FALSE	FALSE
scaffold_1	1210820	CUFF.3299.2	-	575590	577201	0	0	1	0	1.84244	2.57579	0.000292962	0.893742	0.782643	0.194204	1		FALSE	FALSE	FALSE	FALSE	FALSE	FALSE
scaffold_1	1266438	1266438	+	3340129	3340593	1	0	0	0	11.2099	9.82985	18.4895	8.60805	17.7079	0.568571		mito	FALSE	FALSE	FALSE	FALSE	FALSE	FALSE
scaffold_1	1266438	CUFF.4488.2	+	3340131	3340569	0	1	1	0	23.1654	13.3532	4.90353	28.3057	8.25389	0.568571			FALSE	FALSE	FALSE	FALSE	FALSE	FALSE
scaffold_1	1267391	1267391	-	3042012	3045659	1	0	0	0	31.1043	33.2626	39.414	39.6755	53.126	0.108457	1	nucl	FALSE	FALSE	FALSE	FALSE	FALSE	FALSE
scaffold_1	1267391	CUFF.4085.2	-	3042078	3045659	0	0	1	1	5.99562	7.02121	9.59766	8.24272	5.13888	0.108457	1	nucl	FALSE	FALSE	FALSE	FALSE	FALSE	FALSE
scaffold_1	1269007	1269007	+	2513312	2515624	1	0	0	0	32.5733	32.4365	40.1301	22.0936	30.1011	0.148562		nucl	FALSE	FALSE	FALSE	FALSE	FALSE	FALSE
scaffold_1	1269007	CUFF.4593.2	+	2513312	2515624	0	0	0	0	9.83358	10.3996	5.02485	7.42639	8.13868	0.148562		nucl	FALSE	FALSE	FALSE	FALSE	FALSE	FALSE
scaffold_1	1269502	1269502	-	2316642	2317826	1	0	0	0	2.97392	2.68093	2.15482	1.50177	2.85656	0.363334	1		FALSE	FALSE	FALSE	FALSE	FALSE	FALSE
scaffold_1	1269502	CUFF.3959.2	-	2316644	2317826	0	0	1	0	3.03637	2.64674	2.03524	4.12018	1.99974	0.363334	1		FALSE	FALSE	FALSE	FALSE	FALSE	FALSE
scaffold_1	1275288	1275288	+	611361	611671	0	0	0	0	3.87085	0.7523	0.000375152	2.63327	4.45402	0.0759304			FALSE	FALSE	FALSE	FALSE	FALSE	FALSE
scaffold_1	1275288	1275288	+	611361	611671	0	0	0	0	3.87085	0.7523	0.000375152	2.63327	4.45402	0.781502			FALSE	FALSE	FALSE	FALSE	FALSE	FALSE
scaffold_1	1275288	CUFF.4271.2	+	611361	611671	0	1	0	0	0	1.86343	3.55242	1.95487	0	0.781502			FALSE	FALSE	FALSE	FALSE	FALSE	FALSE
scaffold_1	1275288	CUFF.4271.3	+	611361	611671	1	0	0	0	2.40102	0.441094	0	1.28007	2.34776	0.0759304			FALSE	FALSE	FALSE	FALSE	FALSE	FALSE
scaffold_1	1344136	1344136	-	4422279	4424724	0	1	0	0	0.859366	0.656115	0.000310127	0.287481	1.19054	0.822811	1	nucl	FALSE	FALSE	FALSE	FALSE	FALSE	TRUE
scaffold_1	1344136	CUFF.3891.2	-	4422279	4424724	2	0	0	1	0.530644	0.442964	1.85353	0.529072	9.89271e-05	0.822811	1	mito	FALSE	FALSE	FALSE	FALSE	FALSE	TRUE
scaffold_1	2001390	2001390	-	175512	176343	1	0	0	0	19.6955	20.6732	12.9908	15.5706	21.9709	0.286117		nucl	FALSE	FALSE	FALSE	FALSE	FALSE	FALSE
scaffold_1	2001390	CUFF.4192.2	-	175562	176337	0	1	1	0	5.40621	5.48797	12.1496	8.39445	10.0193	0.286117		nucl	FALSE	FALSE	FALSE	FALSE	FALSE	FALSE
scaffold_1	2002650	CUFF.3315.2	+	301476	302153	0	1	0	0	1.13218	1.89511	0.000145695	0	3.78744	0.22051		nucl	FALSE	FALSE	FALSE	FALSE	FALSE	FALSE
scaffold_1	2002650	CUFF.3315.3	+	301476	302153	0	0	0	0	5.0408	6.47137	9.27832	4.23443	13.3331	0.22051		nucl	FALSE	FALSE	FALSE	FALSE	FALSE	FALSE
scaffold_1	2002650	CUFF.3315.3	+	301476	302153	0	0	0	0	5.0408	6.47137	9.27832	4.23443	13.3331	0.2549		nucl	FALSE	FALSE	FALSE	FALSE	FALSE	FALSE
scaffold_1	2002650	CUFF.3315.4	+	301476	302153	1	0	0	0	1.963	2.17767	4.11707	0.925906	1.25216	0.2549		nucl	FALSE	FALSE	FALSE	FALSE	FALSE	FALSE
scaffold_1	2003746	2003746	+	380852	382506	0	0	0	0	0.00771327	0.476764	0.00168068	2.17361	1.45496	0.587151	0		FALSE	TRUE	FALSE	FALSE	FALSE	FALSE
scaffold_1	2003746	CUFF.4259.2	+	380852	382506	1	0	0	0	2.42769	1.45773	4.17657	0.492304	2.66785	0.587151	0	mito	FALSE	TRUE	FALSE	FALSE	FALSE	FALSE
scaffold_1	2005284	2005284	-	503826	505189	0	2	1	0	4.45696	3.19153	3.07884	4.95317	2.81691	0.226285	1		FALSE	TRUE	FALSE	FALSE	FALSE	FALSE
scaffold_1	2005284	CUFF.3704.2	-	504137	505189	0	0	1	1	1.69184	0.703677	1.60146	0.814253	1.42918	0.226285	1		FALSE	TRUE	FALSE	FALSE	FALSE	FALSE
scaffold_1	2006037	2006037	+	569515	570599	0	0	2	0	0.941656	0.266593	0	0.347132	0.459831	0.315454		mito	FALSE	FALSE	FALSE	FALSE	FALSE	FALSE
scaffold_1	2006037	CUFF.4485.2	+	569515	570599	0	0	0	1	1.288	1.00056	0.835943	1.61069	1.8928	0.315454			FALSE	FALSE	FALSE	FALSE	FALSE	FALSE
scaffold_1	2006084	2006084	+	569172	569465	1	0	1	0	0.464321	0	0	0	0	0.103002			FALSE	FALSE	FALSE	FALSE	FALSE	FALSE
scaffold_1	2006084	CUFF.3871.2	+	569177	569466	0	1	0	0	4.2347	0	0	0	3.79678	0.103002			FALSE	FALSE	FALSE	FALSE	FALSE	FALSE
scaffold_1	2006900	2006900	+	612208	614065	0	0	1	0	6.73787	6.84173	3.80282	5.62244	9.78382	0.108691			FALSE	FALSE	FALSE	FALSE	FALSE	FALSE
scaffold_1	2006900	CUFF.4448.2	+	612208	614070	1	0	0	0	0.000258417	0.00011865	0.000424373	0.000305773	1.14665	0.108691			FALSE	FALSE	FALSE	FALSE	FALSE	FALSE
scaffold_1	2007168	2007168	+	640462	645017	1	0	0	0	7.55641	5.69905	10.3102	4.1905	5.95739	0.260452	0.7		FALSE	TRUE	FALSE	FALSE	FALSE	FALSE
scaffold_1	2007168	CUFF.3218.2	+	640462	644940	0	0	1	0	6.70734	5.95523	5.56603	5.53286	4.16346	0.260452	0.7		FALSE	TRUE	FALSE	FALSE	FALSE	FALSE
scaffold_1	2007963	2007963	-	716489	717978	1	1	0	0	7.42204	5.72023	1.91644	5.96718	4.55879	0.326831		mito	FALSE	FALSE	FALSE	FALSE	FALSE	FALSE
scaffold_1	2007963	CUFF.3808.2	-	716577	717980	0	0	1	0	10.7562	9.36113	13.1873	8.24721	8.55601	0.326831		mito	FALSE	FALSE	FALSE	FALSE	FALSE	FALSE
scaffold_1	2007969	2007969	-	719295	719588	0	0	0	0	4.14127	0.0470908	11.6483	6.45864	7.46111	0.175086		nucl	FALSE	FALSE	FALSE	FALSE	FALSE	FALSE
scaffold_1	2007969	CUFF.3799.2	-	719296	719588	1	0	1	0	0	1.51764	0	0	0	0.175086			FALSE	FALSE	FALSE	FALSE	FALSE	FALSE
scaffold_1	2009094	2009094	-	830177	831774	0	0	0	0	72.3463	83.0129	98.1106	98.8905	96.5876	0.00837612	1		FALSE	FALSE	FALSE	FALSE	FALSE	FALSE
scaffold_1	2009094	CUFF.4232.2	-	830177	831774	1	0	0	0	0	0.932378	0	0	0	0.00837612	1		FALSE	FALSE	FALSE	FALSE	FALSE	FALSE
scaffold_1	2016992	2016992	+	1551712	1553730	1	0	0	0	59.9006	49.9839	56.9283	38.1193	51.5375	0.0893675	1		FALSE	TRUE	FALSE	FALSE	FALSE	FALSE
scaffold_1	2016992	CUFF.4455.2	+	1551712	1552977	0	0	1	0	16.3536	14.4477	22.9432	13.8076	15.6302	0.0893675	1		FALSE	TRUE	FALSE	FALSE	FALSE	FALSE
scaffold_1	2017009	2017009	-	1553930	1555430	1	1	1	0	11.6507	9.71503	10.9945	9.13894	9.69427	0.0995022	1		FALSE	FALSE	FALSE	FALSE	FALSE	FALSE
scaffold_1	2017009	2017009	-	1553930	1555430	1	1	1	0	11.6507	9.71503	10.9945	9.13894	9.69427	0.269175	1		FALSE	FALSE	FALSE	FALSE	FALSE	FALSE
scaffold_1	2017009	CUFF.4489.2	-	1554208	1555434	1	0	0	0	3.90088	2.45028	2.45505	2.72488	3.70166	0.0995022	1		FALSE	FALSE	FALSE	FALSE	FALSE	FALSE
scaffold_1	2017009	CUFF.4489.3	-	1554208	1555434	0	0	1	0	3.71169	3.66931	1.60983	6.47212	4.5248	0.269175	1		FALSE	FALSE	FALSE	FALSE	FALSE	FALSE
scaffold_1	2017472	2017472	+	1596037	1597199	1	0	1	0	2.32431	2.42428	3.31873	1.63946	0.397913	0.560959	0.166667		FALSE	FALSE	FALSE	FALSE	FALSE	FALSE
scaffold_1	2017472	CUFF.4369.2	+	1596037	1597200	0	0	0	0	3.27695	4.55642	0	3.29328	3.62312	0.560959	0.166667		FALSE	FALSE	FALSE	FALSE	FALSE	FALSE
scaffold_1	2019325	2019325	-	1775745	1776543	0	0	0	0	1.00816	0.183887	0	0.88477	2.56445	0.669035		mito	FALSE	FALSE	FALSE	FALSE	FALSE	FALSE
scaffold_1	2019325	CUFF.3772.2	-	1775820	1776543	1	0	1	0	0.853852	1.49925	1.57433	0.901872	1.07836	0.669035		mito	FALSE	FALSE	FALSE	FALSE	FALSE	FALSE
scaffold_1	2020495	2020495	+	1845012	1845461	1	0	0	0	0	0.189211	0	3.80179e-05	0	0.835666			FALSE	FALSE	FALSE	FALSE	FALSE	FALSE
scaffold_1	2020495	CUFF.4544.2	+	1845012	1845461	0	0	0	0	0	0	0	0.263628	0	0.835666			FALSE	FALSE	FALSE	FALSE	FALSE	FALSE
scaffold_1	2020897	2020897	+	1874525	1874971	0	0	1	0	0.23763	0.238814	0	0	0.507768	0		mito	FALSE	FALSE	FALSE	FALSE	FALSE	FALSE
scaffold_1	2020897	CUFF.3561.2	+	1874528	1874972	1	1	0	0	0	0	0	0	0	0			FALSE	FALSE	FALSE	FALSE	FALSE	FALSE
scaffold_1	2021706	2021706	+	1959242	1960638	0	1	0	0	5.55697	6.20822	7.88994	5.93204	6.0012	0.126447		mito	FALSE	FALSE	FALSE	FALSE	FALSE	FALSE
scaffold_1	2021706	CUFF.4602.2	+	1959242	1960310	0	0	1	2	16.4618	19.7392	23.8921	9.60925	13.6181	0.126447			FALSE	FALSE	FALSE	FALSE	FALSE	FALSE
scaffold_1	2022630	2022630	+	2018670	2019727	0	1	0	0	7.25157	7.38828	7.97153	7.79356	6.34781	0.203993	0.333333		FALSE	FALSE	FALSE	FALSE	FALSE	FALSE
scaffold_1	2022630	CUFF.3059.2	+	2018679	2019727	0	1	0	0	2.26883	0.467092	0.000803648	1.6123	1.44977	0.203993	0.333333		FALSE	FALSE	FALSE	FALSE	FALSE	FALSE
scaffold_1	2024598	2024598	+	2195827	2196556	0	0	0	0	2.6954	0.97133	2.35243	1.81726	1.77087	0.118764	0		FALSE	TRUE	FALSE	FALSE	FALSE	FALSE
scaffold_1	2024598	CUFF.3256.2	+	2195827	2196556	1	0	0	0	0	0.290545	3.85728e-05	4.11028e-05	3.57785e-05	0.118764	0		FALSE	TRUE	FALSE	FALSE	FALSE	FALSE
scaffold_1	2025596	2025596	-	2271165	2273279	1	1	0	0	3.80363	7.34929	10.8187	6.69083	6.61885	0.501179			FALSE	FALSE	FALSE	FALSE	FALSE	FALSE
scaffold_1	2025596	CUFF.4363.2	-	2271165	2273287	0	0	0	0	3.23776	3.68956	0.00244579	3.22533	7.13596	0.501179			FALSE	FALSE	FALSE	FALSE	FALSE	FALSE
scaffold_1	2031035	2031035	+	2836155	2837531	0	0	0	0	1.2134	0.615849	0.752771	0.861406	1.18677	0.000603702	0	nucl	FALSE	FALSE	FALSE	FALSE	FALSE	FALSE
scaffold_1	2031035	CUFF.3223.2	+	2836155	2837531	1	0	0	0	3.70107e-05	0.000470714	0.000621539	0.00020782	5.27464e-05	0.000603702	0		FALSE	FALSE	FALSE	FALSE	FALSE	FALSE
scaffold_1	2031051	2031051	+	2843442	2843917	0	0	0	0	0.0632201	0.0359776	0.00541558	0.0654035	0.0918033	0.00231067			FALSE	FALSE	FALSE	FALSE	FALSE	FALSE
scaffold_1	2031051	CUFF.3421.2	+	2843442	2843917	0	1	0	0	16.2329	17.4955	16.1405	16.1061	29.0578	0.00231067			FALSE	FALSE	FALSE	FALSE	FALSE	FALSE
scaffold_1	2033244	2033244	-	3046400	3046815	0	1	0	0	3.50207	2.11815	5.92856	1.85956	2.31188	0.482986			FALSE	FALSE	FALSE	FALSE	FALSE	FALSE
scaffold_1	2033244	CUFF.3713.2	-	3046410	3046821	1	0	1	0	1.46888	0.643483	0	2.26972	1.65434	0.482986			FALSE	FALSE	FALSE	FALSE	FALSE	FALSE
scaffold_1	2036123	CUFF.3674.2	+	3307271	3307673	1	0	0	0	0.000591397	0.81192	0	1.39768	3.89908	0.797554			FALSE	FALSE	FALSE	FALSE	FALSE	FALSE
scaffold_1	2036123	CUFF.3674.3	+	3307271	3307673	0	1	0	0	2.31082	4.03542	0.000169089	2.76578	0.000201859	0.797554			FALSE	FALSE	FALSE	FALSE	FALSE	FALSE
scaffold_1	2036123	CUFF.3674.3	+	3307271	3307673	0	1	0	0	2.31082	4.03542	0.000169089	2.76578	0.000201859	0.824388			FALSE	FALSE	FALSE	FALSE	FALSE	FALSE
scaffold_1	2036123	CUFF.3674.4	+	3307271	3307673	0	0	0	0	0	0.00628411	7.71487	0.0788343	9.13657e-05	0.824388			FALSE	FALSE	FALSE	FALSE	FALSE	FALSE
scaffold_1	2040092	2040092	-	3782094	3782741	1	0	0	0	0.460513	0.336177	0.746379	0.000164909	8.27887e-05	0.867193		mito	FALSE	FALSE	FALSE	FALSE	FALSE	FALSE
scaffold_1	2040092	CUFF.4267.2	-	3782094	3782741	0	0	0	0	5.22547e-06	0	0	0.671431	0.257212	0.867193		mito	FALSE	FALSE	FALSE	FALSE	FALSE	FALSE
scaffold_1	2040395	2040395	-	3802711	3805546	0	0	0	0	0.778485	0.539626	0	0.64697	0.387224	0.39239		plas	FALSE	TRUE	FALSE	FALSE	FALSE	FALSE
scaffold_1	2040395	CUFF.3888.2	-	3802711	3805546	1	1	0	0	0.130213	8.08908e-05	0.279786	1.59484e-05	2.87905e-05	0.39239		plas	FALSE	TRUE	FALSE	FALSE	FALSE	FALSE
scaffold_1	2042106	2042106	-	3966963	3967633	0	0	0	0	0.961963	0.580195	0.930785	0.646114	1.97332	0.160638			FALSE	FALSE	FALSE	FALSE	FALSE	FALSE
scaffold_1	2042106	CUFF.3764.2	-	3966963	3967633	1	0	0	0	0.240213	0.00079211	5.9468e-05	0.00153971	0.000402553	0.160638			FALSE	FALSE	FALSE	FALSE	FALSE	FALSE
scaffold_1	2042186	2042186	-	3975769	3976113	1	0	0	0	1.68157	2.29937	6.54446	2.45222	5.90048	0.385945			FALSE	FALSE	FALSE	FALSE	FALSE	FALSE
scaffold_1	2042186	CUFF.3965.2	-	3975769	3976113	0	0	0	0	1.48173	0.77115	0	0.788768	2.93768	0.385945			FALSE	FALSE	FALSE	FALSE	FALSE	FALSE
scaffold_1	2044012	2044012	+	4245084	4245782	1	0	0	0	2.51912	0.998056	2.7381	2.29692	3.77891	0.119021			FALSE	FALSE	FALSE	FALSE	FALSE	FALSE
scaffold_1	2044012	CUFF.4096.2	+	4245084	4245756	0	0	1	0	6.74402	7.37594	7.54229	11.8233	17.3489	0.119021		mito	FALSE	FALSE	FALSE	FALSE	FALSE	FALSE
scaffold_1	2044718	2044718	-	4310237	4310869	0	1	0	0	1.51649	1.1672	1.30257	0.598731	1.62274	0.229842		nucl	FALSE	FALSE	FALSE	FALSE	FALSE	FALSE
scaffold_1	2044718	CUFF.3518.2	-	4310237	4310872	1	0	0	0	0	0.41154	1.01804e-05	4.37402e-06	0	0.229842			FALSE	FALSE	FALSE	FALSE	FALSE	FALSE
scaffold_1	2045079	2045079	+	4367489	4367848	1	0	0	0	1.75697	2.11013	0	1.23593	1.50246e-05	0.87906		mito	FALSE	FALSE	FALSE	FALSE	FALSE	FALSE
scaffold_1	2045079	CUFF.3316.2	+	4367502	4367834	0	1	1	0	0	0.968144	3.17115	0	0.992649	0.87906			FALSE	FALSE	FALSE	FALSE	FALSE	FALSE
scaffold_1	2045449	2045449	-	4442975	4443589	1	0	0	0	0.848766	0.934632	0	0.59922	1.51878	0.44439		mito	FALSE	FALSE	FALSE	FALSE	FALSE	FALSE
scaffold_1	2045449	CUFF.3651.2	-	4443105	4443578	0	1	1	0	1.27104	0.449772	0	0.76296	0.620159	0.44439		mito	FALSE	FALSE	FALSE	FALSE	FALSE	FALSE
scaffold_1	232871	CUFF.4606.2	+	705483	706726	1	0	0	0	2.5334	2.64897	2.96899	1.77228	2.96307	0.0546635	0.5		FALSE	FALSE	FALSE	FALSE	FALSE	FALSE
scaffold_1	232871	CUFF.4606.3	+	705483	706726	0	0	0	0	12.2939	12.0253	13.4096	12.6058	16.6207	0.0546635	0.5		FALSE	FALSE	FALSE	FALSE	FALSE	FALSE
scaffold_1	2476849	2476849	-	5468	6868	0	1	0	0	4.75526	5.80786	6.02556	5.42898	3.69928	0.405621			FALSE	FALSE	FALSE	FALSE	FALSE	FALSE
scaffold_1	2476849	CUFF.3109.2	-	5468	6871	0	0	1	1	1.59711	1.19963	1.47445	0.215439	3.94207	0.405621			FALSE	FALSE	FALSE	FALSE	FALSE	FALSE
scaffold_1	2478005	2478005	-	175068	175478	0	1	1	0	29.3315	38.5011	39.7352	35.8557	37.4246	0.0695309			FALSE	FALSE	FALSE	FALSE	FALSE	FALSE
scaffold_1	2478005	2478005	-	175068	175478	0	1	1	0	29.3315	38.5011	39.7352	35.8557	37.4246	0.188246			FALSE	FALSE	FALSE	FALSE	FALSE	FALSE
scaffold_1	2478005	CUFF.3443.2	-	175107	175486	1	0	0	0	3.19206	0.00284186	0	0.413123	0	0.0695309			FALSE	FALSE	FALSE	FALSE	FALSE	FALSE
scaffold_1	2478005	CUFF.3443.3	-	175107	175486	0	0	1	0	16.2707	15.3902	8.1169	9.54426	9.74049	0.188246			FALSE	FALSE	FALSE	FALSE	FALSE	FALSE
scaffold_1	2481161	2481161	+	2970709	2972670	0	0	1	0	64.7037	81.4851	73.8653	67.7616	74.02	0.080179	0.333333		FALSE	TRUE	FALSE	FALSE	FALSE	FALSE
scaffold_1	2481161	CUFF.3439.2	+	2970709	2972691	1	0	0	0	3.71057	4.08453	11.7796	5.03362	8.76045	0.080179	0.333333		FALSE	TRUE	FALSE	FALSE	FALSE	FALSE
scaffold_1	2481185	2481185	+	252689	254600	1	0	0	0	9.31535	8.098	11.3197	10.2163	13.0484	0.153583	0	nucl	FALSE	FALSE	FALSE	FALSE	FALSE	FALSE
scaffold_1	2481185	CUFF.3427.2	+	252689	254600	0	0	0	0	6.35449	8.38206	8.54438	6.25504	8.46016	0.153583	0	nucl	FALSE	FALSE	FALSE	FALSE	FALSE	FALSE
scaffold_1	2481287	2481287	-	3110615	3111460	0	1	0	0	13.6546	18.3095	17.4642	21.2657	9.72428	0.0940524		nucl	FALSE	FALSE	FALSE	FALSE	FALSE	FALSE
scaffold_1	2481287	CUFF.4112.2	-	3110615	3111468	1	0	0	0	2.14039	1.35288	0	1.68087	0	0.0940524		nucl	FALSE	FALSE	FALSE	FALSE	FALSE	FALSE
scaffold_1	2481502	CUFF.3073.2	+	2467465	2471166	0	0	0	6	46.1628	34.1143	31.5807	45.4195	31.8377	0.0917466			FALSE	FALSE	FALSE	FALSE	FALSE	FALSE
scaffold_1	2481502	CUFF.3073.3	+	2467465	2471166	0	0	0	4	14.909	13.9622	14.4613	14.256	12.9685	0.0917466			FALSE	FALSE	FALSE	FALSE	FALSE	FALSE
scaffold_1	2481533	2481533	+	4217013	4219489	0	0	1	0	6.97194	6.19098	3.57305	4.44811	6.86387	0.520999	0.5	mito	FALSE	FALSE	FALSE	FALSE	FALSE	FALSE
scaffold_1	2481533	CUFF.3969.2	+	4217013	4219489	0	1	0	0	1.45573	3.0053	4.76458	4.70718	0.0147486	0.520999	0.5		FALSE	FALSE	FALSE	FALSE	FALSE	FALSE
scaffold_1	2481563	2481563	+	1746517	1747335	0	0	0	0	2.08133	1.08933	0	1.24632	1.9213	0.616981	0.5		FALSE	FALSE	FALSE	FALSE	FALSE	FALSE
scaffold_1	2481563	CUFF.4506.2	+	1746517	1747260	1	0	1	0	0.688005	2.10043	1.74663	1.67713	0.832025	0.616981	0.5		FALSE	FALSE	FALSE	FALSE	FALSE	FALSE
scaffold_1	2481568	2481568	-	3139547	3141992	0	1	0	0	2.34341	5.18043	4.74421	14.3617	6.81397	0.150702	1		TRUE	FALSE	FALSE	FALSE	FALSE	FALSE
scaffold_1	2481568	CUFF.4504.2	-	3139547	3141996	1	0	0	0	0.503719	1.27185	1.38565	2.21469	2.61316	0.150702	1	nucl	TRUE	FALSE	FALSE	FALSE	FALSE	FALSE
scaffold_1	2481833	2481833	-	2858985	2859956	0	1	0	0	96.6269	92.7064	110.697	90.8879	72.2996	0.0447023	1	cyto	FALSE	FALSE	FALSE	FALSE	FALSE	FALSE
scaffold_1	2481833	CUFF.3119.2	-	2858985	2859997	1	0	0	0	21.3563	20.5311	26.0303	20.6943	21.6396	0.0447023	1		FALSE	FALSE	FALSE	FALSE	FALSE	FALSE
scaffold_1	2481913	2481913	-	2624083	2630636	0	1	0	0	29.2875	32.273	26.8778	24.2782	27.7465	0.149978	0		TRUE	FALSE	FALSE	FALSE	FALSE	FALSE
scaffold_1	2481913	CUFF.4535.2	-	2624083	2630642	1	0	0	0	22.3247	16.732	17.7697	21.2365	20.4738	0.149978	0		TRUE	FALSE	FALSE	FALSE	FALSE	FALSE
scaffold_1	2482019	2482019	+	766991	768921	1	0	1	0	4.65263	3.23113	0	3.66835	2.29223	0.45921	0.375	mito	FALSE	FALSE	FALSE	FALSE	FALSE	FALSE
scaffold_1	2482019	CUFF.3699.2	+	766994	768932	0	1	0	0	5.05602	5.60109	6.16208	3.57145	3.24734	0.45921	0.375		FALSE	FALSE	FALSE	FALSE	FALSE	FALSE
scaffold_1	2482047	2482047	+	4447456	4447683	0	0	0	0	0	0	0	2.11549	0	0.916908			FALSE	FALSE	FALSE	FALSE	FALSE	FALSE
scaffold_1	2482047	CUFF.4209.2	+	4447468	4447683	1	1	0	0	1.24555	1.28683	0	0	0	0.916908		nucl	FALSE	FALSE	FALSE	FALSE	FALSE	FALSE
scaffold_1	2482086	2482086	-	821867	823089	0	1	0	0	43.5626	28.7475	34.4172	31.7071	23.9446	0.0583191	1	nucl	FALSE	FALSE	FALSE	FALSE	FALSE	FALSE
scaffold_1	2482086	CUFF.4243.2	-	822456	823089	0	0	1	0	10.8779	7.91305	7.76806	5.97671	6.94665	0.0583191	1		FALSE	FALSE	FALSE	FALSE	FALSE	FALSE
scaffold_1	2482160	2482160	-	417622	418049	0	0	0	0	0	0	2.46063	0.371086	0	8.08203e-06			FALSE	FALSE	FALSE	FALSE	FALSE	FALSE
scaffold_1	2482160	CUFF.3251.2	-	417628	418049	1	0	1	0	0	0	6.74337e-05	0	0	8.08203e-06			FALSE	FALSE	FALSE	FALSE	FALSE	FALSE
scaffold_1	2482172	2482172	+	3943787	3946133	0	0	1	0	6.31234	2.9464	6.85717	3.92258	6.74341	0.4372	0	plas	FALSE	TRUE	FALSE	FALSE	FALSE	FALSE
scaffold_1	2482172	CUFF.4077.2	+	3943787	3946134	0	0	1	0	3.05819	3.45635	0.000663381	2.40555	1.04485	0.4372	0	plas	FALSE	TRUE	FALSE	FALSE	FALSE	FALSE
scaffold_1	2482250	CUFF.4302.2	-	1123535	1127039	0	1	0	0	3.11728	4.16239	4.48588	3.45741	4.11253	0.236495	0		FALSE	FALSE	FALSE	FALSE	FALSE	FALSE
scaffold_1	2482250	CUFF.4302.3	-	1123535	1127047	1	0	0	0	1.24859	0.226241	5.69305e-05	0.000158476	0.824602	0.236495	0		FALSE	FALSE	FALSE	FALSE	FALSE	FALSE
scaffold_1	2482344	2482344	-	2169424	2170354	0	0	0	0	0.457828	0.408275	0	1.17426	0.480328	0.383135			FALSE	FALSE	FALSE	FALSE	FALSE	FALSE
scaffold_1	2482344	CUFF.3136.2	-	2169424	2170354	1	0	0	0	0.119725	1.50149e-05	0	3.8247e-05	0.354653	0.383135			FALSE	FALSE	FALSE	FALSE	FALSE	FALSE
scaffold_1	2482378	CUFF.3977.2	-	757396	761014	0	1	0	0	0.786817	0.44981	0.786035	0.514291	0.145163	0.595152			FALSE	FALSE	FALSE	FALSE	FALSE	FALSE
scaffold_1	2482378	CUFF.3977.3	-	757396	761014	0	0	0	4	1.1992	0.829155	1.80751e-05	0.242173	1.52677	0.595152		nucl	FALSE	FALSE	FALSE	FALSE	FALSE	FALSE
scaffold_1	2482570	2482570	+	239791	241233	0	1	1	0	5.36613	4.52601	6.48952	4.48932	5.01473	0.0370565		nucl	FALSE	FALSE	FALSE	FALSE	FALSE	FALSE
scaffold_1	2482570	CUFF.4385.2	+	239891	241242	0	1	0	0	24.1362	23.7501	30.8098	27.2124	25.1765	0.0370565		nucl	FALSE	FALSE	FALSE	FALSE	FALSE	FALSE
scaffold_1	2482665	2482665	-	3291920	3294158	0	2	0	0	9.1962	9.21604	8.02242	10.0651	9.3372	0.197165	0		FALSE	FALSE	FALSE	FALSE	FALSE	FALSE
scaffold_1	2482665	CUFF.4242.2	-	3291920	3294163	0	0	0	0	6.53856	8.31429	9.89215	9.85077	12.6	0.197165	0		FALSE	FALSE	FALSE	FALSE	FALSE	FALSE
scaffold_1	2482729	2482729	+	4116304	4117611	0	0	0	0	1.86985	1.77181	1.67893	1.93723	2.30677	0.338899		nucl	FALSE	FALSE	FALSE	FALSE	FALSE	TRUE
scaffold_1	2482729	CUFF.4547.2	+	4116304	4117215	0	0	2	0	0	0.663084	1.1436	0.246627	0.420807	0.338899		cysk	FALSE	FALSE	FALSE	FALSE	FALSE	TRUE
scaffold_1	2482742	2482742	+	1585884	1588164	0	0	1	0	10.5861	8.28304	15.0849	11.3798	12.7821	0.140793	0.1		FALSE	TRUE	FALSE	FALSE	FALSE	FALSE
scaffold_1	2482742	CUFF.4412.2	+	1585884	1588177	1	0	0	0	3.28216	5.17174	8.3413	5.06514	5.88388	0.140793	0.1		FALSE	TRUE	FALSE	FALSE	FALSE	FALSE
scaffold_1	2482784	CUFF.4297.2	+	4278078	4279470	0	0	0	0	1.24818	1.65875	3.15219	1.90074	2.51412	0.32544			FALSE	FALSE	FALSE	FALSE	FALSE	FALSE
scaffold_1	2482784	CUFF.4297.3	+	4278078	4279470	1	0	0	0	1.36858	1.06434	3.99135	2.67582	7.6336	0.32544			FALSE	FALSE	FALSE	FALSE	FALSE	FALSE
scaffold_1	2482935	2482935	+	169422	170413	0	0	1	0	7.34741	7.92371	11.5537	5.54315	4.86981	0.0308375	1	extr	FALSE	FALSE	TRUE	FALSE	FALSE	FALSE
scaffold_1	2482935	CUFF.3495.2	+	169422	170420	1	0	0	0	0.301371	0	0	0	0	0.0308375	1		FALSE	FALSE	TRUE	FALSE	FALSE	FALSE
scaffold_1	2482940	CUFF.3478.2	+	3419670	3421248	0	0	0	0	1.20566	2.66089	0.000107949	2.90289	2.09788	0.428183		mito	FALSE	FALSE	FALSE	FALSE	FALSE	FALSE
scaffold_1	2482940	CUFF.3478.3	+	3419670	3421248	0	1	0	0	6.72642	3.6043	7.54752	2.64371	5.19829	0.428183		mito	FALSE	FALSE	FALSE	FALSE	FALSE	FALSE
scaffold_1	2483262	2483262	+	777674	779117	1	0	1	0	0.479549	0.429899	4.70717	1.42916	1.55465	0.618273			FALSE	FALSE	FALSE	FALSE	FALSE	FALSE
scaffold_1	2483262	CUFF.3930.2	+	777723	779117	0	1	0	0	0.291939	1.07985	1.6024	4.8405	5.59547	0.618273			FALSE	FALSE	FALSE	FALSE	FALSE	FALSE
scaffold_1	2483325	2483325	+	2671228	2672020	1	0	1	0	0.000471459	2.2295e-05	0.000373315	0.611871	0.000133646	0.339161			FALSE	FALSE	FALSE	FALSE	FALSE	FALSE
scaffold_1	2483325	CUFF.3560.2	+	2671228	2672022	0	0	0	0	0.993195	1.24289	0.741577	1.24116	1.45556	0.339161		nucl	FALSE	FALSE	FALSE	FALSE	FALSE	FALSE
scaffold_1	2483564	2483564	-	3895172	3896607	0	1	0	0	4.17985	3.5563	2.91228	3.75588	1.95478	0.167209	0.333333		FALSE	FALSE	FALSE	FALSE	FALSE	FALSE
scaffold_1	2483564	CUFF.3238.2	-	3895172	3896620	0	1	1	1	1.09931	0.600855	0	0.957615	0.610434	0.167209	0.333333		FALSE	FALSE	FALSE	FALSE	FALSE	FALSE
scaffold_1	2483637	CUFF.3007.3	+	1127772	1130033	0	0	0	0	4.01264	2.71597	5.87993	2.32165	1.68617	0.439199	0		FALSE	FALSE	FALSE	FALSE	FALSE	FALSE
scaffold_1	2483637	CUFF.3007.4	+	1127772	1130033	1	0	0	0	3.85325	4.37141	3.05467	4.28003	4.56129	0.439199	0		FALSE	FALSE	FALSE	FALSE	FALSE	FALSE
scaffold_1	2483725	CUFF.4157.2	-	4190806	4194589	0	0	1	0	0.826032	0.689813	1.17098	0.669118	0.536626	0.550136			FALSE	FALSE	FALSE	FALSE	FALSE	FALSE
scaffold_1	2483725	CUFF.4157.3	-	4190806	4194589	0	1	0	0	0.887118	1.18725	0.000970837	1.01373	1.11039	0.550136		nucl	FALSE	FALSE	FALSE	FALSE	FALSE	FALSE
scaffold_1	2483746	2483746	+	1384605	1387706	1	1	0	0	12.4163	11.2529	5.04899	9.24817	6.98351	0.141894	1		TRUE	TRUE	FALSE	FALSE	FALSE	FALSE
scaffold_1	2483746	CUFF.3982.2	+	1384605	1387633	0	0	1	0	15.2389	10.8801	9.05378	7.45761	7.27635	0.107791	1		TRUE	TRUE	FALSE	FALSE	FALSE	FALSE
scaffold_1	2483746	CUFF.3982.3	+	1384605	1387633	1	2	1	0	23.6075	22.3511	15.2875	14.1602	10.1728	0.107791	1	mito	TRUE	TRUE	FALSE	FALSE	FALSE	FALSE
scaffold_1	2483746	CUFF.3982.3	+	1384605	1387633	1	2	1	0	23.6075	22.3511	15.2875	14.1602	10.1728	0.141894	1	mito	TRUE	TRUE	FALSE	FALSE	FALSE	FALSE
scaffold_1	2483770	2483770	-	3675336	3675865	0	1	0	0	2365.42	1020.28	469.191	441.257	267.74	0.0279077	0	extr	FALSE	FALSE	TRUE	FALSE	FALSE	FALSE
scaffold_1	2483770	CUFF.3547.2	-	3675336	3675888	1	0	0	0	957.334	391.63	214.067	157.938	84.8795	0.0279077	0	extr	FALSE	FALSE	TRUE	FALSE	FALSE	FALSE
scaffold_1	2483791	2483791	-	3365817	3367228	0	1	0	0	30.1781	26.3837	31.4099	28.2574	30.2327	0.0794476	0		FALSE	FALSE	FALSE	FALSE	FALSE	FALSE
scaffold_1	2483791	CUFF.3541.2	-	3365817	3367234	1	0	0	0	5.8717	3.0348	7.62966	4.34994	6.1845	0.0794476	0		FALSE	FALSE	FALSE	FALSE	FALSE	FALSE
scaffold_1	2484024	CUFF.3092.1	+	1576708	1579884	1	0	0	0	0.915785	0.899816	5.53947	2.95149	3.50014	0.0736648	0	nucl	FALSE	FALSE	FALSE	FALSE	FALSE	FALSE
scaffold_1	2484024	CUFF.3092.2	+	1576708	1579884	0	0	0	0	33.4978	32.704	42.4105	34.8488	44.5135	0.0736648	0	nucl	FALSE	FALSE	FALSE	FALSE	FALSE	FALSE
scaffold_1	2484050	2484050	-	285021	285801	0	1	0	0	16.5976	13.5537	22.2708	13.6311	12.3591	0.213457	0	nucl	FALSE	FALSE	FALSE	FALSE	FALSE	FALSE
scaffold_1	2484050	CUFF.3887.2	-	285021	285801	0	0	0	0	6.39234	5.02409	1.97302	2.91848	2.37889	0.213457	0	nucl	FALSE	FALSE	FALSE	FALSE	FALSE	FALSE
scaffold_1	2484073	2484073	-	2241085	2241462	1	0	0	0	2.11694	0.00814365	0.0013234	0.00148114	0	0.299881			FALSE	FALSE	FALSE	FALSE	FALSE	FALSE
scaffold_1	2484073	CUFF.3843.3	-	2241091	2241462	0	0	1	0	2.26337	2.92105	10.4921	3.19083	2.08287	0.299881			FALSE	FALSE	FALSE	FALSE	FALSE	FALSE
scaffold_1	2484112	CUFF.3373.2	-	4067020	4069448	0	0	0	0	1.7851	1.47282	2.11881	2.29368	1.37501	0.336558	0	plas	FALSE	FALSE	FALSE	FALSE	FALSE	FALSE
scaffold_1	2484112	CUFF.3373.3	-	4067020	4069448	0	1	0	0	0.57304	0.345405	1.11417	7.7819e-05	0.747118	0.336558	0	plas	FALSE	FALSE	FALSE	FALSE	FALSE	FALSE
scaffold_1	2484205	2484205	-	2135752	2139146	0	1	0	0	17.2735	21.4334	12.3657	25.1423	13.0663	0.0721789	0	plas	FALSE	TRUE	FALSE	FALSE	TRUE	FALSE
scaffold_1	2484205	CUFF.4042.2	-	2135755	2139148	1	0	1	0	1.80681	0.00087188	0.000599114	0.997407	0.00172561	0.0721789	0	plas	FALSE	TRUE	FALSE	FALSE	TRUE	FALSE
scaffold_1	2485087	2485087	+	1358739	1359138	0	0	1	0	189.2	0	170.58	200.113	129.79	0.172433	0		FALSE	FALSE	FALSE	FALSE	FALSE	FALSE
scaffold_1	2485087	CUFF.4255.2	+	1358745	1359166	1	1	0	0	23.6654	32.5018	31.9375	26.4543	17.7868	0.172433	0		FALSE	FALSE	FALSE	FALSE	FALSE	FALSE
scaffold_1	2485383	CUFF.4177.3	+	3772860	3774246	1	0	0	0	1.07198	0.218313	0.000221453	0.315508	0.62298	0.585895	0		FALSE	TRUE	FALSE	FALSE	FALSE	FALSE
scaffold_1	2485383	CUFF.4177.4	+	3772860	3774246	0	0	0	0	0.432118	0.682327	2.00222	0.729456	1.19758	0.585895	0		FALSE	TRUE	FALSE	FALSE	FALSE	FALSE
scaffold_1	2485650	2485650	-	4312916	4314030	0	1	0	0	3.1831	2.91325	3.12531	1.09002	2.43738	0.160779	0		FALSE	FALSE	FALSE	FALSE	FALSE	FALSE
scaffold_1	2485650	CUFF.4181.2	-	4312916	4314030	0	0	0	0	0.00384586	0.617358	0.00918756	0.000163903	0.0644007	0.160779	0		FALSE	FALSE	FALSE	FALSE	FALSE	FALSE
scaffold_1	2485722	2485722	+	427549	430277	0	1	0	0	9.10964	5.80589	8.85577	4.50899	6.03357	0.179663	1		FALSE	FALSE	FALSE	FALSE	FALSE	FALSE
scaffold_1	2485722	CUFF.3780.2	+	427549	429889	0	1	1	1	6.2002	3.72893	3.57606	1.61209	3.55207	0.179663	1	mito	FALSE	FALSE	FALSE	FALSE	FALSE	FALSE
scaffold_1	2485815	2485815	-	262887	263221	0	0	1	0	0	0	0	0.483988	0	0.213963		nucl	FALSE	FALSE	FALSE	FALSE	FALSE	FALSE
scaffold_1	2485815	CUFF.3661.3	-	262901	263221	1	0	0	0	1.41079	0.672534	2.24662	1.83335	0.702738	0.0267089		nucl	FALSE	FALSE	FALSE	FALSE	FALSE	FALSE
scaffold_1	2485815	CUFF.3661.3	-	262901	263221	1	0	0	0	1.41079	0.672534	2.24662	1.83335	0.702738	0.213963		nucl	FALSE	FALSE	FALSE	FALSE	FALSE	FALSE
scaffold_1	2485815	CUFF.3661.4	-	262901	263221	1	1	1	0	0.00027183	0.0465498	0	0	0	0.0267089		nucl	FALSE	FALSE	FALSE	FALSE	FALSE	FALSE
scaffold_1	2485856	2485856	+	2993914	2994213	0	0	1	0	1.46366	41.3137	51.0932	0	0	0.292983			FALSE	FALSE	FALSE	FALSE	FALSE	FALSE
scaffold_1	2485856	CUFF.3525.2	+	2993914	2994229	1	0	0	0	0.339737	3.07703	2.37155	9.07456	6.70008	0.292983			FALSE	FALSE	FALSE	FALSE	FALSE	FALSE
scaffold_1	2485902	CUFF.4541.1	+	907262	909108	1	1	0	0	1.96808	1.29004	4.01165	1.94286	6.14938	0.307896	0		FALSE	TRUE	FALSE	FALSE	FALSE	FALSE
scaffold_1	2485902	CUFF.4541.3	+	907262	909108	0	0	0	1	5.44453	5.27317	5.22082	7.74843	8.67628	0.307896	0		FALSE	TRUE	FALSE	FALSE	FALSE	FALSE
scaffold_1	2485902	CUFF.4541.3	+	907262	909108	0	0	0	1	5.44453	5.27317	5.22082	7.74843	8.67628	0.424386	0		FALSE	TRUE	FALSE	FALSE	FALSE	FALSE
scaffold_1	2485902	CUFF.4541.4	+	907262	909108	1	0	0	0	0.409554	3.36215	6.61151	1.83196	6.17324	0.424386	0		FALSE	TRUE	FALSE	FALSE	FALSE	FALSE
scaffold_1	2522616	2522616	+	281725	282867	0	0	0	0	1.53729	0.793068	3.10232	1.40972	2.01495	0.210847	0.5		FALSE	FALSE	FALSE	FALSE	FALSE	FALSE
scaffold_1	2522616	CUFF.3012.2	+	281725	282636	1	0	1	0	3.38914	2.54705	4.17221	1.99159	4.36446	0.210847	0.5		FALSE	FALSE	FALSE	FALSE	FALSE	FALSE
scaffold_1	2522630	CUFF.3081.2	+	292223	295365	0	0	0	4	4.06128	2.88792	2.21561	3.36744	3.53456	0.297791	1		TRUE	FALSE	FALSE	FALSE	FALSE	FALSE
scaffold_1	2522630	CUFF.3081.3	+	292223	295365	0	0	0	4	1.93338	2.93843	3.0965	2.34346	3.80697	0.297791	1	nucl	TRUE	FALSE	FALSE	FALSE	FALSE	FALSE
scaffold_1	2524062	2524062	+	1141263	1141945	0	1	0	0	2.19898e-05	0.447815	0.988872	8.01892e-05	0	0.820501			FALSE	FALSE	FALSE	FALSE	FALSE	FALSE
scaffold_1	2524062	CUFF.4570.2	+	1141263	1141945	1	0	0	1	0.694346	0.275215	0	1.35625	0	0.820501			FALSE	FALSE	FALSE	FALSE	FALSE	FALSE
scaffold_1	2524154	CUFF.4193.2	-	1241938	1246886	0	1	0	0	6.40681	6.05004	6.82052	4.05954	8.42186	0.170597	0.375	plas	FALSE	FALSE	FALSE	FALSE	FALSE	FALSE
scaffold_1	2524154	CUFF.4193.2	-	1241938	1246886	0	1	0	0	6.40681	6.05004	6.82052	4.05954	8.42186	0.246453	0.375	plas	FALSE	FALSE	FALSE	FALSE	FALSE	FALSE
scaffold_1	2524154	CUFF.4193.3	-	1241938	1246979	1	1	0	2	5.25958	4.59338	4.02442	3.81978	3.20878	0.246453	0.375	plas	FALSE	FALSE	FALSE	FALSE	FALSE	FALSE
scaffold_1	2524154	CUFF.4193.4	-	1241938	1246979	1	0	0	0	2.7737	2.37007	4.77898	2.04187	5.44364	0.170597	0.375		FALSE	FALSE	FALSE	FALSE	FALSE	FALSE
scaffold_1	2524393	2524393	+	1462151	1462594	0	0	1	0	1.13896	0.224444	0	0.240697	1.95333	0.000287283			FALSE	FALSE	FALSE	FALSE	FALSE	FALSE
scaffold_1	2524393	CUFF.3533.2	+	1462187	1462596	1	1	0	0	4.13815e-05	0	0	0.000334227	2.90614e-05	0.000287283		mito	FALSE	FALSE	FALSE	FALSE	FALSE	FALSE
scaffold_1	2524459	2524459	+	1509652	1512441	0	0	0	0	0.541492	0.446077	0.918898	1.51064	0.87244	0.138433	0	nucl	TRUE	FALSE	FALSE	FALSE	FALSE	FALSE
scaffold_1	2524459	CUFF.4549.2	+	1509652	1512441	1	0	0	0	0.0865805	0.149084	0	0.0958093	0.132557	0.138433	0	nucl	TRUE	FALSE	FALSE	FALSE	FALSE	FALSE
scaffold_1	2524608	2524608	-	1625010	1626465	0	1	0	0	9.9633	9.43905	5.64774	12.7737	8.00947	0.169971	1		FALSE	FALSE	FALSE	FALSE	FALSE	FALSE
scaffold_1	2524608	CUFF.3893.2	-	1625010	1626462	0	1	0	0	3.85867	2.33317	3.60525	3.39153	2.32533	0.169971	1		FALSE	FALSE	FALSE	FALSE	FALSE	FALSE
scaffold_1	2525414	CUFF.3678.2	-	2429271	2431417	1	0	0	0	1.43953	1.00083	2.69402	0.330057	4.8092	0.140155	0	nucl	FALSE	FALSE	FALSE	FALSE	FALSE	FALSE
scaffold_1	2525414	CUFF.3678.3	-	2429271	2431417	0	0	0	0	20.224	19.9268	23.9275	23.4157	19.7506	0.140155	0	nucl	FALSE	FALSE	FALSE	FALSE	FALSE	FALSE
scaffold_1	2525660	2525660	-	2661218	2662887	0	0	0	0	0.367656	0.319146	0	4.20475e-05	1.43026	0.783781	1	extr	FALSE	FALSE	TRUE	FALSE	FALSE	FALSE
scaffold_1	2525660	CUFF.3408.2	-	2661218	2662887	1	0	0	0	4.22305e-05	0	0	1.00173e-05	1.04762	0.827166	1		FALSE	FALSE	TRUE	FALSE	FALSE	FALSE
scaffold_1	2525660	CUFF.3408.3	-	2661218	2662887	1	0	0	0	0.535233	0.644581	0.552356	0.878386	0.300423	0.783781	1		FALSE	FALSE	TRUE	FALSE	FALSE	FALSE
scaffold_1	2525660	CUFF.3408.3	-	2661218	2662887	1	0	0	0	0.535233	0.644581	0.552356	0.878386	0.300423	0.827166	1		FALSE	FALSE	TRUE	FALSE	FALSE	FALSE
scaffold_1	2525914	2525914	+	2898630	2900105	0	0	2	0	3.98067	3.62893	0.750118	4.34325	4.3804	0.494917	1		FALSE	TRUE	FALSE	FALSE	TRUE	FALSE
scaffold_1	2525914	CUFF.4560.2	+	2898630	2900116	1	0	0	0	2.0298	2.28195	2.768	3.40751	5.72834	0.264065	1		FALSE	TRUE	FALSE	FALSE	TRUE	FALSE
scaffold_1	2525914	CUFF.4560.3	+	2898630	2900116	0	0	0	0	0.579249	3.6276	5.36876	4.31931	6.07047	0.264065	1		FALSE	TRUE	FALSE	FALSE	TRUE	FALSE
scaffold_1	2525914	CUFF.4560.3	+	2898630	2900116	0	0	0	0	0.579249	3.6276	5.36876	4.31931	6.07047	0.494917	1		FALSE	TRUE	FALSE	FALSE	TRUE	FALSE
scaffold_1	2526654	2526654	-	3529481	3531693	1	1	0	0	34.415	38.1404	36.0686	36.8026	36.818	0.0689912	0		FALSE	FALSE	FALSE	FALSE	FALSE	FALSE
scaffold_1	2526654	CUFF.4348.2	-	3529481	3531717	0	0	0	0	4.82602	3.91797	7.68499	5.0729	4.98401	0.0689912	0		FALSE	FALSE	FALSE	FALSE	FALSE	FALSE
scaffold_1	2526683	2526683	-	3563815	3564471	0	0	0	0	0.450024	0.211351	0	0.195248	0.235254	0.518667		nucl	FALSE	FALSE	FALSE	FALSE	FALSE	FALSE
scaffold_1	2526683	CUFF.3195.3	-	3563815	3564471	1	0	0	0	0.00100854	0.132711	0	3.31573e-06	0.220542	0.518667			FALSE	FALSE	FALSE	FALSE	FALSE	FALSE
scaffold_1	2526695	2526695	-	3593271	3595052	1	0	0	0	9.87895	8.13749	3.33738	6.13709	8.06196	0.108592	1	extr	FALSE	TRUE	TRUE	FALSE	FALSE	FALSE
scaffold_1	2526695	CUFF.4032.2	-	3593417	3595052	0	0	1	0	39.7753	45.7528	47.7058	35.5079	45.4792	0.108592	1		FALSE	TRUE	TRUE	FALSE	FALSE	FALSE
scaffold_1	2526826	2526826	+	3712526	3713390	0	0	0	0	0.300644	0.144951	0.628179	0.561459	0.169169	0.000341357			FALSE	FALSE	FALSE	FALSE	FALSE	FALSE
scaffold_1	2526826	CUFF.3700.2	+	3712526	3713390	1	0	0	0	0	2.1431e-06	0.000222702	9.5048e-06	0	0.000341357			FALSE	FALSE	FALSE	FALSE	FALSE	FALSE
scaffold_1	2559121	CUFF.3747.2	+	66760	74140	0	0	0	11	0.738064	1.01966	0.840158	0.672064	0.586305	0.235897		nucl	FALSE	FALSE	FALSE	FALSE	FALSE	FALSE
scaffold_1	2559121	CUFF.3747.3	+	66760	74140	0	0	0	5	0.44497	0.265511	0.379826	0.351697	0.433492	0.235897			FALSE	FALSE	FALSE	FALSE	FALSE	FALSE
scaffold_1	2559595	CUFF.4281.1	-	4097105	4097752	0	0	0	0	10.3978	12.2692	13.8165	10.5532	6.86383	0.319775		mito	FALSE	FALSE	FALSE	FALSE	TRUE	FALSE
scaffold_1	2559595	CUFF.4281.3	-	4097105	4097752	1	0	0	0	8.3149	5.55344	1.98481	4.23432	2.88978	0.319775		mito	FALSE	FALSE	FALSE	FALSE	TRUE	FALSE
scaffold_1	2559621	CUFF.3691.2	+	4118756	4119950	1	0	0	0	1.58298	2.65239	2.52574	3.19972	8.99255	0.122906	1		FALSE	FALSE	FALSE	FALSE	FALSE	FALSE
scaffold_1	2559621	CUFF.3691.3	+	4118756	4119950	1	0	0	0	0.84903	1.43333	1.29057	1.19286	2.87544	0.122906	1	extr	FALSE	FALSE	FALSE	FALSE	FALSE	FALSE
scaffold_1	2559889	2559889	-	4415568	4417950	0	0	0	0	0.214254	0.121975	0	0.144964	0.1293	0.462173	0		FALSE	FALSE	FALSE	FALSE	FALSE	FALSE
scaffold_1	2559889	CUFF.4375.2	-	4415568	4417950	1	0	0	0	1.7545e-05	0.104318	0	0	0.000238817	0.462173	0		FALSE	FALSE	FALSE	FALSE	FALSE	FALSE
scaffold_1	2559987	CUFF.4019.3	-	492754	494847	0	0	0	0	1.10643	0.4909	1.433	1.33985	0.000394144	0.438014	0		FALSE	TRUE	FALSE	TRUE	FALSE	FALSE
scaffold_1	2559987	CUFF.4019.4	-	492754	494847	1	0	0	0	4.39429e-05	1.08015	0.000415454	5.27915	4.63044	0.438014	0		FALSE	TRUE	FALSE	TRUE	FALSE	FALSE
scaffold_1	2560215	CUFF.3578.2	-	706909	707671	0	1	0	1	5.31618	5.28404	4.70248	4.0776	2.06445	0.240965	1		FALSE	FALSE	FALSE	FALSE	FALSE	FALSE
scaffold_1	2560215	CUFF.3578.3	-	706909	707671	0	0	1	1	5.82686	5.48689	7.26843	5.30216	5.79084	0.240965	1	nucl	FALSE	FALSE	FALSE	FALSE	FALSE	FALSE
scaffold_1	2560302	2560302	+	784838	789623	0	1	1	0	7.42387	5.25399	5.5366	4.22808	7.63312	0.108019	1		FALSE	FALSE	FALSE	FALSE	FALSE	FALSE
scaffold_1	2560302	CUFF.4062.3	+	784838	789636	0	1	0	0	21.3797	18.349	15.5086	17.6709	17.7445	0.108019	1		FALSE	FALSE	FALSE	FALSE	FALSE	FALSE
scaffold_1	2560302	CUFF.4062.3	+	784838	789636	0	1	0	0	21.3797	18.349	15.5086	17.6709	17.7445	0.217931	1		FALSE	FALSE	FALSE	FALSE	FALSE	FALSE
scaffold_1	2560302	CUFF.4062.4	+	784838	789636	0	0	0	7	10.1325	9.23267	14.6549	8.05041	10.1962	0.217931	1		FALSE	FALSE	FALSE	FALSE	FALSE	FALSE
scaffold_1	2560356	2560356	-	841067	845754	0	1	0	0	16.4358	14.5259	17.6278	14.3876	19.2999	0.13197	0.5		FALSE	FALSE	FALSE	FALSE	FALSE	FALSE
scaffold_1	2560356	CUFF.3115.2	-	841067	845761	0	1	0	0	3.04852	2.5379	0.000254061	1.46901	1.05784	0.13197	0.5		FALSE	FALSE	FALSE	FALSE	FALSE	FALSE
scaffold_1	2560531	2560531	+	995726	998928	0	1	1	0	10.5251	8.21278	12.0262	9.32243	10.0577	0.140121	1		FALSE	FALSE	FALSE	FALSE	FALSE	FALSE
scaffold_1	2560531	CUFF.4094.2	+	995726	998780	0	2	1	1	2.8774	2.78558	4.53658	2.74749	5.18654	0.140121	1		FALSE	FALSE	FALSE	FALSE	FALSE	FALSE
scaffold_1	2560551	2560551	-	1020170	1022321	0	0	0	0	1.0173	1.11394	0.00689871	0.433253	0.190405	0.606726	0		FALSE	FALSE	FALSE	FALSE	FALSE	FALSE
scaffold_1	2560551	CUFF.4011.2	-	1020170	1022321	0	1	0	0	0.718181	0.61119	0.794574	1.14056	1.26099	0.606726	0		FALSE	FALSE	FALSE	FALSE	FALSE	FALSE
scaffold_1	2560908	2560908	-	1373237	1376137	0	1	0	0	10.0475	7.27144	5.96277	9.58292	10.9149	0.345116	0	nucl	FALSE	FALSE	FALSE	FALSE	FALSE	FALSE
scaffold_1	2560908	CUFF.4308.2	-	1373237	1376143	0	0	1	0	4.3261	9.3465	6.13242	3.70996	7.59919	0.345116	0	nucl	FALSE	FALSE	FALSE	FALSE	FALSE	FALSE
scaffold_1	2561057	2561057	+	1495564	1496216	0	0	1	0	1477.06	1053.19	868.489	1037.5	499.381	0.11562			FALSE	FALSE	FALSE	FALSE	FALSE	FALSE
scaffold_1	2561057	CUFF.4520.2	+	1495564	1496216	0	0	0	1	0.670858	7.31023	82.7682	12.7443	134.179	0.11562			FALSE	FALSE	FALSE	FALSE	FALSE	FALSE
scaffold_1	2561145	2561145	+	1560190	1562112	1	0	1	0	12.039	16.6217	6.66261	15.3862	12.4899	0.280737	0		FALSE	FALSE	FALSE	FALSE	FALSE	FALSE
scaffold_1	2561145	CUFF.3655.2	+	1560190	1562115	0	0	0	0	23.3694	17.7185	23.7849	21.2728	17.7726	0.280737	0		FALSE	FALSE	FALSE	FALSE	FALSE	FALSE
scaffold_1	2561451	2561451	-	1837745	1842070	0	1	0	1	2.47232	3.37527	7.7434	7.27672	10.2347	0.175633	1		FALSE	FALSE	FALSE	FALSE	FALSE	FALSE
scaffold_1	2561451	2561451	-	1837745	1842070	0	1	0	1	2.47232	3.37527	7.7434	7.27672	10.2347	0.277769	1		FALSE	FALSE	FALSE	FALSE	FALSE	FALSE
scaffold_1	2561451	CUFF.4422.2	-	1837745	1842070	0	2	0	1	1.89277	1.41149	0	1.58599	0	0.277769	1		FALSE	FALSE	FALSE	FALSE	FALSE	FALSE
scaffold_1	2561451	CUFF.4422.3	-	1837745	1842070	0	0	0	1	1.49748	0.00358986	0.00168041	0.00334656	0.00600986	0.175633	1		FALSE	FALSE	FALSE	FALSE	FALSE	FALSE
scaffold_1	2562012	2562012	+	2416132	2421511	1	0	1	0	8.97943	8.67009	12.3732	9.10956	8.87611	0.262953	0	nucl	FALSE	FALSE	FALSE	FALSE	FALSE	FALSE
scaffold_1	2562012	CUFF.4417.2	+	2416132	2421537	0	0	0	0	6.59705	7.89138	6.8604	4.92744	10.587	0.262953	0	nucl	FALSE	FALSE	FALSE	FALSE	FALSE	FALSE
scaffold_1	2562034	2562034	+	2439570	2442158	0	1	1	0	8.9092	10.0404	8.7717	12.6272	10.1381	0.191655			FALSE	FALSE	FALSE	FALSE	FALSE	FALSE
scaffold_1	2562034	CUFF.4366.2	+	2439570	2442167	0	0	0	0	3.43976	2.30431	3.18145	1.70164	4.16374	0.191655		nucl	FALSE	FALSE	FALSE	FALSE	FALSE	FALSE
scaffold_1	2562157	2562157	+	2555804	2557600	0	0	0	0	6.4552	4.05669	4.56527	3.26891	4.27552	3.06162e-05			FALSE	FALSE	FALSE	FALSE	FALSE	FALSE
scaffold_1	2562157	CUFF.4005.2	+	2555804	2557585	1	0	1	0	0	9.29533e-05	0.000148364	0.00011331	0.000141107	3.06162e-05			FALSE	FALSE	FALSE	FALSE	FALSE	FALSE
scaffold_1	2562512	CUFF.3542.2	-	2896385	2898017	2	0	0	0	0.451343	0.328633	0.320227	0.219648	0.64602	0.589866			FALSE	FALSE	FALSE	FALSE	FALSE	FALSE
scaffold_1	2562512	CUFF.3542.3	-	2896385	2898017	0	0	0	0	0.0147204	0.268925	0	0.622111	0.485152	0.589866			FALSE	FALSE	FALSE	FALSE	FALSE	FALSE
scaffold_1	2562999	2562999	+	3315883	3318401	0	0	1	0	6.47719	5.38096	6.03211	5.35235	5.18686	0.190227	0	mito	FALSE	FALSE	FALSE	FALSE	FALSE	FALSE
scaffold_1	2562999	CUFF.4328.2	+	3315883	3318403	1	0	0	0	1.989	0.951449	1.73794	0.766088	0	0.190227	0	mito	FALSE	FALSE	FALSE	FALSE	FALSE	FALSE
scaffold_1	2563237	2563237	-	3520511	3521872	1	1	0	0	35.2608	39.7821	34.9113	34.0814	15.0392	0.184654	1		FALSE	FALSE	FALSE	FALSE	FALSE	FALSE
scaffold_1	2563237	CUFF.3595.2	-	3520514	3521894	1	0	1	0	32.6923	30.4547	31.7327	41.4545	42.006	0.121879	1		FALSE	FALSE	FALSE	FALSE	FALSE	FALSE
scaffold_1	2563237	CUFF.3595.3	-	3520514	3521894	0	0	1	0	95.9444	68.6432	66.2646	90.3202	73.543	0.121879	1	mito	FALSE	FALSE	FALSE	FALSE	FALSE	FALSE
scaffold_1	2563237	CUFF.3595.3	-	3520514	3521894	0	0	1	0	95.9444	68.6432	66.2646	90.3202	73.543	0.184654	1	mito	FALSE	FALSE	FALSE	FALSE	FALSE	FALSE
scaffold_1	2563303	2563303	+	3606580	3612983	1	0	1	0	23.2706	26.7405	27.6278	16.8326	19.5939	0.250232	0.363636	mito	FALSE	TRUE	FALSE	FALSE	FALSE	FALSE
scaffold_1	2563303	CUFF.4139.2	+	3606580	3612988	0	0	0	0	11.6941	17.8873	25.7439	15.2355	24.7666	0.250232	0.363636	mito	FALSE	TRUE	FALSE	FALSE	FALSE	FALSE
scaffold_1	2563434	2563434	-	3728130	3730128	1	2	1	0	0.000845495	0.000959701	1.30932	0.245996	0.716565	0.120019	1		FALSE	TRUE	FALSE	FALSE	FALSE	FALSE
scaffold_1	2563434	CUFF.4159.2	-	3728130	3730157	1	0	0	0	0.000994287	1.59668	2.61081	0.14879	2.77795	0.322713	1		FALSE	TRUE	FALSE	FALSE	FALSE	FALSE
scaffold_1	2563434	CUFF.4159.3	-	3728130	3729894	1	1	0	0	0.462814	1.2269	5.36424	0.00502029	2.56371	0.120019	1		FALSE	TRUE	FALSE	FALSE	FALSE	FALSE
scaffold_1	2563434	CUFF.4159.3	-	3728130	3729894	1	1	0	0	0.462814	1.2269	5.36424	0.00502029	2.56371	0.322713	1		FALSE	TRUE	FALSE	FALSE	FALSE	FALSE
scaffold_1	2563434	CUFF.4159.3	-	3728130	3729894	1	1	0	0	0.462814	1.2269	5.36424	0.00502029	2.56371	0.7221	1		FALSE	TRUE	FALSE	FALSE	FALSE	FALSE
scaffold_1	2563434	CUFF.4159.3	-	3728130	3729894	1	1	0	0	0.462814	1.2269	5.36424	0.00502029	2.56371	0.844229	1		FALSE	TRUE	FALSE	FALSE	FALSE	FALSE
scaffold_1	2563434	CUFF.4159.4	-	3728130	3729894	0	1	0	0	3.49249	1.76763	0.00577968	2.4071	0.00171933	0.844229	1		FALSE	TRUE	FALSE	FALSE	FALSE	FALSE
scaffold_1	2563434	CUFF.4159.5	-	3728130	3730157	1	0	0	0	3.16996	0.859808	0.84763	2.12595	1.09462	0.7221	1		FALSE	TRUE	FALSE	FALSE	FALSE	FALSE
scaffold_1	2563594	2563594	+	3901393	3902721	0	0	0	0	8.66472	7.10266	8.37417	6.17773	5.25988	0.171503	1		FALSE	FALSE	FALSE	FALSE	FALSE	FALSE
scaffold_1	2563594	CUFF.4285.2	+	3901393	3902488	0	1	1	0	2.02132	1.37286	0	0.676949	1.17839	0.171503	1	nucl	FALSE	FALSE	FALSE	FALSE	FALSE	FALSE
scaffold_1	2595367	CUFF.4256.2	+	593759	595025	2	0	0	0	4.40682	3.0592	5.57142	3.5122	3.98871	0.238579			FALSE	FALSE	FALSE	FALSE	FALSE	FALSE
scaffold_1	2595367	CUFF.4256.3	+	593759	595025	0	1	1	0	2.6795	2.74483	6.01916	1.81426	2.91568	0.230946		mito	FALSE	FALSE	FALSE	FALSE	FALSE	FALSE
scaffold_1	2595367	CUFF.4256.4	+	593759	595025	0	0	0	0	3.12094	6.04383	8.12505	4.80468	7.25812	0.230946			FALSE	FALSE	FALSE	FALSE	FALSE	FALSE
scaffold_1	2595367	CUFF.4256.4	+	593759	595025	0	0	0	0	3.12094	6.04383	8.12505	4.80468	7.25812	0.238579			FALSE	FALSE	FALSE	FALSE	FALSE	FALSE
scaffold_1	2595367	CUFF.4256.4	+	593759	595025	0	0	0	0	3.12094	6.04383	8.12505	4.80468	7.25812	0.353152			FALSE	FALSE	FALSE	FALSE	FALSE	FALSE
scaffold_1	2595367	CUFF.4256.4	+	593759	595025	0	0	0	0	3.12094	6.04383	8.12505	4.80468	7.25812	0.609367			FALSE	FALSE	FALSE	FALSE	FALSE	FALSE
scaffold_1	2595367	CUFF.4256.5	+	593759	595025	2	0	0	0	1.7744	1.06047	2.48266	1.69741	6.14726	0.353152			FALSE	FALSE	FALSE	FALSE	FALSE	FALSE
scaffold_1	2595367	CUFF.4256.6	+	593759	595025	1	0	1	0	0.95078	4.19327	0.011145	1.41697	15.4439	0.609367		mito	FALSE	FALSE	FALSE	FALSE	FALSE	FALSE
scaffold_1	2596029	CUFF.3695.2	+	3334615	3338673	0	0	0	3	5.00776	5.76669	4.72469	7.57385	7.21771	0.0373602	1		FALSE	FALSE	FALSE	FALSE	FALSE	FALSE
scaffold_1	2596029	CUFF.3695.3	+	3334615	3338673	0	0	0	3	1.47585	1.66552	1.26168	2.49076	2.09492	0.0373602	1		FALSE	FALSE	FALSE	FALSE	FALSE	FALSE
scaffold_1	2603965	2603965	+	86357	93186	0	0	0	1	11.2271	8.68689	10.2222	10.5982	7.90944	0.142575	0.5	nucl	FALSE	FALSE	FALSE	FALSE	FALSE	FALSE
scaffold_1	2603965	CUFF.3334.3	+	86357	93186	0	0	0	11	23.4207	24.425	28.6899	20.8434	29.9509	0.142575	0.5		FALSE	FALSE	FALSE	FALSE	FALSE	FALSE
scaffold_1	2604035	2604035	+	134604	135678	0	0	1	0	1.01749	1.09491	0	1.01424	0.809621	0.670488	0.5	extr	FALSE	FALSE	TRUE	FALSE	FALSE	FALSE
scaffold_1	2604035	CUFF.4140.2	+	134604	135679	1	0	0	0	0.303345	0.382593	0.994538	0	2.40337e-05	0.670488	0.5	extr	FALSE	FALSE	TRUE	FALSE	FALSE	FALSE
scaffold_1	2604070	2604070	-	164479	165142	0	1	0	0	2.95763	2.89602	0.000882353	3.3528	0.68201	0.384534			FALSE	FALSE	FALSE	FALSE	FALSE	FALSE
scaffold_1	2604070	CUFF.3616.2	-	164492	165147	1	0	1	0	3.77936	3.22331	2.77259	4.87306	4.04396	0.384534			FALSE	FALSE	FALSE	FALSE	FALSE	FALSE
scaffold_1	2604104	2604104	+	195283	196606	0	0	1	0	12.1853	16.04	16.5312	16.6208	13.2288	0.186337	1		FALSE	FALSE	FALSE	FALSE	FALSE	FALSE
scaffold_1	2604104	2604104	+	195283	196606	0	0	1	0	12.1853	16.04	16.5312	16.6208	13.2288	0.257722	1		FALSE	FALSE	FALSE	FALSE	FALSE	FALSE
scaffold_1	2604104	CUFF.3149.2	+	195283	196447	1	0	0	0	6.11109	3.15224	0	1.99481	3.44774	0.257722	1		FALSE	FALSE	FALSE	FALSE	FALSE	FALSE
scaffold_1	2604104	CUFF.3149.3	+	195283	196447	1	0	0	0	8.44	7.4276	6.39361	6.87759	9.32144	0.186337	1		FALSE	FALSE	FALSE	FALSE	FALSE	FALSE
scaffold_1	2604109	2604109	+	197516	200596	0	0	1	0	184.94	196.045	160.88	136.158	195.451	0.0266466	0.333333	extr	FALSE	TRUE	TRUE	FALSE	FALSE	FALSE
scaffold_1	2604109	CUFF.3214.2	+	197516	200617	1	0	0	0	30.5096	28.3097	27.3259	20.9488	35.56	0.0266466	0.333333	extr	FALSE	TRUE	TRUE	FALSE	FALSE	FALSE
scaffold_1	2604130	2604130	+	233938	234851	1	0	0	0	8.13402	3.11788	0	2.99047	0.507027	0.281544	0		FALSE	FALSE	FALSE	FALSE	TRUE	FALSE
scaffold_1	2604130	CUFF.4275.2	+	233938	234851	0	0	0	0	9.94924	5.76121	0	9.01306	0.641451	0.281544	0		FALSE	FALSE	FALSE	FALSE	TRUE	FALSE
scaffold_1	2604332	CUFF.3564.2	-	390009	390943	1	0	0	0	7.64417	7.19416	12.1009	5.79891	4.49375	0.172292	0.2		FALSE	TRUE	FALSE	FALSE	FALSE	FALSE
scaffold_1	2604332	CUFF.3564.3	-	390009	390936	0	1	0	0	22.5409	28.6641	25.4892	29.252	20.7729	0.172292	0.2		FALSE	TRUE	FALSE	FALSE	FALSE	FALSE
scaffold_1	2604349	2604349	-	406508	410301	0	1	0	0	15.4728	14.9768	25.4682	15.3785	22.588	0.122879	0.333333		FALSE	TRUE	FALSE	FALSE	FALSE	FALSE
scaffold_1	2604349	CUFF.4245.2	-	406508	410302	1	0	0	0	4.28044	2.70234	1.97476	3.17181	3.94611	0.122879	0.333333		FALSE	TRUE	FALSE	FALSE	FALSE	FALSE
scaffold_1	2604352	2604352	-	412832	414106	0	1	0	0	94.2424	313.686	572.842	143.973	288.547	0.159	1	extr	FALSE	FALSE	TRUE	FALSE	FALSE	FALSE
scaffold_1	2604352	CUFF.3476.2	-	412832	414131	0	0	1	1	76.4625	278.719	328.346	116.842	200.305	0.159	1		FALSE	FALSE	TRUE	FALSE	FALSE	FALSE
scaffold_1	2604379	2604379	+	441995	442711	0	0	1	0	14.9481	14.0724	8.09699	6.11477	3.77666	0.515483	0		FALSE	FALSE	FALSE	FALSE	FALSE	FALSE
scaffold_1	2604379	CUFF.3453.2	+	441995	442735	1	0	0	0	1.43657	0.453211	5.70838	1.44519	7.59362	0.515483	0		FALSE	FALSE	FALSE	FALSE	FALSE	FALSE
scaffold_1	2604484	2604484	+	532890	534281	0	0	0	0	9.43339	13.0575	20.1959	10.5323	13.7246	0.229969	0		FALSE	FALSE	FALSE	FALSE	FALSE	FALSE
scaffold_1	2604484	CUFF.4050.2	+	532890	534281	0	1	0	0	2.81296	5.67999	2.75214	4.38437	6.07452	0.229969	0		FALSE	FALSE	FALSE	FALSE	FALSE	FALSE
scaffold_1	2604605	2604605	+	624871	625572	0	0	1	0	2.65183	1.18575	0	0.634053	2.37615	0.741906	1		FALSE	FALSE	FALSE	FALSE	FALSE	FALSE
scaffold_1	2604605	CUFF.3378.2	+	624876	625585	1	1	0	0	1.45108	0.494666	0	1.54062	0.894023	0.610451	1		FALSE	FALSE	FALSE	FALSE	FALSE	FALSE
scaffold_1	2604605	CUFF.3378.3	+	624876	625585	2	1	0	0	1.49169	0.948866	4.17018	0.475365	1.09653	0.610451	1		FALSE	FALSE	FALSE	FALSE	FALSE	FALSE
scaffold_1	2604605	CUFF.3378.3	+	624876	625585	2	1	0	0	1.49169	0.948866	4.17018	0.475365	1.09653	0.741906	1		FALSE	FALSE	FALSE	FALSE	FALSE	FALSE
scaffold_1	2604628	2604628	+	637744	640209	0	0	1	0	61.6535	124.451	175.763	63.8127	105.695	0.0916915	0.5		FALSE	FALSE	FALSE	FALSE	FALSE	FALSE
scaffold_1	2604628	CUFF.3364.2	+	637744	640239	1	0	0	0	23.0724	45.3708	46.1446	26.753	31.5661	0.0916915	0.5		FALSE	FALSE	FALSE	FALSE	FALSE	FALSE
scaffold_1	2604782	2604782	-	751501	753360	0	1	0	0	15.04	20.0043	18.6789	13.5036	9.32193	0.127002	0		FALSE	FALSE	FALSE	FALSE	FALSE	FALSE
scaffold_1	2604782	CUFF.3060.1	-	751501	753360	0	0	0	6	62.3118	72.1578	56.8036	28.7247	12.8102	0.127002	0		FALSE	FALSE	FALSE	FALSE	FALSE	FALSE
scaffold_1	2604788	2604788	-	754850	756470	0	1	0	0	153.064	150.343	134.5	119.391	112.983	0.0591247		nucl	FALSE	FALSE	FALSE	FALSE	FALSE	FALSE
scaffold_1	2604788	CUFF.3294.2	-	754940	756486	1	0	1	0	36.9753	36.1489	37.1447	25.0961	19.2569	0.0591247			FALSE	FALSE	FALSE	FALSE	FALSE	FALSE
scaffold_1	2604809	2604809	+	774816	775349	0	0	1	0	21.0726	20.8886	31.3609	32.4555	28.3245	0.191839		cyto	FALSE	FALSE	FALSE	FALSE	FALSE	TRUE
scaffold_1	2604809	CUFF.3711.2	+	774824	775355	0	2	0	0	4.4264	4.26206	12.0762	3.17796	4.40218	0.191839		mito	FALSE	FALSE	FALSE	FALSE	FALSE	TRUE
scaffold_1	2604855	2604855	+	823477	825512	1	0	1	0	11.5963	6.96014	10.0964	6.30566	8.9786	0.0553323			FALSE	FALSE	FALSE	FALSE	FALSE	FALSE
scaffold_1	2604855	2604855	+	823477	825512	1	0	1	0	11.5963	6.96014	10.0964	6.30566	8.9786	0.241845			FALSE	FALSE	FALSE	FALSE	FALSE	FALSE
scaffold_1	2604855	CUFF.4387.2	+	823477	825525	1	0	0	0	0.000316727	0.610638	0	0.000433507	0.000122244	0.0553323		mito	FALSE	FALSE	FALSE	FALSE	FALSE	FALSE
scaffold_1	2604855	CUFF.4387.3	+	823477	825525	0	1	0	1	1.21567	1.49723	0.00244669	3.23702	1.26642	0.241845			FALSE	FALSE	FALSE	FALSE	FALSE	FALSE
scaffold_1	2604883	2604883	-	848633	850406	0	1	0	0	32.8291	62.7941	55.5961	52.9948	66.0021	0.112732	1		TRUE	FALSE	FALSE	FALSE	FALSE	FALSE
scaffold_1	2604883	CUFF.3467.2	-	849337	850430	1	0	1	0	14.4055	24.3149	13.2434	13.9127	23.3586	0.112732	1		TRUE	FALSE	FALSE	FALSE	FALSE	FALSE
scaffold_1	2604900	2604900	+	863074	864325	0	0	0	0	22.6379	22.8082	16.4685	26.4153	19.3528	0.140209	1		FALSE	FALSE	FALSE	FALSE	TRUE	FALSE
scaffold_1	2604900	CUFF.4079.2	+	863074	864244	1	0	1	0	4.64365	4.65872	6.16322	3.17883	5.40195	0.140209	1	mito	FALSE	FALSE	FALSE	FALSE	TRUE	FALSE
scaffold_1	2604954	2604954	-	902953	903624	0	1	0	0	0.00810852	0.582255	2.30695	0.660912	0.000394284	0.789729	1		FALSE	FALSE	FALSE	FALSE	FALSE	FALSE
scaffold_1	2604954	CUFF.3080.3	-	902953	903634	1	0	0	0	0.566904	0.697523	0	1.36088	0.826653	0.789729	1		FALSE	FALSE	FALSE	FALSE	FALSE	FALSE
scaffold_1	2605008	2605008	-	949138	950811	0	1	0	0	6.26144	6.55285	8.69116	5.66117	6.6492	0.0538428		mito	FALSE	FALSE	FALSE	FALSE	FALSE	FALSE
scaffold_1	2605008	CUFF.3371.2	-	949673	950811	0	1	1	1	2.29388	2.5144	3.13429	2.29121	2.02047	0.0538428			FALSE	FALSE	FALSE	FALSE	FALSE	FALSE
scaffold_1	2605180	2605180	+	1099160	1100761	0	1	1	0	46.575	45.2042	53.6499	46.4795	69.8805	0.139692	0.333333		FALSE	FALSE	FALSE	FALSE	FALSE	FALSE
scaffold_1	2605180	CUFF.4400.2	+	1099160	1100777	0	1	0	1	10.1412	12.281	25.6849	14.5123	23.9115	0.139692	0.333333		FALSE	FALSE	FALSE	FALSE	FALSE	FALSE
scaffold_1	2605233	2605233	+	1149870	1150317	0	0	0	0	83.924	76.598	72.1977	92.3425	57.9403	0.375573	1	nucl	FALSE	FALSE	FALSE	FALSE	FALSE	FALSE
scaffold_1	2605233	CUFF.3348.2	+	1149870	1150172	0	0	2	0	38.7241	25.3051	0	0	39.1771	0.375573	1		FALSE	FALSE	FALSE	FALSE	FALSE	FALSE
scaffold_1	2605247	2605247	-	1165918	1166684	0	1	0	0	53.9676	58.6408	50.1459	55.4511	55.454	0.147798	0		FALSE	FALSE	FALSE	FALSE	FALSE	FALSE
scaffold_1	2605247	CUFF.4170.2	-	1165918	1166712	1	0	0	0	112.493	100.69	71.2791	94.895	66.5013	0.147798	0		FALSE	FALSE	FALSE	FALSE	FALSE	FALSE
scaffold_1	2605264	2605264	-	1181460	1182453	0	2	0	0	14.6682	12.3173	18.1956	16.743	11.4298	0.320108	0.5		FALSE	FALSE	FALSE	FALSE	FALSE	FALSE
scaffold_1	2605264	CUFF.4106.2	-	1181460	1182459	0	0	1	1	6.43263	6.11082	0	7.68918	5.21483	0.320108	0.5		FALSE	FALSE	FALSE	FALSE	FALSE	FALSE
scaffold_1	2605383	2605383	+	1312657	1312967	0	0	0	0	0	0	0	56.5017	0	0		mito	FALSE	FALSE	FALSE	FALSE	FALSE	FALSE
scaffold_1	2605383	CUFF.4128.2	+	1312661	1312967	1	1	0	0	0	0	0	0	0	0			FALSE	FALSE	FALSE	FALSE	FALSE	FALSE
scaffold_1	2605432	2605432	+	1339325	1341528	0	0	1	0	15.836	7.73759	5.84583	6.51279	6.30588	0.305458	0.666667		FALSE	FALSE	FALSE	FALSE	FALSE	FALSE
scaffold_1	2605432	CUFF.4423.2	+	1339325	1341535	1	0	0	0	7.60811	4.25196	6.70396	3.56777	7.39583	0.305458	0.666667	cysk	FALSE	FALSE	FALSE	FALSE	FALSE	FALSE
scaffold_1	2605466	2605466	-	1357395	1358418	0	1	0	0	0.000152832	0.00361485	0.000590251	1.58817	6.4782	0.309755		nucl	FALSE	FALSE	FALSE	FALSE	FALSE	FALSE
scaffold_1	2605466	2605466	-	1357395	1358418	0	1	0	0	0.000152832	0.00361485	0.000590251	1.58817	6.4782	0.582901		nucl	FALSE	FALSE	FALSE	FALSE	FALSE	FALSE
scaffold_1	2605466	CUFF.3705.2	-	1357395	1358431	1	0	0	0	0.758344	0.519691	0.879993	0.277117	1.30342	0.309755			FALSE	FALSE	FALSE	FALSE	FALSE	FALSE
scaffold_1	2605466	CUFF.3705.3	-	1357395	1358431	1	0	0	0	1.35291	1.80998	1.26172	1.30303	0.676283	0.582901			FALSE	FALSE	FALSE	FALSE	FALSE	FALSE
scaffold_1	2605547	2605547	+	1415897	1417022	0	0	1	0	12.2413	11.3129	20.3204	22.4702	7.19833	0.268741	0	cyto	FALSE	FALSE	FALSE	FALSE	FALSE	FALSE
scaffold_1	2605547	CUFF.3942.2	+	1415897	1417037	1	0	0	0	3.08486	3.981	4.55086	6.30577	7.86784	0.268741	0		FALSE	FALSE	FALSE	FALSE	FALSE	FALSE
scaffold_1	2605548	2605548	-	1417170	1418911	0	0	0	0	3.71176	4.47692	0.00222427	5.79671	3.79172	0.735503			FALSE	TRUE	FALSE	FALSE	FALSE	FALSE
scaffold_1	2605548	CUFF.3936.2	-	1417170	1418911	0	1	0	0	1.61472	0.898109	5.50375	1.22975	6.30486e-05	0.735503			FALSE	TRUE	FALSE	FALSE	FALSE	FALSE
scaffold_1	2605568	2605568	+	1440286	1441575	0	0	2	0	2.20071	3.13932	3.15061	3.15902	3.43319	0.311311	0		FALSE	FALSE	FALSE	FALSE	FALSE	FALSE
scaffold_1	2605568	CUFF.3234.2	+	1440286	1441579	0	0	0	0	0.762721	1.77156	6.25517e-05	0.451903	0.71114	0.311311	0		FALSE	FALSE	FALSE	FALSE	FALSE	FALSE
scaffold_1	2605577	2605577	-	1446291	1447421	0	0	0	0	111.748	88.3878	57.3526	112.882	71.882	0.0579701	0	mito	FALSE	FALSE	FALSE	FALSE	FALSE	FALSE
scaffold_1	2605577	CUFF.3090.2	-	1446291	1447421	1	0	0	0	18.5836	14.6994	14.0121	14.3372	10.5183	0.0579701	0	mito	FALSE	FALSE	FALSE	FALSE	FALSE	FALSE
scaffold_1	2605597	2605597	+	1456215	1456815	0	0	1	0	32.1463	35.0618	0	42.2756	36.7124	0.328064	1		FALSE	FALSE	FALSE	FALSE	FALSE	FALSE
scaffold_1	2605597	CUFF.3065.2	+	1456215	1456833	1	0	0	0	70.8959	59.9193	75.313	63.3183	85.2764	0.328064	1		FALSE	FALSE	FALSE	FALSE	FALSE	FALSE
scaffold_1	2605606	2605606	+	1458980	1460011	0	0	1	0	35.6223	79.5386	71.2937	74.9377	73.7324	0.438917	1		FALSE	FALSE	FALSE	FALSE	FALSE	FALSE
scaffold_1	2605606	CUFF.3702.2	+	1458980	1460011	0	0	0	1	75.9776	33.2615	28.2752	56.1944	33.41	0.438917	1		FALSE	FALSE	FALSE	FALSE	FALSE	FALSE
scaffold_1	2605634	2605634	-	1479957	1481624	0	1	0	0	48.2993	65.3815	64.1395	45.823	51.2435	0.10903	1	nucl	FALSE	FALSE	FALSE	FALSE	FALSE	TRUE
scaffold_1	2605634	CUFF.4536.2	-	1479957	1481630	0	0	1	1	10.8731	10.7019	3.75742	8.14006	9.63493	0.10903	1	mito	FALSE	FALSE	FALSE	FALSE	FALSE	TRUE
scaffold_1	2605647	2605647	-	1490215	1491297	0	1	0	0	617.755	533.545	527.404	500.281	488.973	0.0712848	1		FALSE	FALSE	FALSE	FALSE	FALSE	FALSE
scaffold_1	2605647	CUFF.4225.2	-	1490215	1491342	0	0	1	1	532.638	480.696	379.337	440.533	408.28	0.0712848	1		FALSE	FALSE	FALSE	FALSE	FALSE	FALSE
scaffold_1	2605664	2605664	-	1496538	1497477	0	1	0	0	154.816	158.058	200.472	171.139	159.073	0.139013	0		FALSE	FALSE	FALSE	FALSE	FALSE	FALSE
scaffold_1	2605664	CUFF.3770.2	-	1496538	1497505	1	0	0	0	54.0048	55.4444	33.9427	62.0781	41.012	0.139013	0	mito	FALSE	FALSE	FALSE	FALSE	FALSE	FALSE
scaffold_1	2605682	2605682	-	1515082	1517271	1	0	0	0	6.33646	5.82166	6.90418	4.62355	3.59	0.264374	1		FALSE	FALSE	FALSE	FALSE	FALSE	FALSE
scaffold_1	2605682	CUFF.3454.2	-	1515082	1517271	0	0	0	0	2.41791	1.44693	0.000455509	1.34155	1.51919	0.264374	1	cyto	FALSE	FALSE	FALSE	FALSE	FALSE	FALSE
scaffold_1	2605685	2605685	+	1517409	1519349	0	0	1	0	17.9061	18.6667	17.5988	19.0332	18.223	0.150071	0	plas	FALSE	FALSE	FALSE	FALSE	FALSE	FALSE
scaffold_1	2605685	CUFF.3455.2	+	1517409	1519362	1	0	0	0	4.85312	3.2515	5.00151	5.66987	8.15155	0.150071	0		FALSE	FALSE	FALSE	FALSE	FALSE	FALSE
scaffold_1	2605707	2605707	+	1532380	1534158	0	0	2	0	78.3012	52.0687	60.4421	42.1339	52.2156	0.039709			FALSE	FALSE	FALSE	FALSE	FALSE	FALSE
scaffold_1	2605707	CUFF.3291.2	+	1532380	1534180	0	1	0	0	27.9339	20.6813	22.3007	18.1724	19.792	0.039709		mito	FALSE	FALSE	FALSE	FALSE	FALSE	FALSE
scaffold_1	2605742	2605742	+	1548918	1550264	0	0	1	0	15.5414	19.7597	32.3404	51.2056	13.473	0.137562		extr	FALSE	TRUE	TRUE	FALSE	FALSE	FALSE
scaffold_1	2605742	CUFF.3419.2	+	1548918	1550270	1	0	0	0	48.1134	63.3958	63.9547	133.467	67.795	0.137562		extr	FALSE	TRUE	TRUE	FALSE	FALSE	FALSE
scaffold_1	2605840	2605840	+	1636814	1637383	0	0	0	0	6.0513	4.13008	3.0537	3.34453	20.2101	0.204932			FALSE	FALSE	FALSE	FALSE	FALSE	FALSE
scaffold_1	2605840	CUFF.3308.2	+	1636814	1637267	1	0	1	0	0.63437	2.27937	3.45456	1.10335	8.87212	0.204932			FALSE	FALSE	FALSE	FALSE	FALSE	FALSE
scaffold_1	2605889	2605889	-	1663000	1664236	0	1	0	0	31.7962	73.8966	69.8635	174.91	133.025	0.117373	0		FALSE	FALSE	FALSE	FALSE	FALSE	FALSE
scaffold_1	2605889	CUFF.3148.2	-	1663198	1664247	1	0	1	0	6.2719	11.5685	20.3579	30.1285	41.0202	0.117373	0		FALSE	FALSE	FALSE	FALSE	FALSE	FALSE
scaffold_1	2605902	2605902	-	1672728	1676834	0	2	0	0	70.3384	66.0219	71.5302	70.8955	68.7956	0.127562	0.75		FALSE	FALSE	FALSE	FALSE	FALSE	FALSE
scaffold_1	2605902	CUFF.4237.2	-	1672728	1676859	1	0	0	0	23.4663	16.494	32.0168	18.2944	18.6389	0.127562	0.75		FALSE	FALSE	FALSE	FALSE	FALSE	FALSE
scaffold_1	2605941	2605941	+	1712204	1714638	0	0	1	0	118.694	166.336	158.168	112.864	107.055	0.0312716	0.5	mito	FALSE	FALSE	FALSE	FALSE	FALSE	FALSE
scaffold_1	2605941	CUFF.4343.2	+	1712204	1714669	1	0	0	0	25.1507	33.3704	32.6768	27.1167	19.0938	0.0312716	0.5		FALSE	FALSE	FALSE	FALSE	FALSE	FALSE
scaffold_1	2605973	2605973	+	1734279	1736367	0	0	1	0	53.9434	39.0601	25.7431	40.333	27.9393	0.0403599	0		FALSE	FALSE	FALSE	FALSE	TRUE	FALSE
scaffold_1	2605973	CUFF.3458.2	+	1734279	1736374	1	0	0	0	6.04921	3.51828	4.08221	5.41858	3.9923	0.0403599	0		FALSE	FALSE	FALSE	FALSE	TRUE	FALSE
scaffold_1	2605984	2605984	-	1747520	1749331	0	1	0	0	4.0549	5.29195	0.00230142	10.0552	0.011879	0.420096	0	nucl	FALSE	FALSE	FALSE	FALSE	FALSE	FALSE
scaffold_1	2605984	CUFF.4394.2	-	1747526	1749341	1	0	1	0	14.4446	13.3683	22.9305	10.5517	19.872	0.420096	0	nucl	FALSE	FALSE	FALSE	FALSE	FALSE	FALSE
scaffold_1	2605996	2605996	+	1757499	1760146	0	0	1	0	12.2481	9.13195	21.1193	9.26336	11.6125	0.476217	0.625		FALSE	TRUE	FALSE	FALSE	FALSE	FALSE
scaffold_1	2605996	CUFF.3646.2	+	1757499	1760152	0	1	0	0	6.45952	8.10411	0.000867334	8.30151	5.21153	0.476217	0.625		FALSE	TRUE	FALSE	FALSE	FALSE	FALSE
scaffold_1	2606000	2606000	+	1766004	1766294	1	0	0	0	4.70739	2.81907	0	2.86389	1.69858	0.348055		mito	FALSE	FALSE	FALSE	FALSE	FALSE	FALSE
scaffold_1	2606000	CUFF.4605.2	+	1766004	1766274	0	0	1	0	3.27361	0	0	1.37036	0.601272	0.348055			FALSE	FALSE	FALSE	FALSE	FALSE	FALSE
scaffold_1	2606050	2606050	+	1811258	1813425	0	1	1	0	52.5903	46.2593	46.4983	44.5348	40.0358	0.0691248	0		FALSE	FALSE	FALSE	FALSE	FALSE	FALSE
scaffold_1	2606050	CUFF.4530.2	+	1811258	1813442	0	0	0	0	9.66499	11.1299	7.52952	11.5165	9.61005	0.0691248	0		FALSE	FALSE	FALSE	FALSE	FALSE	FALSE
scaffold_1	2606113	2606113	+	1845650	1847282	0	1	1	0	26.4362	30.1333	45.43	48.0608	61.3607	0.131066	0.333333		FALSE	FALSE	FALSE	FALSE	FALSE	FALSE
scaffold_1	2606113	CUFF.3379.2	+	1845650	1847340	0	0	0	1	86.362	95.2409	117.924	159.728	121.579	0.131066	0.333333		FALSE	FALSE	FALSE	FALSE	FALSE	FALSE
scaffold_1	2606133	2606133	-	1855573	1857855	1	1	0	0	16.0394	13.9564	11.4047	12.8703	11.4018	0.203527	1		FALSE	FALSE	FALSE	FALSE	FALSE	FALSE
scaffold_1	2606133	CUFF.3440.2	-	1855573	1857878	0	0	0	0	2.04096	2.05383	5.21819	1.68512	1.23782	0.203527	1		FALSE	FALSE	FALSE	FALSE	FALSE	FALSE
scaffold_1	2606216	2606216	-	1914741	1915468	0	2	0	0	433.881	325.694	357.803	337.35	205.537	0.0431344	0.5	nucl	FALSE	FALSE	FALSE	FALSE	FALSE	FALSE
scaffold_1	2606216	2606216	-	1914741	1915468	0	2	0	0	433.881	325.694	357.803	337.35	205.537	0.0725705	0.5	nucl	FALSE	FALSE	FALSE	FALSE	FALSE	FALSE
scaffold_1	2606216	CUFF.4025.2	-	1914741	1915486	1	0	0	0	58.8144	37.065	27.2506	42.5352	22.3048	0.0431344	0.5	nucl	FALSE	FALSE	FALSE	FALSE	FALSE	FALSE
scaffold_1	2606216	CUFF.4025.3	-	1914741	1915468	0	1	0	0	150.833	127.873	147.648	98.6547	80.1289	0.0725705	0.5	nucl	FALSE	FALSE	FALSE	FALSE	FALSE	FALSE
scaffold_1	2606344	2606344	-	2000976	2002324	0	1	1	0	33.0237	69.2143	92.0486	63.0955	71.3697	0.158111	1		FALSE	FALSE	FALSE	FALSE	FALSE	FALSE
scaffold_1	2606344	CUFF.3634.2	-	2000976	2002337	0	0	0	1	167.271	169.157	204.953	125.416	172.246	0.158111	1		FALSE	FALSE	FALSE	FALSE	FALSE	FALSE
scaffold_1	2606379	2606379	-	2026597	2028667	0	2	0	0	65.1693	53.7036	66.4288	50.5526	56.4052	0.0660544	1		FALSE	FALSE	FALSE	FALSE	FALSE	FALSE
scaffold_1	2606379	CUFF.4314.2	-	2026862	2028685	0	0	1	0	26.326	21.3627	20.5307	16.8141	20.1451	0.0660544	1		FALSE	FALSE	FALSE	FALSE	FALSE	FALSE
scaffold_1	2606412	2606412	+	2067201	2070011	1	0	1	0	6.08319	5.51136	3.4139	4.56037	4.63882	0.155005	0		FALSE	TRUE	FALSE	FALSE	FALSE	FALSE
scaffold_1	2606412	CUFF.3670.2	+	2067201	2070018	0	0	0	0	6.04782	6.44563	5.41026	6.95	5.57222	0.155005	0		FALSE	TRUE	FALSE	FALSE	FALSE	FALSE
scaffold_1	2606417	2606417	-	2074191	2074947	0	0	0	0	103.078	76.2166	122.166	89.6399	93.1595	0.023211	1		FALSE	FALSE	FALSE	FALSE	FALSE	FALSE
scaffold_1	2606417	CUFF.3897.2	-	2074276	2074947	1	1	1	0	6.10103	3.8158	6.3828	6.7795	7.46886	0.023211	1		FALSE	FALSE	FALSE	FALSE	FALSE	FALSE
scaffold_1	2606557	2606557	+	2186348	2189754	0	0	0	0	8.94188	8.17583	13.7553	5.14646	8.86874	0.238153	1		FALSE	FALSE	FALSE	FALSE	FALSE	FALSE
scaffold_1	2606557	CUFF.3863.3	+	2186348	2189691	1	0	1	0	2.63278	1.2538	0	2.19187	0.285001	0.238153	1		FALSE	FALSE	FALSE	FALSE	FALSE	FALSE
scaffold_1	2606564	2606564	-	2190175	2190640	0	0	0	0	95.1119	83.1918	117.284	90.5331	76.8628	0.397975	1	mito	FALSE	FALSE	FALSE	FALSE	FALSE	FALSE
scaffold_1	2606564	CUFF.3096.2	-	2190175	2190640	0	0	1	1	30.8037	57.5647	0.00218344	45.7504	0	0.397975	1		FALSE	FALSE	FALSE	FALSE	FALSE	FALSE
scaffold_1	2606582	2606582	+	2201031	2203612	1	0	1	0	30.4579	36.059	36.2513	32.0234	37.0919	0.126271	0.4		FALSE	FALSE	FALSE	FALSE	FALSE	FALSE
scaffold_1	2606582	CUFF.3656.2	+	2201031	2203628	0	0	0	0	7.92037	10.0687	13.517	10.7534	6.31438	0.126271	0.4		FALSE	FALSE	FALSE	FALSE	FALSE	FALSE
scaffold_1	2606634	2606634	-	2238219	2239333	0	1	0	0	229.666	212.15	241.372	209.294	244.522	0.055699	0.444444		FALSE	FALSE	FALSE	FALSE	FALSE	FALSE
scaffold_1	2606634	CUFF.3924.2	-	2238219	2239368	1	0	0	0	48.3898	39.7325	39.2672	39.2744	31.0665	0.055699	0.444444		FALSE	FALSE	FALSE	FALSE	FALSE	FALSE
scaffold_1	2606639	2606639	-	2240559	2241023	1	1	0	0	1.22277	1.20031	2.27932	1.43876	2.18862	0.334323			FALSE	FALSE	FALSE	FALSE	FALSE	FALSE
scaffold_1	2606639	CUFF.3876.1	-	2240559	2241030	0	0	0	0	0.215543	0.664979	0	0.528679	1.00373	0.334323			FALSE	FALSE	FALSE	FALSE	FALSE	FALSE
scaffold_1	2606654	2606654	+	2254485	2255160	0	0	1	0	1507.26	1029.12	1309.9	1148.98	1072.6	0.127883	0.333333		FALSE	FALSE	FALSE	FALSE	FALSE	FALSE
scaffold_1	2606654	CUFF.5070.2	+	2254485	2255202	1	0	0	0	1929.14	1301.17	1324.62	1425.81	926.869	0.127883	0.333333		FALSE	FALSE	FALSE	FALSE	FALSE	FALSE
scaffold_1	2606680	2606680	+	2289034	2290377	0	0	0	0	2.88218	2.90849	3.8148	4.6727	3.07807	0.173284	1	cyto	FALSE	FALSE	FALSE	FALSE	TRUE	TRUE
scaffold_1	2606680	CUFF.4461.2	+	2289034	2290288	1	0	1	0	0.604942	0.465049	0	0.42761	0.8942	0.173284	1	mito	FALSE	FALSE	FALSE	FALSE	TRUE	TRUE
scaffold_1	2606710	2606710	+	2307762	2308634	0	0	0	0	26.0051	25.9759	17.0399	21.5955	17.0122	0.192671			FALSE	FALSE	FALSE	FALSE	FALSE	FALSE
scaffold_1	2606710	CUFF.4150.2	+	2307762	2308634	1	0	0	0	4.83486	6.48179	7.93954	9.33644	7.80168	0.192671		nucl	FALSE	FALSE	FALSE	FALSE	FALSE	FALSE
scaffold_1	2606716	2606716	-	2313651	2315216	0	1	0	0	68.4336	52.1969	54.7961	53.0333	59.2146	0.0875456	0		FALSE	TRUE	FALSE	FALSE	FALSE	FALSE
scaffold_1	2606716	CUFF.3120.2	-	2313651	2315216	0	0	0	1	164.803	159.355	187.551	182.089	151.695	0.0875456	0		FALSE	TRUE	FALSE	FALSE	FALSE	FALSE
scaffold_1	2606733	2606733	-	2324660	2326278	0	1	0	0	86.97	82.8176	71.9849	94.4686	57.6255	0.0987806	1		FALSE	FALSE	FALSE	FALSE	TRUE	FALSE
scaffold_1	2606733	CUFF.4371.2	-	2324660	2326290	0	0	1	1	27.0142	36.7017	29.4833	30.0469	25.2906	0.0987806	1		FALSE	FALSE	FALSE	FALSE	TRUE	FALSE
scaffold_1	2606766	2606766	-	2431639	2434814	0	1	0	0	2.70225	1.46529	0.00010738	0.85985	0.000121608	0.563577	0.5		FALSE	TRUE	FALSE	FALSE	FALSE	FALSE
scaffold_1	2606766	CUFF.3154.2	-	2431639	2434821	1	0	0	0	1.83629	1.32173	5.86621	1.80051	3.42887	0.563577	0.5	mito	FALSE	TRUE	FALSE	FALSE	FALSE	FALSE
scaffold_1	2606795	2606795	+	2447182	2448673	0	0	0	0	17.1591	17.6852	18.8869	17.9563	13.9658	0.243808	1		FALSE	FALSE	FALSE	FALSE	FALSE	FALSE
scaffold_1	2606795	CUFF.3919.1	+	2447182	2448572	1	0	1	0	0.685038	1.68267	7.24292	4.77736	5.79355	0.243808	1		FALSE	FALSE	FALSE	FALSE	FALSE	FALSE
scaffold_1	2606870	2606870	+	2499060	2501333	0	0	1	0	8.57546	5.5538	6.22755	3.63864	6.11949	0.394248	0.6		FALSE	TRUE	FALSE	FALSE	FALSE	FALSE
scaffold_1	2606870	CUFF.3326.2	+	2499060	2501342	1	0	0	0	4.76867	4.90134	1.34286	6.05449	3.39056	0.394248	0.6	mito	FALSE	TRUE	FALSE	FALSE	FALSE	FALSE
scaffold_1	2606874	2606874	+	2503228	2506072	0	0	1	0	7.87965	8.26642	12.6104	9.22985	9.8849	0.13982	0.166667		FALSE	TRUE	FALSE	FALSE	FALSE	FALSE
scaffold_1	2606874	CUFF.3325.2	+	2503228	2506081	0	2	0	1	4.63872	3.59846	4.40188	4.63324	5.42029	0.13982	0.166667	cysk	FALSE	TRUE	FALSE	FALSE	FALSE	FALSE
scaffold_1	2606917	2606917	+	2538224	2538796	0	1	1	0	175.853	210.512	103.993	214.7	133.468	0.196883	0		FALSE	FALSE	FALSE	FALSE	FALSE	FALSE
scaffold_1	2606917	CUFF.3324.2	+	2538224	2538819	0	0	0	1	74.9909	57.0615	78.1508	66.1764	54.4585	0.196883	0		FALSE	FALSE	FALSE	FALSE	FALSE	FALSE
scaffold_1	2606945	2606945	-	2567152	2568860	0	1	0	0	13.8188	14.5702	16.0775	10.7492	17.4796	0.140264	0.2		FALSE	TRUE	FALSE	FALSE	TRUE	FALSE
scaffold_1	2606945	CUFF.4315.2	-	2567152	2568862	1	0	0	0	1.94765	1.32715	2.92868	2.4288	5.31724	0.140264	0.2		FALSE	TRUE	FALSE	FALSE	TRUE	FALSE
scaffold_1	2606962	2606962	-	2574397	2576207	0	1	0	0	1.49829	0.62855	1.22998	1.43563	1.97767	0.324134	0	extr	FALSE	FALSE	FALSE	FALSE	TRUE	FALSE
scaffold_1	2606962	CUFF.4331.3	-	2574397	2576226	1	0	0	0	0.668467	1.10908	1.2694	1.16245	1.08631	0.324134	0		FALSE	FALSE	FALSE	FALSE	TRUE	FALSE
scaffold_1	2606973	2606973	+	2584146	2585435	0	0	1	0	1.30227	2.6778	0.0133942	0.851327	2.91767	0.939008	1	cyto	FALSE	TRUE	FALSE	FALSE	TRUE	FALSE
scaffold_1	2606973	CUFF.3513.2	+	2584146	2585437	1	0	0	0	0.501022	0.312177	4.198	0.787867	0.000383185	0.939008	1	cyto	FALSE	TRUE	FALSE	FALSE	TRUE	FALSE
scaffold_1	2606985	2606985	-	2598942	2600227	0	1	0	0	0.846882	0.607642	1.29303	0.931931	0.559342	0.417015	1	mito	FALSE	TRUE	FALSE	FALSE	TRUE	TRUE
scaffold_1	2606985	CUFF.4389.2	-	2598942	2600243	1	0	0	0	0.238029	0.322075	0.000422551	2.29087e-05	0.49643	0.417015	1	cyto	FALSE	TRUE	FALSE	FALSE	TRUE	TRUE
scaffold_1	2606987	2606987	-	2600578	2601176	0	0	0	0	1.04561	0.453714	0.988576	8.19692e-05	1.1629	0.724468		nucl	FALSE	FALSE	FALSE	FALSE	FALSE	FALSE
scaffold_1	2606987	CUFF.4388.2	-	2600578	2601176	1	0	0	0	9.67637e-06	0.237478	0.000242559	1.06546	0.381722	0.724468			FALSE	FALSE	FALSE	FALSE	FALSE	FALSE
scaffold_1	2606988	2606988	+	2602381	2603279	0	0	1	0	87.8727	45.9144	27.012	8.57828	7.15276	0.101432	0.714286		FALSE	FALSE	FALSE	FALSE	TRUE	FALSE
scaffold_1	2606988	CUFF.4393.1	+	2602381	2603304	1	0	0	0	25.4215	14.8226	2.89237	1.28294	4.87403	0.101432	0.714286		FALSE	FALSE	FALSE	FALSE	TRUE	FALSE
scaffold_1	2606999	2606999	-	2608361	2608880	0	1	0	0	2.32795	1.51475	0	3.75567	1.16866	0.732614	0.333333		FALSE	FALSE	FALSE	FALSE	FALSE	FALSE
scaffold_1	2606999	CUFF.3576.2	-	2608361	2608881	1	0	0	0	0.272701	0.537096	2.80224	0.281698	0	0.732614	0.333333		FALSE	FALSE	FALSE	FALSE	FALSE	FALSE
scaffold_1	2607004	2607004	-	2609276	2610387	0	1	0	0	13.5927	7.91293	16.6441	9.35253	6.77988	0.311813	0		FALSE	FALSE	FALSE	FALSE	FALSE	FALSE
scaffold_1	2607004	CUFF.4017.2	-	2609276	2610389	1	0	0	0	4.13058	2.73714	0.00015825	3.82385	3.90302	0.311813	0		FALSE	FALSE	FALSE	FALSE	FALSE	FALSE
scaffold_1	2607057	2607057	+	2643711	2647257	0	0	1	0	11.5095	12.3623	14.3094	12.211	15.4939	0.0375965	0	cyto	TRUE	TRUE	FALSE	FALSE	FALSE	FALSE
scaffold_1	2607057	CUFF.3023.2	+	2643711	2647259	1	0	0	0	0.617076	0.000389128	0.00162459	0.000688404	0.000271733	0.0375965	0		TRUE	TRUE	FALSE	FALSE	FALSE	FALSE
scaffold_1	2607098	2607098	-	2682250	2686909	0	2	0	0	15.479	17.6832	16.3965	16.3284	17.5237	0.071522	1		FALSE	FALSE	FALSE	FALSE	FALSE	FALSE
scaffold_1	2607098	CUFF.4345.2	-	2682351	2686936	0	0	1	0	5.08688	5.03647	4.85319	4.64428	3.64705	0.071522	1		FALSE	FALSE	FALSE	FALSE	FALSE	FALSE
scaffold_1	2607155	2607155	-	2733233	2735442	0	1	0	0	17.6819	22.8905	29.177	12.9357	20.9679	0.235629	0.166667	mito	FALSE	FALSE	FALSE	FALSE	TRUE	TRUE
scaffold_1	2607155	CUFF.4351.1	-	2733233	2735448	1	0	0	0	5.04581	3.79392	10.2035	8.59752	11.462	0.235629	0.166667	cyto	FALSE	FALSE	FALSE	FALSE	TRUE	TRUE
scaffold_1	2607191	2607191	-	2757756	2759057	0	1	0	0	60.8891	48.2412	51.9885	49.9332	46.2206	0.119771	1		FALSE	FALSE	FALSE	FALSE	FALSE	FALSE
scaffold_1	2607191	CUFF.3798.2	-	2757756	2759062	0	0	1	1	12.6949	13.0315	3.47458	7.92455	7.75054	0.119771	1	mito	FALSE	FALSE	FALSE	FALSE	FALSE	FALSE
scaffold_1	2607237	2607237	+	2802443	2802819	0	0	0	0	0	0	0	1.15447	0	0	0	cyto	FALSE	FALSE	FALSE	FALSE	FALSE	TRUE
scaffold_1	2607237	CUFF.3021.2	+	2802443	2802819	1	0	0	0	0	0	0	0	0	0	0	nucl	FALSE	FALSE	FALSE	FALSE	FALSE	TRUE
scaffold_1	2607502	2607502	+	3016988	3018330	0	0	0	0	15.5338	13.3407	10.197	13.5529	10.1147	0.225692			FALSE	FALSE	FALSE	FALSE	FALSE	FALSE
scaffold_1	2607502	CUFF.3785.2	+	3016988	3018248	1	0	1	0	3.29145	3.46356	5.99271	4.10344	5.56582	0.225692		mito	FALSE	FALSE	FALSE	FALSE	FALSE	FALSE
scaffold_1	2607637	2607637	-	3131460	3132578	0	1	0	0	85.6693	87.8042	73.7001	63.083	58.9109	0.0301542			FALSE	FALSE	FALSE	FALSE	FALSE	FALSE
scaffold_1	2607637	CUFF.4122.2	-	3131858	3132626	1	0	1	0	36.5539	38.7339	29.217	25.8704	23.3608	0.0301542			FALSE	FALSE	FALSE	FALSE	FALSE	FALSE
scaffold_1	2607727	2607727	-	3225114	3225750	0	1	0	0	10.7659	10.4441	15.3815	21.6958	33.1152	0.294033	1		FALSE	FALSE	FALSE	FALSE	TRUE	FALSE
scaffold_1	2607727	CUFF.3354.2	-	3225114	3225756	1	0	0	0	6.27524	3.51276	11.3073	4.24544	6.46973	0.294033	1		FALSE	FALSE	FALSE	FALSE	TRUE	FALSE
scaffold_1	2607749	2607749	-	3240567	3242049	0	1	0	0	0.124547	0.970526	4.37093	3.05108	14.0445	0.245646		nucl	FALSE	FALSE	FALSE	FALSE	FALSE	FALSE
scaffold_1	2607749	CUFF.4294.2	-	3240567	3242107	0	0	1	1	0.897331	1.18252	0	3.78335	21.6657	0.245646			FALSE	FALSE	FALSE	FALSE	FALSE	FALSE
scaffold_1	2607776	2607776	+	3267579	3270141	0	0	0	0	15.2589	17.096	14.2995	18.9058	16.2944	0.160504	0	mito	FALSE	FALSE	FALSE	FALSE	FALSE	FALSE
scaffold_1	2607776	CUFF.3557.2	+	3267579	3270141	1	1	0	0	1.98248	0.474371	3.88203	2.21649	0.000199421	0.160504	0	mito	FALSE	FALSE	FALSE	FALSE	FALSE	FALSE
scaffold_1	2607813	2607813	-	3304017	3305480	0	1	1	0	129.802	112.888	91.5094	114.814	78.9764	0.0968353			FALSE	FALSE	FALSE	FALSE	FALSE	FALSE
scaffold_1	2607813	CUFF.3134.2	-	3304017	3305507	0	0	0	0	145.278	134.913	131.799	141.284	78.1247	0.0968353			FALSE	FALSE	FALSE	FALSE	FALSE	FALSE
scaffold_1	2607891	2607891	-	3367528	3370268	0	0	0	0	46.4024	68.8652	6.07777	57.031	26.6019	0.428886	0	plas	FALSE	TRUE	FALSE	FALSE	FALSE	FALSE
scaffold_1	2607891	CUFF.3389.1	-	3367528	3370268	1	0	0	0	73.6694	61.9915	74.2696	54.8982	39.6759	0.428886	0	plas	FALSE	TRUE	FALSE	FALSE	FALSE	FALSE
scaffold_1	2607911	2607911	+	3385973	3388398	0	0	1	0	22.8557	20.7223	23.0335	23.4403	29.7956	0.393709	0	mito	FALSE	FALSE	FALSE	FALSE	FALSE	FALSE
scaffold_1	2607911	CUFF.4416.2	+	3385973	3388407	1	0	0	0	21.7377	15.9474	15.4388	9.97761	3.18582	0.393709	0	mito	FALSE	FALSE	FALSE	FALSE	FALSE	FALSE
scaffold_1	2607924	2607924	-	3399932	3401901	0	1	0	0	27.5486	20.4225	17.7018	11.7787	9.93402	0.127028	1		FALSE	FALSE	FALSE	FALSE	FALSE	FALSE
scaffold_1	2607924	CUFF.3673.2	-	3400007	3401927	1	0	1	0	6.72159	3.3773	3.0064	0.596526	3.80305	0.127028	1		FALSE	FALSE	FALSE	FALSE	FALSE	FALSE
scaffold_1	2608021	2608021	-	3460298	3461309	0	0	0	0	1082.62	733.829	581.174	795.915	501.273	0.00277041	1		FALSE	FALSE	FALSE	FALSE	FALSE	FALSE
scaffold_1	2608021	CUFF.3347.3	-	3460298	3461309	1	0	0	0	2.8724	3.28384	3.39732	1.24726	0.951786	0.00277041	1		FALSE	FALSE	FALSE	FALSE	FALSE	FALSE
scaffold_1	2608063	2608063	+	3491221	3493315	0	0	1	0	2.9709	2.79712	2.81039	1.90506	2.25479	0.219141	0.333333		FALSE	FALSE	FALSE	FALSE	FALSE	FALSE
scaffold_1	2608063	CUFF.3418.2	+	3491221	3493323	1	0	0	0	1.58365	1.97818	1.70478	1.31842	0.474986	0.219141	0.333333	nucl	FALSE	FALSE	FALSE	FALSE	FALSE	FALSE
scaffold_1	2608078	2608078	-	3506078	3507003	0	0	0	0	17.1438	11.4567	17.0709	12.7338	6.55746	0.169096	0	cyto	FALSE	FALSE	FALSE	FALSE	FALSE	FALSE
scaffold_1	2608078	CUFF.4380.2	-	3506083	3507003	1	0	1	0	1.20027	0.325144	4.58139	1.42609	0.49969	0.169096	0	cyto	FALSE	FALSE	FALSE	FALSE	FALSE	FALSE
scaffold_1	2608131	CUFF.4332.3	-	3578287	3579043	0	0	0	0	0.262098	0.0840077	0	0.188288	0.444624	0.00139225			FALSE	FALSE	FALSE	FALSE	FALSE	FALSE
scaffold_1	2608131	CUFF.4332.4	-	3578287	3579043	1	0	0	0	1.17233e-05	0	0	0.000470086	0.000474241	0.00139225			FALSE	FALSE	FALSE	FALSE	FALSE	FALSE
scaffold_1	2608140	2608140	-	3596387	3597803	0	1	0	0	1.10856	1.80948	3.13227	3.05181	1.82802	0.456364	0.5		FALSE	TRUE	FALSE	FALSE	FALSE	FALSE
scaffold_1	2608140	CUFF.3757.2	-	3596387	3597804	1	0	0	0	1.02194	0.40604	0	0.214305	1.5373	0.456364	0.5		FALSE	TRUE	FALSE	FALSE	FALSE	FALSE
scaffold_1	2608143	2608143	+	3598301	3600126	0	0	1	0	9.69916	9.4532	4.91951	12.1385	8.2292	0.256622	0.25		FALSE	FALSE	FALSE	FALSE	FALSE	FALSE
scaffold_1	2608143	CUFF.3629.2	+	3598301	3600147	0	0	0	1	3.50411	2.87324	3.51936	1.8566	4.41632	0.256622	0.25		FALSE	FALSE	FALSE	FALSE	FALSE	FALSE
scaffold_1	2608254	2608254	+	3692966	3693461	0	0	0	0	12.4984	22.6668	41.8717	24.3891	28.9765	0.186839		extr	FALSE	FALSE	FALSE	FALSE	FALSE	FALSE
scaffold_1	2608254	CUFF.3087.2	+	3692966	3693461	1	0	0	0	0	0	0	0	0	0			FALSE	FALSE	FALSE	FALSE	FALSE	FALSE
scaffold_1	2608254	CUFF.3087.3	+	3692967	3693461	0	1	1	0	16.6976	19.008	52.2952	17.1425	27.5567	0			FALSE	FALSE	FALSE	FALSE	FALSE	FALSE
scaffold_1	2608254	CUFF.3087.3	+	3692967	3693461	0	1	1	0	16.6976	19.008	52.2952	17.1425	27.5567	0.186839			FALSE	FALSE	FALSE	FALSE	FALSE	FALSE
scaffold_1	2608274	2608274	+	3711281	3712135	0	1	0	0	3.42244	1.74964	3.68825	2.16764	2.47756	0.358468			FALSE	FALSE	FALSE	FALSE	FALSE	FALSE
scaffold_1	2608274	CUFF.3014.2	+	3711281	3712135	0	0	0	2	1.5427	0.384794	0	0	1.31501	0.358468			FALSE	FALSE	FALSE	FALSE	FALSE	FALSE
scaffold_1	2608316	2608316	-	3743856	3746521	0	1	0	0	11.5173	12.2638	11.9468	12.1627	8.48536	0.216283	0.166667		FALSE	FALSE	FALSE	FALSE	FALSE	FALSE
scaffold_1	2608316	CUFF.3010.2	-	3743856	3746521	0	0	0	0	7.25118	6.32446	4.50356	3.11433	5.55088	0.216283	0.166667		FALSE	FALSE	FALSE	FALSE	FALSE	FALSE
scaffold_1	2608337	2608337	+	3783231	3784967	0	0	1	1	15.9674	15.5158	18.8853	23.1005	54.3352	0.10164			FALSE	FALSE	FALSE	FALSE	FALSE	FALSE
scaffold_1	2608337	2608337	+	3783231	3784967	0	0	1	1	15.9674	15.5158	18.8853	23.1005	54.3352	0.182494			FALSE	FALSE	FALSE	FALSE	FALSE	FALSE
scaffold_1	2608337	CUFF.3088.1	+	3783231	3784570	1	0	0	0	2.25373	5.96717	2.52669	12.0151	12.9639	0.182494		mito	FALSE	FALSE	FALSE	FALSE	FALSE	FALSE
scaffold_1	2608337	CUFF.3088.3	+	3783241	3784570	1	1	1	0	0.904142	0.972182	2.21285	2.1554	10.9788	0.10164			FALSE	FALSE	FALSE	FALSE	FALSE	FALSE
scaffold_1	2608380	2608380	-	3828081	3829415	0	0	0	0	52.6178	45.2322	57.74	41.8523	47.9712	0.0148324	1	mito	FALSE	FALSE	FALSE	FALSE	TRUE	FALSE
scaffold_1	2608380	CUFF.4134.2	-	3828081	3829415	1	0	0	0	0.799276	0.000631272	0.000855228	0.00053694	0.727176	0.0148324	1		FALSE	FALSE	FALSE	FALSE	TRUE	FALSE
scaffold_1	2608386	2608386	+	3833531	3834854	0	0	1	0	70.5327	52.7679	54.3995	57.6008	50.3917	0.210707	0.5	mito	FALSE	FALSE	FALSE	FALSE	TRUE	FALSE
scaffold_1	2608386	CUFF.4135.2	+	3833533	3834864	1	1	0	0	61.1351	40.6212	56.3991	27.0672	32.8464	0.210707	0.5		FALSE	FALSE	FALSE	FALSE	TRUE	FALSE
scaffold_1	2608408	2608408	+	3852205	3854813	0	1	0	0	11.3644	12.7884	18.377	13.1953	15.2781	0.223363			FALSE	TRUE	FALSE	FALSE	FALSE	FALSE
scaffold_1	2608408	CUFF.4283.2	+	3852205	3854813	0	0	1	3	7.99094	11.379	7.89812	10.2477	7.96058	0.223363			FALSE	TRUE	FALSE	FALSE	FALSE	FALSE
scaffold_1	2608463	2608463	-	3889480	3890998	0	1	0	0	0.628547	0.578243	5.20882e-05	2.42726	5.05357	0.231012			FALSE	FALSE	FALSE	FALSE	FALSE	FALSE
scaffold_1	2608463	CUFF.4218.2	-	3889480	3891001	0	0	1	1	0.00422585	0.462085	0.399419	0.000387584	1.2784	0.231012			FALSE	FALSE	FALSE	FALSE	FALSE	FALSE
scaffold_1	2608533	2608533	+	3935613	3936434	0	0	1	0	38.3247	28.9408	65.2981	35.1238	32.8996	0.360038	1		FALSE	FALSE	FALSE	FALSE	FALSE	FALSE
scaffold_1	2608533	CUFF.3752.2	+	3935615	3936454	1	1	0	0	16.6158	27.9686	10.4149	19.7534	8.78033	0.360038	1		FALSE	FALSE	FALSE	FALSE	FALSE	FALSE
scaffold_1	2608631	2608631	+	4035405	4036037	0	0	1	0	15.0713	103.507	87.4024	33.4181	95.9289	0.0363256	0		FALSE	FALSE	FALSE	FALSE	FALSE	FALSE
scaffold_1	2608631	CUFF.3330.2	+	4035406	4036058	1	1	0	0	2.20914	15.3395	12.5011	6.86473	11.2586	0.0363256	0		FALSE	FALSE	FALSE	FALSE	FALSE	FALSE
scaffold_1	2608728	2608728	-	4174495	4176115	0	0	0	0	244.079	173.421	216.372	214.8	212.682	0.0413888	1		FALSE	TRUE	FALSE	FALSE	FALSE	FALSE
scaffold_1	2608728	CUFF.3869.2	-	4174495	4176115	1	0	0	0	12.4753	1.28648	0	1.83381	0	0.0413888	1		FALSE	TRUE	FALSE	FALSE	FALSE	FALSE
scaffold_1	2608749	2608749	+	4189181	4189486	0	0	1	0	0	0	0	0	0	0	0	mito	FALSE	FALSE	FALSE	FALSE	FALSE	FALSE
scaffold_1	2608749	CUFF.3452.2	+	4189188	4189518	1	1	0	0	164.399	177.997	115.629	156.946	102.346	0	0		FALSE	FALSE	FALSE	FALSE	FALSE	FALSE
scaffold_1	2608770	CUFF.3614.2	+	4213857	4214239	0	0	0	0	3.83238	1.06604	3.54145	5.23156	3.11957	0.38127			FALSE	FALSE	FALSE	FALSE	FALSE	FALSE
scaffold_1	2608770	CUFF.3614.3	+	4213857	4214239	1	0	0	0	0	1.08668	0	2.17895	1.87482	0.38127			FALSE	FALSE	FALSE	FALSE	FALSE	FALSE
scaffold_1	2608820	2608820	+	4253988	4258322	0	0	1	0	6.06965	6.73121	7.41143	7.91323	8.39041	0.0750286	0.25		FALSE	FALSE	FALSE	FALSE	FALSE	FALSE
scaffold_1	2608820	CUFF.4443.2	+	4253988	4258328	1	0	0	0	0.327637	0.000761842	0.00017907	0.000178637	0.745562	0.0750286	0.25		FALSE	FALSE	FALSE	FALSE	FALSE	FALSE
scaffold_1	2660690	CUFF.4214.2	-	34644	37266	0	0	0	0	0.730175	0.00366442	0.120807	0.665224	0.0289142	0.367605			FALSE	FALSE	FALSE	FALSE	FALSE	FALSE
scaffold_1	2660690	CUFF.4214.3	-	34644	37266	0	1	0	0	1.47138	1.84649	2.48673	0.667898	1.40376	0.367605			FALSE	FALSE	FALSE	FALSE	FALSE	FALSE
scaffold_1	2660733	CUFF.4594.2	-	159156	162324	1	0	0	0	1.01011	1.0268	1.13615	0.263986	1.23615	0.340008	0.5		FALSE	TRUE	FALSE	FALSE	FALSE	FALSE
scaffold_1	2660733	CUFF.4594.3	-	159156	162324	0	1	0	2	1.38386	1.28482	0.588125	1.12552	1.73894	0.340008	0.5		FALSE	TRUE	FALSE	FALSE	FALSE	FALSE
scaffold_1	2660856	2660856	+	506132	507312	1	0	1	0	0.69319	0.913191	2.19571	1.37008	0.798726	0.356756	0		FALSE	TRUE	FALSE	TRUE	FALSE	FALSE
scaffold_1	2660856	CUFF.3013.2	+	506192	507312	2	2	0	0	1.18081	0.359889	1.87668	1.09691	1.75357	0.356756	0	cysk	FALSE	TRUE	FALSE	TRUE	FALSE	FALSE
scaffold_1	2660856	CUFF.3013.2	+	506192	507312	2	2	0	0	1.18081	0.359889	1.87668	1.09691	1.75357	0.407788	0	cysk	FALSE	TRUE	FALSE	TRUE	FALSE	FALSE
scaffold_1	2660856	CUFF.3013.3	+	506316	507312	0	2	0	0	0	0.742163	0.396314	0.558334	1.00138	0.407788	0		FALSE	TRUE	FALSE	TRUE	FALSE	FALSE
scaffold_1	2661246	CUFF.3366.1	-	1527940	1529007	0	1	0	0	72.9484	62.5234	84.0141	71.6401	55.0797	0.070967	1		FALSE	FALSE	FALSE	FALSE	FALSE	FALSE
scaffold_1	2661246	CUFF.3366.2	-	1527940	1529007	0	0	0	0	8.44318	7.86132	5.5458	4.70939	9.4674	0.070967	1		FALSE	FALSE	FALSE	FALSE	FALSE	FALSE
scaffold_1	2661304	CUFF.3367.2	-	1648596	1652676	0	0	0	1	6.07621	6.87045	6.22126	11.5	12.5058	0.38654	1		FALSE	FALSE	FALSE	FALSE	FALSE	FALSE
scaffold_1	2661304	CUFF.3367.4	-	1648596	1652676	0	0	0	9	0	2.21952	3.19412	11.5424	18.091	0.38654	1		FALSE	FALSE	FALSE	FALSE	FALSE	FALSE
scaffold_1	2661334	2661334	-	1731918	1733492	1	0	0	0	5.9625	5.99853	10.9486	8.05153	9.54157	0.181038	1	nucl	TRUE	FALSE	FALSE	FALSE	FALSE	FALSE
scaffold_1	2661334	CUFF.4167.2	-	1732683	1733492	0	0	1	0	4.35872	3.99126	11.3373	4.78796	7.97916	0.181038	1		TRUE	FALSE	FALSE	FALSE	FALSE	FALSE
scaffold_1	2661351	CUFF.4117.2	+	1787231	1789346	0	0	0	0	2.7708	4.78837	5.6848	0.575833	2.64073	0.165361			FALSE	FALSE	FALSE	FALSE	FALSE	FALSE
scaffold_1	2661351	CUFF.4117.3	+	1787231	1789346	1	0	0	0	13.3466	10.3185	23.0439	9.78521	18.1956	0.165361			FALSE	FALSE	FALSE	FALSE	FALSE	FALSE
scaffold_1	2661605	2661605	-	2461036	2463541	0	0	1	0	4.9968	4.63382	3.7607	5.48706	4.72682	0.207883	0.75		FALSE	TRUE	FALSE	FALSE	FALSE	FALSE
scaffold_1	2661605	CUFF.3101.2	-	2461041	2463541	0	0	1	0	2.93827	3.84582	4.41349	3.58863	3.20443	0.207883	0.75		FALSE	TRUE	FALSE	FALSE	FALSE	FALSE
scaffold_1	2661886	2661886	-	3205307	3205585	0	1	0	0	14.4979	5.47228	5.07066	9.35965	18.1635	0.161926		mito	FALSE	FALSE	FALSE	FALSE	FALSE	FALSE
scaffold_1	2661886	CUFF.3058.2	-	3205335	3205592	1	0	1	0	0	1.70011	0.000209293	0.853724	3.15603	0.161926			FALSE	FALSE	FALSE	FALSE	FALSE	FALSE
scaffold_1	2662082	CUFF.3534.2	+	3721628	3722440	0	0	0	0	0.561815	0.670484	0	0.377593	0	0.779219	0	nucl	TRUE	FALSE	FALSE	FALSE	FALSE	FALSE
scaffold_1	2662082	CUFF.3534.3	+	3721628	3722440	1	0	0	0	0.00099424	0.266356	0	0.639872	0.876566	0.779219	0	nucl	TRUE	FALSE	FALSE	FALSE	FALSE	FALSE
scaffold_1	2662118	CUFF.4216.3	-	3839314	3839890	1	0	0	0	5.4385	6.75204	3.36052	7.15597	3.41631	0.339883			FALSE	FALSE	FALSE	FALSE	FALSE	FALSE
scaffold_1	2662118	CUFF.4216.4	-	3839314	3839890	0	0	0	0	2.7674	0	1.78451	3.05107	2.12202	0.339883			FALSE	FALSE	FALSE	FALSE	FALSE	FALSE
scaffold_1	2662170	2662170	+	3990299	3991180	0	0	0	0	3.16577	3.72659	3.24236	2.60524	4.35594	0.0905359	0	extr	FALSE	TRUE	TRUE	FALSE	FALSE	FALSE
scaffold_1	2662170	CUFF.3580.2	+	3990299	3991180	1	0	0	0	0.403157	6.37888e-05	0	5.79559e-05	0.000163731	0.0905359	0		FALSE	TRUE	TRUE	FALSE	FALSE	FALSE
scaffold_1	2662176	CUFF.4589.2	+	4006072	4008163	0	0	1	2	0.25118	0.277621	6.88394e-05	0.614616	0.878951	0.194567	0	plas	FALSE	TRUE	FALSE	FALSE	FALSE	FALSE
scaffold_1	2662176	CUFF.4589.3	+	4006072	4008163	1	0	0	0	2.68775	2.3153	3.64493	2.39503	3.38579	0.194567	0	plas	FALSE	TRUE	FALSE	FALSE	FALSE	FALSE
scaffold_1	2662179	CUFF.4546.2	+	4012065	4012648	0	1	0	0	0.407713	0	0	1.30769	1.77921	0.564544			FALSE	TRUE	TRUE	FALSE	FALSE	FALSE
scaffold_1	2662179	CUFF.4546.3	+	4012065	4012648	1	0	0	1	0	0	1.30953	0.656613	1.33862	0.564544			FALSE	TRUE	TRUE	FALSE	FALSE	FALSE
scaffold_1	2662211	2662211	-	4099764	4101061	0	0	0	0	0.240231	0.413346	0.685035	0.356117	0.638125	0.000832903			FALSE	FALSE	FALSE	FALSE	FALSE	FALSE
scaffold_1	2662211	CUFF.3382.2	-	4099764	4101061	1	0	0	0	0.000379293	0.000420199	0.000210911	0	3.789e-05	0.000832903			FALSE	FALSE	FALSE	FALSE	FALSE	FALSE
scaffold_1	2662250	CUFF.3255.2	-	4209866	4213450	0	1	0	0	0.849248	1.31573	0.000289817	0.49336	3.32149	0.2254	1		FALSE	FALSE	FALSE	FALSE	FALSE	FALSE
scaffold_1	2662250	CUFF.3255.3	-	4209866	4213450	0	0	0	0	8.86227	9.69175	9.79445	11.0211	8.21984	0.2254	1		FALSE	FALSE	FALSE	FALSE	FALSE	FALSE
scaffold_1	2674141	2674141	+	372292	373756	0	1	1	0	59.2827	55.0874	66.8514	63.0528	54.9349	0.0721843	0		FALSE	FALSE	FALSE	FALSE	FALSE	FALSE
scaffold_1	2674141	CUFF.3685.2	+	372292	373763	0	0	0	0	14.0394	11.2864	8.92974	9.2901	9.72781	0.0721843	0		FALSE	FALSE	FALSE	FALSE	FALSE	FALSE
scaffold_1	2674411	CUFF.3907.3	-	1502469	1503949	1	1	1	0	1.21612	0.796834	1.08285	0.62743	1.28055	0.444652			FALSE	FALSE	FALSE	FALSE	FALSE	FALSE
scaffold_1	2674411	CUFF.3907.4	-	1502469	1503949	0	0	0	0	4.82414e-05	0.410004	1.55493e-05	0.638158	0.595694	0.444652			FALSE	FALSE	FALSE	FALSE	FALSE	FALSE
scaffold_1	2674431	2674431	-	1588348	1588944	0	1	0	0	0.518364	0.375358	0	0.0999381	0.138393	0.271744	0.333333		FALSE	FALSE	FALSE	FALSE	FALSE	FALSE
scaffold_1	2674431	CUFF.3952.2	-	1588348	1588952	1	0	0	0	1.04025	0.622493	0	0.365757	0.917159	0.271744	0.333333		FALSE	FALSE	FALSE	FALSE	FALSE	FALSE
scaffold_1	2674869	CUFF.4101.2	-	3465117	3466997	0	0	0	0	11.4504	7.36729	19.2436	8.18313	3.74977	0.433624	1		FALSE	FALSE	FALSE	FALSE	FALSE	FALSE
scaffold_1	2674869	CUFF.4101.3	-	3465117	3466997	0	1	0	0	5.14581	4.92959	1.89327	3.8775	6.71055	0.433624	1		FALSE	FALSE	FALSE	FALSE	FALSE	FALSE
scaffold_1	2682245	2682245	+	523902	525232	0	0	1	0	0.90794	1.87209	2.57739	6.00931	3.1442	0.132634	0.666667		FALSE	TRUE	FALSE	FALSE	FALSE	FALSE
scaffold_1	2682245	2682245	+	523902	525232	0	0	1	0	0.90794	1.87209	2.57739	6.00931	3.1442	0.378288	0.666667		FALSE	TRUE	FALSE	FALSE	FALSE	FALSE
scaffold_1	2682245	CUFF.4000.2	+	523902	525241	1	0	0	0	0.265954	0.542537	0	0.346553	0	0.132634	0.666667		FALSE	TRUE	FALSE	FALSE	FALSE	FALSE
scaffold_1	2682245	CUFF.4000.3	+	523902	525241	1	0	0	0	1.77506	0.000135127	0	0.000255994	0.000112651	0.378288	0.666667		FALSE	TRUE	FALSE	FALSE	FALSE	FALSE
scaffold_1	2682255	2682255	+	546470	547884	0	0	0	0	0.613921	0.690334	0.738653	0.942408	1.05824	0.000261659	0		FALSE	TRUE	FALSE	FALSE	FALSE	FALSE
scaffold_1	2682255	CUFF.3187.2	+	546470	547884	1	0	0	0	0.00024469	0.000154663	0.000193563	5.42996e-05	2.32013e-05	0.000261659	0		FALSE	TRUE	FALSE	FALSE	FALSE	FALSE
scaffold_1	2682256	2682256	+	548254	549626	0	0	0	0	1.82338	1.44258	2.4826e-05	1.90729	1.23037	0.549395	1		FALSE	TRUE	FALSE	FALSE	FALSE	FALSE
scaffold_1	2682256	CUFF.3188.2	+	548254	549572	1	0	1	0	0.956834	0.816472	1.50011	0.972445	2.09461	0.549395	1		FALSE	TRUE	FALSE	FALSE	FALSE	FALSE
scaffold_1	2682261	2682261	+	558828	559972	0	0	1	0	5.41193	3.1058	7.30858	4.7589	3.94074	0.277612	0	cyto	FALSE	TRUE	FALSE	FALSE	TRUE	FALSE
scaffold_1	2682261	CUFF.4076.2	+	558828	559992	1	0	0	0	1.30682	2.32382	1.7678	2.76418	2.31458	0.277612	0		FALSE	TRUE	FALSE	FALSE	TRUE	FALSE
scaffold_1	2682355	2682355	-	801398	802857	0	1	0	0	2.4235	1.68769	1.60619	2.65761	0.913028	0.377621	1		FALSE	TRUE	FALSE	FALSE	FALSE	FALSE
scaffold_1	2682355	CUFF.3540.2	-	801398	802884	1	0	0	0	1.27502	1.60991	0.000160608	2.5307	3.89832	0.518686	1		FALSE	TRUE	FALSE	FALSE	FALSE	FALSE
scaffold_1	2682355	CUFF.3540.3	-	801398	802884	1	0	0	0	2.14347	1.58388	3.10984	2.09663	2.72846	0.377621	1		FALSE	TRUE	FALSE	FALSE	FALSE	FALSE
scaffold_1	2682355	CUFF.3540.3	-	801398	802884	1	0	0	0	2.14347	1.58388	3.10984	2.09663	2.72846	0.518686	1		FALSE	TRUE	FALSE	FALSE	FALSE	FALSE
scaffold_1	2682482	2682482	-	1155724	1156856	0	0	0	0	0.916956	0.392174	0	0.0031688	0.00111026	0.680286			FALSE	FALSE	FALSE	FALSE	FALSE	FALSE
scaffold_1	2682482	CUFF.4065.2	-	1155724	1156856	1	0	0	0	0.000286387	2.89892e-05	0	1.28577	1.44563	0.680286		nucl	FALSE	FALSE	FALSE	FALSE	FALSE	FALSE
scaffold_1	2682721	2682721	+	1782928	1786594	2	0	0	0	1.4157	1.412	1.33669	1.23888	0.859113	0.216357			FALSE	FALSE	FALSE	FALSE	FALSE	FALSE
scaffold_1	2682721	CUFF.3866.2	+	1782928	1786224	0	0	1	0	1.70044	1.76745	1.43296	1.0141	1.70817	0.216357			FALSE	FALSE	FALSE	FALSE	FALSE	FALSE
scaffold_1	2682886	2682886	-	2196719	2197203	0	1	0	0	4.09688	2.02071	3.93995	2.7849	3.48965	0.515859			FALSE	FALSE	FALSE	FALSE	FALSE	FALSE
scaffold_1	2682886	CUFF.4583.3	-	2196719	2197203	0	0	1	2	1.90479	0.378568	4.9675	4.19829	0.000197689	0.515859			FALSE	FALSE	FALSE	FALSE	FALSE	FALSE
scaffold_1	2682942	2682942	+	2404107	2405042	0	0	1	0	6.24347	5.86011	5.62891	8.26723	8.27626	0.0788149	0.5	nucl	FALSE	FALSE	FALSE	FALSE	FALSE	FALSE
scaffold_1	2682942	CUFF.3016.2	+	2404107	2405043	1	0	0	0	1.72493	1.48004	0.931794	1.61226	1.36489	0.0788149	0.5		FALSE	FALSE	FALSE	FALSE	FALSE	FALSE
scaffold_1	2683209	2683209	-	3123512	3126261	0	2	0	0	18.3032	17.4351	25.6799	18.71	18.886	0.0798984	0		FALSE	TRUE	FALSE	FALSE	FALSE	FALSE
scaffold_1	2683209	CUFF.4430.2	-	3123512	3126272	0	0	0	0	5.68741	6.15241	5.74252	5.06358	5.23802	0.0798984	0	cyto	FALSE	TRUE	FALSE	FALSE	FALSE	FALSE
scaffold_1	2683227	2683227	-	3180091	3181426	0	0	0	0	2.23242e-05	0.429422	1.40963	1.00691	0.688816	0.36738	0		FALSE	FALSE	FALSE	FALSE	FALSE	FALSE
scaffold_1	2683227	CUFF.4467.3	-	3180091	3181426	1	0	0	0	0.367696	4.02141e-05	0	0.268876	1.32253e-05	0.36738	0	mito	FALSE	FALSE	FALSE	FALSE	FALSE	FALSE
scaffold_1	2683228	CUFF.4469.2	-	3181918	3183173	2	0	0	2	0.746395	0.975775	9.57231e-05	0.362575	0.00010343	0.802278	1	mito	FALSE	FALSE	FALSE	FALSE	FALSE	FALSE
scaffold_1	2683228	CUFF.4469.3	-	3181918	3183173	0	1	0	0	0.664996	0.00055545	0.429937	0.235026	0.880167	0.802278	1	mito	FALSE	FALSE	FALSE	FALSE	FALSE	FALSE
scaffold_1	2683379	CUFF.3098.2	-	3561910	3563057	1	0	0	0	13.3323	11.9006	15.0176	18.1731	16.982	0.252982			FALSE	TRUE	TRUE	FALSE	FALSE	FALSE
scaffold_1	2683379	CUFF.3098.3	-	3561910	3563057	0	0	0	0	11.7462	9.70019	14.2753	7.11568	10.9013	0.252982			FALSE	TRUE	TRUE	FALSE	FALSE	FALSE
scaffold_1	2683537	2683537	+	4036393	4037685	0	1	0	0	4.42015e-06	0.125632	0	0.0804752	0.107282	0.572479			FALSE	FALSE	FALSE	FALSE	FALSE	FALSE
scaffold_1	2683537	CUFF.4108.2	+	4036393	4037685	0	0	0	3	0.215968	0.0214023	0	0.338848	0	0.572479			FALSE	FALSE	FALSE	FALSE	FALSE	FALSE
scaffold_1	2683546	CUFF.3055.2	+	4073459	4076281	0	0	0	4	0	0.218534	0.429172	0.0605918	0.121675	0.480726			FALSE	FALSE	FALSE	FALSE	FALSE	FALSE
scaffold_1	2683546	CUFF.3055.4	+	4073459	4076281	0	0	0	6	0.276203	0.479131	0.336573	0.440731	0.513468	0.480726			FALSE	FALSE	FALSE	FALSE	FALSE	FALSE
scaffold_1	2683576	2683576	+	4161307	4163162	0	0	1	0	4.7947	4.0977	4.2314	3.67589	3.30294	0.200487	0		FALSE	FALSE	FALSE	FALSE	FALSE	FALSE
scaffold_1	2683576	CUFF.3970.2	+	4161307	4163166	0	1	0	0	0.599687	1.17361	6.65836e-05	0.878208	0.00204848	0.200487	0		FALSE	FALSE	FALSE	FALSE	FALSE	FALSE
scaffold_1	2694406	CUFF.4143.2	-	45151	46779	0	0	0	0	0.865585	1.09544	1.03623	1.04299	0.000716565	0.695345			FALSE	FALSE	FALSE	FALSE	FALSE	FALSE
scaffold_1	2694406	CUFF.4143.3	-	45151	46779	0	0	1	1	1.45437	0.328464	2.36298e-05	0.00856943	0.473211	0.695345			FALSE	FALSE	FALSE	FALSE	FALSE	FALSE
scaffold_1	2694545	2694545	-	454661	456024	0	1	0	0	6.09621	4.08146	0	3.43459	5.47919	0.481951	0		FALSE	TRUE	FALSE	FALSE	FALSE	FALSE
scaffold_1	2694545	CUFF.3880.2	-	454661	456032	0	0	1	0	0.527418	0.210941	3.08707	0	0	0.481951	0	mito	FALSE	TRUE	FALSE	FALSE	FALSE	FALSE
scaffold_1	2694639	2694639	+	718163	718748	0	0	1	0	222.101	206.88	317.476	240.418	348.444	0.0500482	0		FALSE	FALSE	FALSE	FALSE	FALSE	FALSE
scaffold_1	2694639	CUFF.3903.2	+	718163	718779	1	0	0	0	19.3708	20.9084	46.5296	33.9761	55.9014	0.0500482	0	nucl	FALSE	FALSE	FALSE	FALSE	FALSE	FALSE
scaffold_1	2694943	2694943	-	1521123	1522016	0	1	0	0	13.4166	20.0757	18.3354	20.0441	16.4644	0.141238			FALSE	FALSE	FALSE	FALSE	FALSE	FALSE
scaffold_1	2694943	CUFF.3022.2	-	1521236	1522022	1	0	1	0	5.3565	4.1373	5.29573	8.49928	4.91792	0.141238			FALSE	FALSE	FALSE	FALSE	FALSE	FALSE
scaffold_1	2695012	2695012	-	1693937	1695148	0	0	0	0	34.1509	33.2191	30.6227	31.0979	52.5599	0.0117728			FALSE	FALSE	FALSE	FALSE	FALSE	FALSE
scaffold_1	2695012	CUFF.3033.2	-	1693937	1695144	1	1	0	0	0	0.537807	0	0	0	0.0117728			FALSE	FALSE	FALSE	FALSE	FALSE	FALSE
scaffold_1	2695288	CUFF.4453.2	-	2424223	2428100	0	0	0	0	3.12532	2.60226	4.66546	3.95401	4.30759	0.531393	0		FALSE	FALSE	FALSE	FALSE	FALSE	FALSE
scaffold_1	2695288	CUFF.4453.3	-	2424223	2428100	0	1	0	0	2.83844	3.46138	0.00012091	1.40283	0.752944	0.531393	0		FALSE	FALSE	FALSE	FALSE	FALSE	FALSE
scaffold_1	2695316	2695316	+	2487475	2489998	0	0	1	0	41.1838	56.6898	66.9161	43.7781	53.1692	0.199601	0	mito	FALSE	FALSE	FALSE	FALSE	FALSE	FALSE
scaffold_1	2695316	CUFF.4301.2	+	2487475	2490017	0	1	0	0	15.8076	17.6517	11.6255	19.7603	25.9582	0.199601	0	mito	FALSE	FALSE	FALSE	FALSE	FALSE	FALSE
scaffold_1	2695401	2695401	+	2725756	2726706	0	0	1	0	3.53744	3.89544	2.9861	2.29442	0.86384	8.17187e-05			FALSE	FALSE	FALSE	FALSE	FALSE	FALSE
scaffold_1	2695401	CUFF.4402.2	+	2725756	2726708	1	0	0	0	0	7.1346e-05	0	4.75736e-05	0.000269859	8.17187e-05			FALSE	FALSE	FALSE	FALSE	FALSE	FALSE
scaffold_1	2695496	2695496	+	2958987	2960099	0	0	1	0	13.5703	13.1194	25.3502	35.034	33.9472	0.112407	0	extr	FALSE	FALSE	FALSE	FALSE	FALSE	FALSE
scaffold_1	2695496	CUFF.3396.2	+	2958987	2960124	1	0	0	0	4.39088	7.10109	10.0677	9.8279	13.0953	0.112407	0	extr	FALSE	FALSE	FALSE	FALSE	FALSE	FALSE
scaffold_1	2695849	2695849	-	3960288	3962341	0	0	0	0	1.6985	1.74409	1.88304	2.01164	4.52996	0.205511	0		FALSE	TRUE	FALSE	TRUE	FALSE	FALSE
scaffold_1	2695849	CUFF.3241.2	-	3960288	3962341	1	0	0	0	0.185423	0.828914	2.19718e-05	0.377634	0.430786	0.205511	0		FALSE	TRUE	FALSE	TRUE	FALSE	FALSE
scaffold_1	2695968	2695968	+	4283849	4285820	0	0	0	0	12.5998	16.3583	17.1058	13.3059	18.04	0.199177			FALSE	FALSE	FALSE	FALSE	FALSE	FALSE
scaffold_1	2695968	CUFF.3927.2	+	4283849	4285340	1	0	1	0	13.1762	11.3188	12.0138	13.6279	10.5218	0.199177			FALSE	FALSE	FALSE	FALSE	FALSE	FALSE
scaffold_1	2696007	CUFF.3692.2	+	4419558	4422061	0	0	0	0	0.703548	0.886469	0.533736	1.49314	2.02967	0.580425			FALSE	FALSE	FALSE	FALSE	FALSE	FALSE
scaffold_1	2696007	CUFF.3692.4	+	4419645	4422061	2	1	0	0	1.53613	1.63333	2.0498	0.959567	0.701029	0.580425			FALSE	FALSE	FALSE	FALSE	FALSE	FALSE
scaffold_1	2710062	2710062	+	2860641	2861746	0	0	0	0	0.292938	0.403833	0	1.45503e-05	0.00017106	0.678531		mito	FALSE	FALSE	FALSE	FALSE	FALSE	TRUE
scaffold_1	2710062	CUFF.3152.2	+	2860641	2861681	0	1	1	0	0.202963	0.272808	0	0.392861	0.314302	0.678531		nucl	FALSE	FALSE	FALSE	FALSE	FALSE	TRUE
scaffold_1	2710127	CUFF.3568.2	-	2927111	2928748	0	0	0	0	7.45433	8.13769	8.99324	9.52894	7.95452	0.328148		nucl	FALSE	FALSE	FALSE	FALSE	FALSE	FALSE
scaffold_1	2710127	CUFF.3568.3	-	2927111	2928748	0	0	1	1	8.7021	6.25226	16.6782	6.24444	7.82331	0.328148		nucl	FALSE	FALSE	FALSE	FALSE	FALSE	FALSE
scaffold_1	2710553	2710553	-	3446549	3449066	0	2	0	0	54.8111	44.1139	43.9253	41.8055	48.6218	0.147292	0		FALSE	FALSE	FALSE	FALSE	FALSE	FALSE
scaffold_1	2710553	CUFF.4063.2	-	3446752	3449085	1	0	1	0	15.9289	14.1365	22.5235	9.70592	17.2767	0.147292	0		FALSE	FALSE	FALSE	FALSE	FALSE	FALSE
scaffold_1	2742365	CUFF.4236.2	-	628417	630958	1	0	0	1	6.80435	7.29895	3.52724	4.86889	8.41436	0.342176	0		FALSE	FALSE	FALSE	FALSE	FALSE	FALSE
scaffold_1	2742365	CUFF.4236.2	-	628417	630958	1	0	0	1	6.80435	7.29895	3.52724	4.86889	8.41436	0.588311	0		FALSE	FALSE	FALSE	FALSE	FALSE	FALSE
scaffold_1	2742365	CUFF.4236.3	-	628417	630958	1	0	0	1	2.71505	4.64553	7.83377	2.03615	0.000380442	0.588311	0		FALSE	FALSE	FALSE	FALSE	FALSE	FALSE
scaffold_1	2742365	CUFF.4236.4	-	628417	630958	0	0	0	1	9.22854	3.68224	1.05931	3.10881	5.82483	0.342176	0		FALSE	FALSE	FALSE	FALSE	FALSE	FALSE
scaffold_1	2742441	2742441	-	838126	839772	0	1	0	0	5.40495	4.15978	0.0161792	2.35834	2.84845	0.594856	1	nucl	FALSE	FALSE	FALSE	FALSE	FALSE	FALSE
scaffold_1	2742441	CUFF.4487.2	-	838126	839772	0	0	0	0	0.778409	0.000159574	3.25819	0.000310092	5.56411e-05	0.594856	1		FALSE	FALSE	FALSE	FALSE	FALSE	FALSE
scaffold_1	2742637	2742637	+	1366197	1367374	0	0	0	0	4.13125	3.64907	1.96751	8.64497	2.94417	0.0754691		extr	FALSE	FALSE	TRUE	FALSE	FALSE	FALSE
scaffold_1	2742637	CUFF.4362.2	+	1366197	1367374	1	0	0	0	0.630849	0.356176	0.000135247	0.592489	9.6179e-05	0.0754691			FALSE	FALSE	TRUE	FALSE	FALSE	FALSE
scaffold_1	2742971	2742971	+	2223477	2225762	0	0	1	0	8.61645	8.89052	14.946	13.105	6.88361	0.505473	1		FALSE	FALSE	FALSE	FALSE	FALSE	FALSE
scaffold_1	2742971	CUFF.3384.2	+	2223477	2225764	0	0	1	0	2.35211	1.47734	0.0195843	0.756529	9.16664	0.505473	1		FALSE	FALSE	FALSE	FALSE	FALSE	FALSE
scaffold_1	2743093	2743093	+	2613715	2615631	0	0	1	0	12.3718	10.5335	5.84027	8.60547	8.58221	0.404997	0.5		FALSE	FALSE	FALSE	FALSE	FALSE	FALSE
scaffold_1	2743093	CUFF.3570.2	+	2613715	2615634	0	1	0	0	1.06585	2.3977	6.25188	1.24058	0.000103869	0.404997	0.5		FALSE	FALSE	FALSE	FALSE	FALSE	FALSE
scaffold_1	2743199	2743199	+	2893329	2894243	0	0	1	0	20.9231	32.719	24.93	25.5925	35.7591	0.131315			FALSE	FALSE	FALSE	FALSE	FALSE	FALSE
scaffold_1	2743199	CUFF.3424.2	+	2893329	2894282	1	0	0	0	6.10494	6.79022	10.8177	5.88472	11.4107	0.131315		nucl	FALSE	FALSE	FALSE	FALSE	FALSE	FALSE
scaffold_1	2743624	2743624	+	4111674	4112985	0	0	0	0	0.153363	0.0965403	0.357902	0.106206	0	0.413535			FALSE	FALSE	FALSE	FALSE	FALSE	FALSE
scaffold_1	2743624	CUFF.3278.2	+	4111674	4112985	1	0	0	0	3.55167e-06	0.000608768	0.00120655	0.00153392	0.108166	0.413535			FALSE	FALSE	FALSE	FALSE	FALSE	FALSE
scaffold_1	2743676	2743676	-	4261127	4263622	0	1	0	0	3.60699	3.94097	3.64371	3.05335	2.41305	0.0484599	0	nucl	TRUE	FALSE	FALSE	FALSE	FALSE	FALSE
scaffold_1	2743676	CUFF.3997.2	-	4261127	4263623	1	0	0	0	4.17074e-05	8.84309e-05	0.00021019	0.205056	0.000102581	0.0484599	0		TRUE	FALSE	FALSE	FALSE	FALSE	FALSE
scaffold_1	50315	CUFF.4095.2	-	1456858	1458511	0	0	0	0	4.01821	6.89118	9.128	6.10973	3.5008	0.504093	0.5		FALSE	TRUE	FALSE	FALSE	FALSE	FALSE
scaffold_1	50315	CUFF.4095.4	-	1456858	1458511	0	0	1	0	4.91179	4.15307	0.000925858	4.04504	3.57114	0.504093	0.5		FALSE	TRUE	FALSE	FALSE	FALSE	FALSE
scaffold_1	51115	CUFF.3868.2	+	201085	202727	0	0	0	0	11.0281	11.907	14.7286	6.92647	12.5592	0.124815	1	mito	FALSE	TRUE	FALSE	FALSE	FALSE	TRUE
scaffold_1	51115	CUFF.3868.3	+	201085	202727	1	0	0	0	1.87701	0.563817	2.08523	2.27425	2.18863	0.124815	1	extr	FALSE	TRUE	FALSE	FALSE	FALSE	TRUE
scaffold_1	51215	CUFF.3848.2	-	2128313	2129000	1	0	0	0	0.000466839	2.24151	0	0.000889043	0.00210758	0.0619731			FALSE	FALSE	FALSE	FALSE	FALSE	FALSE
scaffold_1	51215	CUFF.3848.3	-	2128313	2129000	0	0	0	0	26.3164	23.0474	34.2789	34.6298	26.5609	0.0619731			FALSE	FALSE	FALSE	FALSE	FALSE	FALSE
scaffold_1	81492	CUFF.4003.2	+	1023167	1025670	0	1	0	0	5.79585	6.11408	4.44711	7.0546	5.13012	0.329691	1	cyto	FALSE	FALSE	FALSE	FALSE	FALSE	FALSE
scaffold_1	81492	CUFF.4003.3	+	1023167	1025670	1	0	0	8	4.39915	2.76366	0	4.10037	1.02819	0.329691	1		FALSE	FALSE	FALSE	FALSE	FALSE	FALSE
scaffold_10	1102569	CUFF.1712.2	+	1871467	1874754	0	0	0	4	23.0946	20.6656	17.1049	16.3155	12.2107	0.118023		nucl	FALSE	FALSE	FALSE	FALSE	FALSE	FALSE
scaffold_10	1102569	CUFF.1712.3	+	1871467	1874754	0	0	0	4	4.46279	3.10528	1.78056	3.8185	4.24103	0.118023		nucl	FALSE	FALSE	FALSE	FALSE	FALSE	FALSE
scaffold_10	1158666	CUFF.1756.2	+	40681	42582	1	0	0	0	2.88021	3.39954	2.14809	2.3447	1.86999	0.398565	1		TRUE	FALSE	FALSE	FALSE	FALSE	FALSE
scaffold_10	1158666	CUFF.1756.3	+	40681	42582	0	0	0	0	7.01456e-05	0.00539714	1.53965	0.325049	0.81484	0.398565	1		TRUE	FALSE	FALSE	FALSE	FALSE	FALSE
scaffold_10	1158815	CUFF.1649.3	-	315593	316464	0	0	0	0	6.26155	7.04089	6.5914	7.01191	5.6539	0.304177			FALSE	FALSE	FALSE	FALSE	FALSE	FALSE
scaffold_10	1158815	CUFF.1649.4	-	315593	316464	1	0	0	0	1.56843	1.24019	4.80977	1.84409	1.65114	0.304177			FALSE	FALSE	FALSE	FALSE	FALSE	FALSE
scaffold_10	1158954	CUFF.1983.3	+	497191	498449	1	1	0	1	1.7351	1.77314	2.93928	2.55784	3.34538	0.19797		nucl	FALSE	FALSE	FALSE	FALSE	FALSE	FALSE
scaffold_10	1158954	CUFF.1983.3	+	497191	498449	1	1	0	1	1.7351	1.77314	2.93928	2.55784	3.34538	0.388684		nucl	FALSE	FALSE	FALSE	FALSE	FALSE	FALSE
scaffold_10	1158954	CUFF.1983.4	+	497191	498449	0	1	1	0	1.51269	2.53544	2.0725	2.6438	2.88651	0.19797		nucl	FALSE	FALSE	FALSE	FALSE	FALSE	FALSE
scaffold_10	1158954	CUFF.1983.5	+	497191	498449	0	0	1	2	2.77964	1.45855	0.68367	1.86569	2.49321	0.388684		nucl	FALSE	FALSE	FALSE	FALSE	FALSE	FALSE
scaffold_10	1159645	1159645	-	1516261	1517390	0	0	0	0	1.32017	1.90056	2.0136	1.89521	5.07217	0.398304	0	nucl	TRUE	FALSE	FALSE	FALSE	FALSE	FALSE
scaffold_10	1159645	CUFF.2010.2	-	1516261	1517390	1	0	0	0	2.47893	2.41696	3.31086	1.80991	2.76134	0.398304	0	nucl	TRUE	FALSE	FALSE	FALSE	FALSE	FALSE
scaffold_10	1174363	CUFF.1928.2	+	679944	680845	1	0	0	0	1.40402	2.3546	6.28461	2.61797	3.41295	0.622694	0.666667		FALSE	FALSE	FALSE	FALSE	FALSE	FALSE
scaffold_10	1174363	CUFF.1928.3	+	679944	680845	0	0	0	0	8.42444	5.27529	0	5.7759	5.33993	0.622694	0.666667	mito	FALSE	FALSE	FALSE	FALSE	FALSE	FALSE
scaffold_10	1192448	CUFF.2035.2	+	1783272	1786841	1	0	0	0	8.73617	7.59499	8.13819	8.95291	9.98565	0.110645	1	nucl	FALSE	FALSE	FALSE	FALSE	FALSE	FALSE
scaffold_10	1192448	CUFF.2035.3	+	1783272	1786841	0	0	0	0	13.0419	14.1387	13.2153	13.7398	12.5411	0.110645	1	nucl	FALSE	FALSE	FALSE	FALSE	FALSE	FALSE
scaffold_10	1330933	1330933	+	642317	642642	0	0	1	0	0	0.592831	0	0.961993	0	0.520065			FALSE	FALSE	FALSE	FALSE	FALSE	FALSE
scaffold_10	1330933	CUFF.1782.2	+	642317	642660	1	0	0	0	1.12806	0.831277	2.29713	0.646716	1.10693	0.520065			FALSE	FALSE	FALSE	FALSE	FALSE	FALSE
scaffold_10	1332357	1332357	+	1171346	1173082	0	0	0	0	18.12	18.1338	19.5787	23.15	19.6799	0.0298427	0		FALSE	FALSE	FALSE	FALSE	FALSE	FALSE
scaffold_10	1332357	CUFF.1474.2	+	1171346	1172992	1	0	1	0	2.7051	3.17468	3.08133	3.22901	3.52055	0.0298427	0		FALSE	FALSE	FALSE	FALSE	FALSE	FALSE
scaffold_10	1334259	1334259	-	1817090	1820010	0	1	0	0	18.0228	19.1742	19.4191	19.616	19.7863	0.070473	0	nucl	FALSE	FALSE	FALSE	FALSE	FALSE	FALSE
scaffold_10	1334259	CUFF.1789.2	-	1817262	1820058	1	0	1	0	2.82619	2.05535	1.15317	2.42248	3.17782	0.070473	0	nucl	FALSE	FALSE	FALSE	FALSE	FALSE	FALSE
scaffold_10	2046027	2046027	+	61427	64348	0	0	0	0	312.847	355.629	324.316	326.957	244.955	0.267238		extr	FALSE	FALSE	TRUE	FALSE	FALSE	FALSE
scaffold_10	2046027	CUFF.1963.2	+	61427	64348	0	0	1	2	0	0	123.215	0	0	0.267238			FALSE	FALSE	TRUE	FALSE	FALSE	FALSE
scaffold_10	2051715	2051715	+	592058	593003	0	1	1	0	5.16282	2.59642	4.39611	2.86949	3.45127	0.335853			FALSE	FALSE	FALSE	FALSE	FALSE	FALSE
scaffold_10	2051715	CUFF.1636.2	+	592058	592840	0	0	1	0	2.49227	1.77777	5.68801	3.23889	2.18014	0.335853			FALSE	FALSE	FALSE	FALSE	FALSE	FALSE
scaffold_10	2052700	2052700	+	661008	662627	1	0	1	0	1.4797	2.55613	2.03502	1.88274	2.56375	0.555881			FALSE	FALSE	FALSE	FALSE	FALSE	FALSE
scaffold_10	2052700	CUFF.1977.2	+	662285	662637	0	1	0	0	0	2.09691	1.08056	6.94959	1.37909	0.555881			FALSE	FALSE	FALSE	FALSE	FALSE	FALSE
scaffold_10	2052729	2052729	-	671846	674330	0	1	0	0	6.2786	4.50232	2.81168	8.05527	15.8695	0.485989	0.714286		FALSE	FALSE	FALSE	FALSE	FALSE	FALSE
scaffold_10	2052729	CUFF.1957.2	-	671846	674332	1	0	0	0	1.66913	2.12759	6.46562	1.65607	0.726462	0.485989	0.714286	nucl	FALSE	FALSE	FALSE	FALSE	FALSE	FALSE
scaffold_10	2053755	CUFF.1793.1	+	737827	739427	0	0	0	0	5.7597	4.90304	16.8136	6.45397	8.13683	0.189818			FALSE	FALSE	FALSE	FALSE	FALSE	FALSE
scaffold_10	2053755	CUFF.1793.3	+	737827	739427	1	0	0	0	1.85098	1.31423	0.957508	2.21679	1.15633	0.189818			FALSE	FALSE	FALSE	FALSE	FALSE	FALSE
scaffold_10	2059399	2059399	-	1367895	1370084	1	0	0	0	60.3133	56.244	83.5569	54.8469	93.7036	0.0720144	1	nucl	TRUE	FALSE	FALSE	FALSE	FALSE	FALSE
scaffold_10	2059399	CUFF.1691.2	-	1367994	1370084	0	1	1	1	42.4444	39.537	48.3109	39.7886	60.5233	0.0720144	1		TRUE	FALSE	FALSE	FALSE	FALSE	FALSE
scaffold_10	2064003	CUFF.1817.2	+	1821791	1822281	1	0	0	0	1.51267	2.28908	7.88766	1.80732	3.3753	0.0629935			FALSE	FALSE	FALSE	FALSE	FALSE	FALSE
scaffold_10	2064003	CUFF.1817.3	+	1821791	1822281	0	0	1	0	19.0225	20.8066	43.567	18.0432	24.0763	0.20841		nucl	FALSE	FALSE	FALSE	FALSE	FALSE	FALSE
scaffold_10	2064003	CUFF.1817.4	+	1821795	1822281	0	2	0	0	75.0164	71.5266	78.0704	74.8138	52.2855	0.0629935			FALSE	FALSE	FALSE	FALSE	FALSE	FALSE
scaffold_10	2064003	CUFF.1817.4	+	1821795	1822281	0	2	0	0	75.0164	71.5266	78.0704	74.8138	52.2855	0.20841			FALSE	FALSE	FALSE	FALSE	FALSE	FALSE
scaffold_10	2064200	2064200	+	1836576	1837780	0	0	0	0	0.308783	0.177656	0.995805	0.357804	0.35265	0.341822		nucl	FALSE	FALSE	FALSE	FALSE	FALSE	FALSE
scaffold_10	2064200	CUFF.1463.2	+	1836576	1837780	1	0	0	0	1.02693	0.964224	1.19768	0.816719	1.27999	0.341822		nucl	FALSE	FALSE	FALSE	FALSE	FALSE	FALSE
scaffold_10	237129	CUFF.1851.2	+	594741	596448	0	0	0	0	3.04387	3.11006	7.63619	2.64015	2.43162	0.311475		mito	FALSE	FALSE	FALSE	FALSE	FALSE	FALSE
scaffold_10	237129	CUFF.1851.3	+	594741	596448	0	1	0	0	13.5014	11.5285	9.13053	9.36372	9.27049	0.311475			FALSE	FALSE	FALSE	FALSE	FALSE	FALSE
scaffold_10	2452129	CUFF.1905.2	+	393490	396139	1	0	0	0	16.0515	18.8257	19.4815	14.9349	24.6425	0.112198			FALSE	FALSE	FALSE	FALSE	FALSE	FALSE
scaffold_10	2452129	CUFF.1905.3	+	394208	396139	0	1	0	0	1.23069	0	0.20241	2.70226	2.53536	0.112198			FALSE	FALSE	FALSE	FALSE	FALSE	FALSE
scaffold_10	2511866	CUFF.1703.2	-	1173261	1175112	0	0	0	5	41.4994	37.4306	39.3843	29.3834	29.4557	0.0839229			FALSE	TRUE	FALSE	FALSE	FALSE	FALSE
scaffold_10	2511866	CUFF.1703.4	-	1173261	1175112	0	0	0	4	29.6774	26.6936	28.1348	21.8745	26.9849	0.0839229			FALSE	TRUE	FALSE	FALSE	FALSE	FALSE
scaffold_10	2512220	2512220	+	388211	388572	1	0	0	0	0	0	0	0	0	0		nucl	FALSE	FALSE	FALSE	FALSE	FALSE	FALSE
scaffold_10	2512220	CUFF.2019.2	+	388221	388572	0	1	0	0	0	0	13.9884	3.06882	0	0			FALSE	FALSE	FALSE	FALSE	FALSE	FALSE
scaffold_10	2512276	CUFF.1689.2	-	198522	200650	1	0	0	0	1.27959	1.14166	1.39899	0.399589	0.668777	0.22156	0.25		FALSE	TRUE	FALSE	TRUE	FALSE	FALSE
scaffold_10	2512276	CUFF.1689.3	-	198522	200576	1	1	0	0	0.660431	0.699142	0.779928	0.157621	0.000303816	0.22156	0.25		FALSE	TRUE	FALSE	TRUE	FALSE	FALSE
scaffold_10	2512342	CUFF.1493.2	+	886410	894108	0	0	0	0	7.3237	8.38153	13.771	7.78686	11.5984	0.22153	0.428571	plas	FALSE	FALSE	FALSE	FALSE	FALSE	FALSE
scaffold_10	2512342	CUFF.1493.3	+	886410	894108	0	1	0	0	7.82114	7.7331	7.21721	7.44522	9.2389	0.22153	0.428571	mito	FALSE	FALSE	FALSE	FALSE	FALSE	FALSE
scaffold_10	2512614	CUFF.1478.2	-	1617950	1619780	0	0	0	1	1.33255	0.867508	1.31403	1.36717	0.00026724	0.525168			FALSE	FALSE	FALSE	FALSE	FALSE	FALSE
scaffold_10	2512614	CUFF.1478.3	-	1617950	1619780	0	1	0	0	0.587244	0.802004	0	0.597638	0.754239	0.525168			FALSE	FALSE	FALSE	FALSE	FALSE	FALSE
scaffold_10	2512665	2512665	-	870779	872817	1	1	0	0	40.2382	36.3413	10.6328	47.2929	24.9293	0.133098	0		FALSE	FALSE	FALSE	FALSE	FALSE	FALSE
scaffold_10	2512665	CUFF.1912.2	-	870779	872844	0	0	0	0	183.187	177.285	239.333	220.614	238.498	0.133098	0		FALSE	FALSE	FALSE	FALSE	FALSE	FALSE
scaffold_10	2512873	2512873	+	338497	339651	0	0	1	0	44.1484	25.1475	28.1679	20.3794	32.2423	0.113543	0	mito	FALSE	FALSE	FALSE	FALSE	FALSE	FALSE
scaffold_10	2512873	CUFF.1864.2	+	338497	339663	0	1	0	0	17.5676	6.39976	6.3781	7.5331	10.99	0.113543	0	mito	FALSE	FALSE	FALSE	FALSE	FALSE	FALSE
scaffold_10	2513060	2513060	-	658129	659290	1	1	0	0	18.4698	13.2141	14.4859	9.35508	15.8081	0.358031	1	extr	FALSE	FALSE	FALSE	FALSE	FALSE	FALSE
scaffold_10	2513060	CUFF.1631.2	-	658244	659309	0	0	1	0	9.79223	6.0998	20.9505	5.38941	12.6814	0.358031	1		FALSE	FALSE	FALSE	FALSE	FALSE	FALSE
scaffold_10	2513231	CUFF.1844.2	-	1850530	1853684	0	0	0	4	10.8141	9.81622	12.054	5.8555	5.8419	0.0410983			FALSE	FALSE	FALSE	FALSE	FALSE	FALSE
scaffold_10	2513231	CUFF.1844.3	-	1850530	1853684	0	0	0	4	10.4643	9.52154	11.8792	6.55543	6.04084	0.0410983		nucl	FALSE	FALSE	FALSE	FALSE	FALSE	FALSE
scaffold_10	2513276	2513276	-	1698923	1700910	1	1	0	0	2.66073	4.19223	0.00371926	6.53253	3.36622	0.228942	1		TRUE	FALSE	FALSE	FALSE	FALSE	FALSE
scaffold_10	2513276	CUFF.1894.2	-	1698929	1700916	0	0	1	0	8.70648	13.4675	11.4348	15.3163	27.2031	0.228942	1		TRUE	FALSE	FALSE	FALSE	FALSE	FALSE
scaffold_10	2513365	2513365	+	570672	571206	1	0	0	0	4.68642	2.19552	3.12293	4.57217	5.39834	0.0768598			FALSE	FALSE	FALSE	FALSE	FALSE	FALSE
scaffold_10	2513365	CUFF.1924.2	+	570672	571174	0	0	1	0	26.9287	19.982	23.927	28.6709	22.0676	0.0768598		extr	FALSE	FALSE	FALSE	FALSE	FALSE	FALSE
scaffold_10	2513432	CUFF.1604.2	-	683190	684099	0	1	0	0	1.06221	0.742387	0.000349891	0.446734	1.56273	0.167769	0	cysk	FALSE	FALSE	FALSE	FALSE	FALSE	TRUE
scaffold_10	2513432	CUFF.1604.3	-	683190	684099	0	0	0	0	9.38524	6.29863	10.9263	7.57457	3.07224	0.167769	0	mito	FALSE	FALSE	FALSE	FALSE	FALSE	TRUE
scaffold_10	2513438	2513438	-	1624757	1625656	0	1	0	0	3.99765	1.68041	1.25311	1.73067	1.77376	0.34112			FALSE	FALSE	FALSE	FALSE	FALSE	FALSE
scaffold_10	2513438	CUFF.1455.2	-	1624757	1625657	0	1	0	0	5.31296e-05	0.924651	0	0.72222	0.599026	0.34112			FALSE	FALSE	FALSE	FALSE	FALSE	FALSE
scaffold_10	2513586	2513586	+	1152581	1153337	0	0	0	0	0.19401	0.200867	0	0.496596	0.660848	0.436595			FALSE	FALSE	FALSE	FALSE	FALSE	FALSE
scaffold_10	2513586	CUFF.1745.2	+	1152581	1153337	1	0	0	0	1.21563	0.914677	1.21721	1.58074	2.55507e-05	0.436595			FALSE	FALSE	FALSE	FALSE	FALSE	FALSE
scaffold_10	2513661	CUFF.1714.2	-	1036765	1037671	0	0	0	0	0.780711	1.73567	2.70073	0.000217804	0	0.293685			FALSE	FALSE	FALSE	FALSE	FALSE	FALSE
scaffold_10	2513661	CUFF.1714.2	-	1036765	1037671	0	0	0	0	0.780711	1.73567	2.70073	0.000217804	0	0.300998			FALSE	FALSE	FALSE	FALSE	FALSE	FALSE
scaffold_10	2513661	CUFF.1714.3	-	1036765	1037671	1	0	0	0	0.576207	0.0509525	7.0753e-05	0.190505	0	0.300998			FALSE	FALSE	FALSE	FALSE	FALSE	FALSE
scaffold_10	2513661	CUFF.1714.4	-	1036765	1037671	1	0	0	0	0.378373	0.375399	0	0.355651	0	0.293685		mito	FALSE	FALSE	FALSE	FALSE	FALSE	FALSE
scaffold_10	2513759	CUFF.1956.2	-	645189	645591	0	0	0	0	0.777644	0.121236	0	1.0899	0.906912	0.544429			FALSE	FALSE	FALSE	FALSE	FALSE	FALSE
scaffold_10	2513759	CUFF.1956.3	-	645189	645591	1	0	0	0	0.211135	0.505545	0	0.221818	1.04144	0.544429			FALSE	FALSE	FALSE	FALSE	FALSE	FALSE
scaffold_10	2550531	CUFF.1990.2	+	124094	125541	1	0	0	0	0.0522849	0	0.00399651	0.153129	8.31367e-06	0.374079	0		FALSE	TRUE	FALSE	TRUE	FALSE	FALSE
scaffold_10	2550531	CUFF.1990.3	+	124094	125541	1	0	0	0	0	0.251035	0.366264	0.181609	0.474589	0.374079	0		FALSE	TRUE	FALSE	TRUE	FALSE	FALSE
scaffold_10	2550569	CUFF.1751.2	+	166647	170093	0	0	0	2	5.61356	4.31113	3.01425	3.99212	4.02944	0.138464			FALSE	FALSE	FALSE	FALSE	FALSE	FALSE
scaffold_10	2550569	CUFF.1751.3	+	166647	170093	0	0	0	3	14.5455	10.8	16.2905	13.1895	13.3246	0.138464		nucl	FALSE	FALSE	FALSE	FALSE	FALSE	FALSE
scaffold_10	2550720	2550720	-	313480	313932	0	0	1	0	9.64935	16.2171	1.85427	14.7904	5.09789	1.52796e-05			FALSE	FALSE	FALSE	FALSE	FALSE	FALSE
scaffold_10	2550720	2550720	-	313480	313932	0	0	1	0	9.64935	16.2171	1.85427	14.7904	5.09789	0.0506517			FALSE	FALSE	FALSE	FALSE	FALSE	FALSE
scaffold_10	2550720	CUFF.1646.2	-	313495	313932	1	0	0	0	9.27137e-05	0	1.58513e-05	0.000236426	0.000106174	1.52796e-05			FALSE	FALSE	FALSE	FALSE	FALSE	FALSE
scaffold_10	2550720	CUFF.1646.3	-	313495	313932	1	0	0	0	0.738153	0.735129	0	0.890786	0.868838	0.0506517		nucl	FALSE	FALSE	FALSE	FALSE	FALSE	FALSE
scaffold_10	2551069	2551069	+	678187	678815	0	1	0	0	1.54947	1.01331	1.88209	2.0301	0.879695	0.212812			TRUE	FALSE	FALSE	FALSE	FALSE	FALSE
scaffold_10	2551069	CUFF.1996.2	+	678187	678705	1	0	1	1	3.81636	1.82735	2.68316	2.94376	2.67088	0.212812		nucl	TRUE	FALSE	FALSE	FALSE	FALSE	FALSE
scaffold_10	2551309	2551309	+	989453	990554	0	0	1	0	10.5421	6.02231	2.20935	8.86853	4.45652	0.325195			FALSE	FALSE	FALSE	FALSE	FALSE	FALSE
scaffold_10	2551309	CUFF.2033.2	+	989453	990560	1	0	0	0	12.5842	16.8407	18.7205	16.9057	16.3592	0.325195			FALSE	FALSE	FALSE	FALSE	FALSE	FALSE
scaffold_10	258147	CUFF.1893.2	+	1720231	1724282	0	1	0	0	1.3573	0.797665	0.657103	1.06214	0.333022	0.589874	0.666667		FALSE	TRUE	FALSE	FALSE	FALSE	FALSE
scaffold_10	258147	CUFF.1893.4	+	1720231	1724282	0	0	0	0	0.725298	0.916708	1.71362e-05	1.24775e-05	0.93119	0.589874	0.666667		FALSE	TRUE	FALSE	FALSE	FALSE	FALSE
scaffold_10	2586911	2586911	+	183702	186513	0	0	0	0	0.644238	0.572705	0.611539	0.729184	7.10979e-05	0.607425	0		FALSE	FALSE	FALSE	FALSE	FALSE	FALSE
scaffold_10	2586911	CUFF.1948.2	+	183702	186513	1	0	0	0	6.98071e-05	0.243691	0.00160984	0.000542327	0.521601	0.607425	0		FALSE	FALSE	FALSE	FALSE	FALSE	FALSE
scaffold_10	2587609	2587609	+	984893	987826	0	0	1	0	3.14847	3.00156	0.895795	2.82764	2.47433	0.236872	0		FALSE	FALSE	FALSE	FALSE	FALSE	FALSE
scaffold_10	2587609	CUFF.1950.2	+	984893	987833	1	0	0	0	0.18321	0.518505	0.816014	0.352047	0.675413	0.236872	0		FALSE	FALSE	FALSE	FALSE	FALSE	FALSE
scaffold_10	2588143	2588143	+	1493288	1494481	0	0	1	0	1.54324	1.55691	2.11665	0.925293	0.876967	0.227035	0		FALSE	FALSE	FALSE	FALSE	FALSE	FALSE
scaffold_10	2588143	CUFF.1760.2	+	1493288	1494483	1	0	0	0	0.480676	0	0	0.00010122	2.19806e-05	0.227035	0		FALSE	FALSE	FALSE	FALSE	FALSE	FALSE
scaffold_10	2601906	CUFF.2040.3	+	611133	613602	1	1	1	0	4.78562	4.39272	2.62791	4.27479	2.16203	0.121417			FALSE	FALSE	FALSE	FALSE	FALSE	FALSE
scaffold_10	2601906	CUFF.2040.4	+	611133	613602	0	1	0	0	12.4644	13.8273	12.2582	10.5885	8.65917	0.121417			FALSE	FALSE	FALSE	FALSE	FALSE	FALSE
scaffold_10	2635760	2635760	+	43143	44058	0	1	1	0	249.378	239.487	194.73	178.327	183.416	0.124899			FALSE	FALSE	FALSE	FALSE	FALSE	FALSE
scaffold_10	2635760	CUFF.1588.2	+	43143	44064	0	0	0	0	403.81	276.885	261.272	255.261	212.37	0.124899			FALSE	FALSE	FALSE	FALSE	FALSE	FALSE
scaffold_10	2635886	2635886	-	150672	154798	0	1	0	0	7.46639	8.04998	14.1822	11.117	9.68228	0.386573	0	nucl	TRUE	FALSE	FALSE	FALSE	FALSE	FALSE
scaffold_10	2635886	CUFF.1624.2	-	150672	154799	1	0	0	0	2.96785	1.23154	0.00279186	5.39797	6.43035	0.386573	0	nucl	TRUE	FALSE	FALSE	FALSE	FALSE	FALSE
scaffold_10	2635923	2635923	+	189576	190168	0	0	1	0	27.0774	26.7756	23.8355	28.7445	12.8621	0.106718	0		FALSE	FALSE	FALSE	FALSE	FALSE	FALSE
scaffold_10	2635923	CUFF.1663.2	+	189582	190175	1	1	0	0	1.33484	2.60998	0	1.89143	3.35274	0.106718	0		FALSE	FALSE	FALSE	FALSE	FALSE	FALSE
scaffold_10	2636019	CUFF.1768.2	+	271251	271889	0	0	0	1	7.36926	6.19844	3.71644	2.83397	1.57811	0.501352			FALSE	FALSE	FALSE	FALSE	FALSE	FALSE
scaffold_10	2636019	CUFF.1768.3	+	271251	271889	0	0	1	3	7.6926	1.0165	0	0.797873	0	0.501352			FALSE	FALSE	FALSE	FALSE	FALSE	FALSE
scaffold_10	2636069	2636069	+	305209	306496	0	0	1	0	1.72529	0.710671	1.88941	0.587116	1.82991	0.481373		plas	FALSE	FALSE	FALSE	FALSE	FALSE	FALSE
scaffold_10	2636069	2636069	+	305209	306496	0	0	1	0	1.72529	0.710671	1.88941	0.587116	1.82991	0.585321		plas	FALSE	FALSE	FALSE	FALSE	FALSE	FALSE
scaffold_10	2636069	CUFF.1521.2	+	305209	306501	1	0	1	0	0	0	0.000114039	0.640121	1.80903	0.585321		plas	FALSE	FALSE	FALSE	FALSE	FALSE	FALSE
scaffold_10	2636069	CUFF.1521.3	+	305209	306501	1	0	0	0	5.3954e-05	0.996672	6.86785e-05	0.438939	4.62042e-05	0.481373		plas	FALSE	FALSE	FALSE	FALSE	FALSE	FALSE
scaffold_10	2636076	2636076	-	311701	312852	0	1	0	0	2.88418	2.2476	9.9624	4.26949	6.51562	0.417601		nucl	FALSE	FALSE	FALSE	FALSE	FALSE	FALSE
scaffold_10	2636076	CUFF.1431.2	-	311701	312853	1	0	0	0	2.20545	5.33815	4.32783	3.78552	2.68187	0.417601		nucl	FALSE	FALSE	FALSE	FALSE	FALSE	FALSE
scaffold_10	2636133	2636133	+	344840	345793	1	0	1	0	401.515	677.441	543.608	738.908	450.593	0.37179	0.571429		FALSE	FALSE	FALSE	FALSE	FALSE	FALSE
scaffold_10	2636133	CUFF.2080.2	+	344840	345802	0	0	0	0	58.0086	73.8529	430.361	132.075	195.194	0.37179	0.571429		FALSE	FALSE	FALSE	FALSE	FALSE	FALSE
scaffold_10	2636140	2636140	+	347892	349784	0	1	1	0	78.9358	99.863	88.7745	107.673	98.9609	0.0545538	0	plas	FALSE	FALSE	FALSE	FALSE	FALSE	FALSE
scaffold_10	2636140	CUFF.1644.2	+	347892	349787	0	0	0	1	14.7647	17.2089	14.9988	26.2824	19.4745	0.0545538	0	plas	FALSE	FALSE	FALSE	FALSE	FALSE	FALSE
scaffold_10	2636306	2636306	+	479223	480007	0	0	0	0	16.4501	7.54134	3.30411	5.75002	7.76358	0.165039	0		FALSE	FALSE	FALSE	FALSE	FALSE	FALSE
scaffold_10	2636306	CUFF.1965.2	+	479223	480007	1	0	0	0	1.86613	1.59893	1.90606	1.7537	1.89075	0.165039	0	cysk	FALSE	FALSE	FALSE	FALSE	FALSE	FALSE
scaffold_10	2636368	2636368	-	532308	533955	0	0	0	1	1.94242	1.63369	0	3.58605	0.79775	0.619367	1		FALSE	FALSE	FALSE	FALSE	FALSE	FALSE
scaffold_10	2636368	CUFF.1678.2	-	532308	533955	0	0	0	3	0.000188288	1.1505	2.08248	2.94234	3.65116	0.619367	1		FALSE	FALSE	FALSE	FALSE	FALSE	FALSE
scaffold_10	2636406	2636406	-	565337	568309	0	1	0	0	9.16047	8.48583	7.88293	10.5645	7.73302	0.139374	0		FALSE	FALSE	FALSE	FALSE	FALSE	FALSE
scaffold_10	2636406	CUFF.1594.2	-	565337	568314	0	1	0	0	0.898098	0.859644	1.8506	0.000188369	0.76869	0.139374	0		FALSE	FALSE	FALSE	FALSE	FALSE	FALSE
scaffold_10	2636549	2636549	+	655141	657627	0	0	0	0	133.797	228.546	154.822	143.168	128.757	0.0811128		plas	FALSE	FALSE	FALSE	FALSE	FALSE	FALSE
scaffold_10	2636549	CUFF.1531.2	+	655141	657475	1	0	1	0	16.1942	20.9966	13.6813	25.7201	25.6511	0.0811128			FALSE	FALSE	FALSE	FALSE	FALSE	FALSE
scaffold_10	2636672	2636672	+	745540	747353	0	1	1	0	759.831	842.422	870.809	540.008	565.758	0.0617582	1	extr	FALSE	FALSE	TRUE	FALSE	FALSE	FALSE
scaffold_10	2636672	CUFF.2056.2	+	745540	747398	0	0	0	2	376.534	374.184	468.474	295.416	266.703	0.0617582	1		FALSE	FALSE	TRUE	FALSE	FALSE	FALSE
scaffold_10	2636681	2636681	-	756756	757973	0	1	0	0	28.3547	23.9722	29.0275	31.3002	31.1209	0.18525	0.4		FALSE	FALSE	FALSE	FALSE	FALSE	FALSE
scaffold_10	2636681	CUFF.1618.2	-	756756	757988	1	0	0	0	19.0893	18.8318	33.6799	22.9698	24.154	0.18525	0.4		FALSE	FALSE	FALSE	FALSE	FALSE	FALSE
scaffold_10	2636748	CUFF.1697.2	-	901115	903506	1	0	0	0	3.59167	4.03354	2.83583	3.71003	4.9702	0.193902	1	extr	FALSE	FALSE	FALSE	FALSE	FALSE	TRUE
scaffold_10	2636748	CUFF.1697.3	-	901115	903506	0	0	0	4	4.02836	3.90924	5.07939	4.43035	4.83071	0.193902	1	plas	FALSE	FALSE	FALSE	FALSE	FALSE	TRUE
scaffold_10	2636785	2636785	-	934038	934649	0	1	0	0	37.9104	35.9879	35.9126	42.0799	26.695	0.07562	0	nucl	FALSE	FALSE	FALSE	FALSE	FALSE	FALSE
scaffold_10	2636785	CUFF.1657.2	-	934038	934651	1	0	0	0	4.16878	4.46521	3.02431	7.02732	5.65794	0.07562	0	nucl	FALSE	FALSE	FALSE	FALSE	FALSE	FALSE
scaffold_10	2636849	2636849	+	998505	1001257	0	0	1	0	4.7139	3.04896	9.51241	4.50619	5.45027	0.490803	0.2		FALSE	FALSE	FALSE	FALSE	TRUE	FALSE
scaffold_10	2636849	CUFF.1804.2	+	998505	1001303	1	0	0	0	1.98705	3.01266	0.000347993	3.97202	3.34258	0.490803	0.2		FALSE	FALSE	FALSE	FALSE	TRUE	FALSE
scaffold_10	2636918	2636918	+	1046783	1048566	0	1	1	0	30.3658	26.1596	26.1097	17.8338	20.4137	0.130871	0		FALSE	TRUE	FALSE	FALSE	FALSE	FALSE
scaffold_10	2636918	CUFF.2013.2	+	1046783	1048573	0	0	0	0	7.84131	4.53984	2.9256	3.54964	1.02778	0.130871	0		FALSE	TRUE	FALSE	FALSE	FALSE	FALSE
scaffold_10	2636922	2636922	+	1049310	1049605	0	0	1	0	6.87561	3.28668	7.17742	8.62993	6.66339	0.174384		mito	FALSE	FALSE	FALSE	FALSE	FALSE	FALSE
scaffold_10	2636922	CUFF.1713.2	+	1049310	1049621	1	0	0	0	0.808499	2.20248e-05	0	0	1.61944	0.174384		mito	FALSE	FALSE	FALSE	FALSE	FALSE	FALSE
scaffold_10	2637094	2637094	+	1186983	1188376	0	1	1	0	31.7534	36.5449	18.8193	17.2185	6.06071	0.131276		nucl	FALSE	FALSE	FALSE	FALSE	FALSE	FALSE
scaffold_10	2637094	CUFF.1725.2	+	1186983	1187445	0	0	1	0	13.8984	14.6424	6.27276	6.15867	6.56397	0.131276			FALSE	FALSE	FALSE	FALSE	FALSE	FALSE
scaffold_10	2637099	2637099	-	1189409	1190785	0	1	0	0	4.51066	4.12653	2.38341	4.73544	2.89261	0.422229	0.666667		FALSE	FALSE	FALSE	FALSE	FALSE	FALSE
scaffold_10	2637099	CUFF.1723.2	-	1189409	1190791	1	0	0	0	1.09289	0.427415	3.09639	1.23525	0.999132	0.422229	0.666667		FALSE	FALSE	FALSE	FALSE	FALSE	FALSE
scaffold_10	2637149	2637149	+	1219994	1221805	0	1	1	0	329.743	288.82	275.138	241.01	206.398	0.18487	0		FALSE	FALSE	FALSE	FALSE	FALSE	FALSE
scaffold_10	2637149	CUFF.2055.2	+	1219994	1221816	0	0	0	1	205.958	134.682	170.494	156.835	47.6016	0.18487	0	cyto	FALSE	FALSE	FALSE	FALSE	FALSE	FALSE
scaffold_10	2637180	2637180	+	1246931	1248958	0	0	1	0	23.8791	15.9628	22.302	15.4796	16.2016	0.10272			FALSE	FALSE	FALSE	FALSE	FALSE	FALSE
scaffold_10	2637180	CUFF.1696.2	+	1246931	1248987	1	0	0	0	6.47667	6.84831	7.91153	6.43536	6.45531	0.10272			FALSE	FALSE	FALSE	FALSE	FALSE	FALSE
scaffold_10	2637263	2637263	+	1314152	1315233	0	0	2	0	9.19517	7.64296	3.45594	7.06213	9.87067	0.566583			FALSE	FALSE	FALSE	FALSE	FALSE	FALSE
scaffold_10	2637263	CUFF.1895.2	+	1314152	1315267	0	0	0	0	4.32258	2.35978	9.47973	2.71658	1.87815	0.566583			FALSE	FALSE	FALSE	FALSE	FALSE	FALSE
scaffold_10	2637273	2637273	+	1321690	1322506	0	0	1	0	10.8559	3.76713	5.62229	2.28662	3.30171	0.3112	0.666667		FALSE	TRUE	FALSE	FALSE	FALSE	FALSE
scaffold_10	2637273	CUFF.1949.2	+	1321690	1322520	1	0	0	0	4.39608	0.865056	0.000255543	2.1777	7.52531e-05	0.3112	0.666667		FALSE	TRUE	FALSE	FALSE	FALSE	FALSE
scaffold_10	2637358	2637358	+	1415124	1416492	0	0	1	0	89.2301	72.5049	66.8272	61.0199	54.9545	0.0887447	0	extr	FALSE	FALSE	TRUE	FALSE	FALSE	FALSE
scaffold_10	2637358	CUFF.1701.2	+	1415124	1416553	1	0	0	0	72.7348	53.6917	55.9198	40.0288	35.5845	0.0887447	0	extr	FALSE	FALSE	TRUE	FALSE	FALSE	FALSE
scaffold_10	2637401	2637401	+	1451690	1452574	1	0	1	0	1.70996	0.803588	0.000146766	3.02644	2.13237	0.337847			FALSE	FALSE	FALSE	FALSE	FALSE	FALSE
scaffold_10	2637401	CUFF.1883.2	+	1451690	1452586	0	0	0	0	6.22716	6.90449	6.30059	4.21344	5.20308	0.337847			FALSE	FALSE	FALSE	FALSE	FALSE	FALSE
scaffold_10	2637447	2637447	+	1482415	1484510	0	0	0	0	17.9587	20.2682	18.2986	31.7808	18.6342	0.212868	0		FALSE	FALSE	FALSE	FALSE	FALSE	FALSE
scaffold_10	2637447	CUFF.1914.2	+	1482415	1484510	1	0	0	0	33.0405	40.7031	38.615	35.5942	41.1349	0.212868	0		FALSE	FALSE	FALSE	FALSE	FALSE	FALSE
scaffold_10	2637483	2637483	+	1519052	1522417	0	0	1	0	12.9041	12.0998	8.21799	8.29887	7.06586	0.199418	0.3125		FALSE	FALSE	FALSE	FALSE	FALSE	FALSE
scaffold_10	2637483	CUFF.2000.2	+	1519052	1522471	0	1	0	0	18.05	16.417	21.6268	14.7896	12.6863	0.199418	0.3125		FALSE	FALSE	FALSE	FALSE	FALSE	FALSE
scaffold_10	2637522	2637522	+	1549207	1550037	1	0	1	0	2.75959	0.103731	5.58313	1.79504	2.34876	0.270845			FALSE	FALSE	FALSE	FALSE	FALSE	FALSE
scaffold_10	2637522	CUFF.1460.2	+	1549207	1550038	0	0	0	0	22.1842	17.9322	4.41015	14.5768	12.6391	0.120376		mito	FALSE	FALSE	FALSE	FALSE	FALSE	FALSE
scaffold_10	2637522	CUFF.1460.2	+	1549207	1550038	0	0	0	0	22.1842	17.9322	4.41015	14.5768	12.6391	0.270845		mito	FALSE	FALSE	FALSE	FALSE	FALSE	FALSE
scaffold_10	2637522	CUFF.1460.3	+	1549207	1550038	1	0	0	0	0	0.659298	2.20478	0.70209	0	0.120376			FALSE	FALSE	FALSE	FALSE	FALSE	FALSE
scaffold_10	2637590	2637590	+	1601400	1602665	0	0	0	0	1.26784	0.666133	0	0.896684	0.789547	0.822938	1		FALSE	TRUE	TRUE	FALSE	FALSE	FALSE
scaffold_10	2637590	CUFF.1440.2	+	1601788	1602665	2	1	0	0	0.305025	0.20386	1.88457	0.000257937	0.945369	0.822938	1		FALSE	TRUE	TRUE	FALSE	FALSE	FALSE
scaffold_10	2637689	2637689	-	1669255	1669858	0	1	0	0	0.397805	0.31986	0	0.353973	2.25012e-05	0.419118			FALSE	FALSE	FALSE	FALSE	FALSE	FALSE
scaffold_10	2637689	CUFF.1504.2	-	1669255	1669861	1	0	0	0	0.812232	0.361113	0	0.664207	1.1307	0.419118			FALSE	FALSE	FALSE	FALSE	FALSE	FALSE
scaffold_10	2637722	2637722	-	1691713	1692129	0	0	0	0	2.55409	1.33305	0	1.03027	0	0.591893		extr	FALSE	TRUE	TRUE	FALSE	FALSE	FALSE
scaffold_10	2637722	CUFF.1535.3	-	1691714	1692129	1	0	1	0	1.61937	1.97401	1.53522	2.32693	3.51109	0.591893			FALSE	TRUE	TRUE	FALSE	FALSE	FALSE
scaffold_10	2637727	2637727	+	1692741	1697091	0	0	0	0	4.82952	6.11502	7.11805	4.18385	3.71594	0.130346	0.5		FALSE	FALSE	FALSE	FALSE	FALSE	FALSE
scaffold_10	2637727	CUFF.1541.2	+	1692741	1696468	1	0	1	0	0.2304	0.74622	1.3387	0.615498	1.17758	0.130346	0.5		FALSE	FALSE	FALSE	FALSE	FALSE	FALSE
scaffold_10	2637740	2637740	+	1704694	1705480	0	1	1	0	5.45845	2.85345	2.01125	3.7018	13.4405	0.176414			FALSE	FALSE	FALSE	FALSE	FALSE	FALSE
scaffold_10	2637740	CUFF.1517.2	+	1704724	1705483	0	1	0	0	0.135399	0.000299076	0	0.617307	3.79733	0.176414			FALSE	FALSE	FALSE	FALSE	FALSE	FALSE
scaffold_10	2637801	2637801	+	1755743	1757117	0	0	1	0	12.5765	9.42827	14.5321	11.8126	11.6293	0.0801207	0.5	cyto	FALSE	FALSE	FALSE	FALSE	FALSE	FALSE
scaffold_10	2637801	CUFF.1783.2	+	1755743	1757123	1	0	0	0	1.26974	2.05563	1.84733	1.81363	2.40483	0.0801207	0.5		FALSE	FALSE	FALSE	FALSE	FALSE	FALSE
scaffold_10	2637823	2637823	+	1776528	1778734	0	0	0	0	16.5718	12.0935	9.39319	12.55	14.7811	0.274642	0.333333	extr	FALSE	FALSE	FALSE	FALSE	FALSE	FALSE
scaffold_10	2637823	CUFF.1771.2	+	1776528	1778734	1	0	0	0	0	0	5.20275	1.40553	0.76816	0.274642	0.333333		FALSE	FALSE	FALSE	FALSE	FALSE	FALSE
scaffold_10	2670804	2670804	-	70671	71365	0	0	0	0	0	0.970306	1.05107	2.29424	0.858555	1.76297e-05	0		FALSE	TRUE	FALSE	TRUE	FALSE	FALSE
scaffold_10	2670804	CUFF.1858.2	-	70671	71365	1	0	0	0	0	0	0	4.2517e-05	0	1.76297e-05	0		FALSE	TRUE	FALSE	TRUE	FALSE	FALSE
scaffold_10	2670907	2670907	-	388705	390565	0	1	0	0	9.73828	9.01962	14.7652	9.11119	10.9874	0.225243	0.333333	plas	FALSE	TRUE	FALSE	FALSE	FALSE	FALSE
scaffold_10	2670907	CUFF.1709.2	-	388705	390569	1	0	0	0	1.62285	1.72981	0	1.73505	3.85409	0.225243	0.333333		FALSE	TRUE	FALSE	FALSE	FALSE	FALSE
scaffold_10	2671089	CUFF.1605.1	-	1010636	1013503	1	1	0	0	11.6799	8.93163	8.37586	8.72927	5.06421	0.19649	0.714286	nucl	FALSE	FALSE	FALSE	FALSE	FALSE	FALSE
scaffold_10	2671089	CUFF.1605.3	-	1010636	1013503	0	0	0	0	12.2997	13.1316	16.5353	12.5212	9.49228	0.19649	0.714286		FALSE	FALSE	FALSE	FALSE	FALSE	FALSE
scaffold_10	2671118	2671118	-	1091955	1094622	2	1	0	0	7.44221	5.0747	7.06809	4.36816	4.45971	0.113288	0.8		FALSE	FALSE	FALSE	FALSE	FALSE	FALSE
scaffold_10	2671118	CUFF.1951.2	-	1092728	1094625	0	0	1	0	5.25023	4.45443	6.37251	3.39492	4.43247	0.113288	0.8		FALSE	FALSE	FALSE	FALSE	FALSE	FALSE
scaffold_10	2671166	2671166	-	1215037	1216085	0	2	0	0	3.09152	4.43353	10.6224	3.92162	2.97143	0.701957	1	nucl	FALSE	FALSE	FALSE	FALSE	FALSE	FALSE
scaffold_10	2671166	CUFF.1578.2	-	1215103	1216088	0	0	2	0	7.45327	6.88143	0.000270116	3.85522	3.39775	0.701957	1		FALSE	FALSE	FALSE	FALSE	FALSE	FALSE
scaffold_10	2671318	2671318	+	1649091	1651684	0	0	1	0	11.4073	16.863	13.8357	16.0767	41.5535	0.119003	1		FALSE	FALSE	FALSE	FALSE	FALSE	FALSE
scaffold_10	2671318	2671318	+	1649091	1651684	0	0	1	0	11.4073	16.863	13.8357	16.0767	41.5535	0.257995	1		FALSE	FALSE	FALSE	FALSE	FALSE	FALSE
scaffold_10	2671318	CUFF.1614.2	+	1649091	1651695	1	0	0	1	5.51232	5.76788	17.3713	6.64978	32.2135	0.257995	1		FALSE	FALSE	FALSE	FALSE	FALSE	FALSE
scaffold_10	2671318	CUFF.1614.3	+	1649091	1651695	0	1	0	0	6.93073	5.68736	5.50707	10.0976	22.1937	0.119003	1		FALSE	FALSE	FALSE	FALSE	FALSE	FALSE
scaffold_10	2692011	CUFF.1962.2	+	1526274	1529156	0	0	0	6	3.89768	6.00839	13.2279	16.3629	15.3346	0.233948			FALSE	FALSE	FALSE	FALSE	FALSE	FALSE
scaffold_10	2692011	CUFF.1962.3	+	1526274	1529156	0	0	0	5	21.2624	23.1653	22.6583	29.4932	27.0539	0.233948			FALSE	FALSE	FALSE	FALSE	FALSE	FALSE
scaffold_10	2704222	2704222	-	253484	254954	1	1	0	0	0.759586	2.27402	4.55009	1.21287	3.88771	0.144946	1		FALSE	TRUE	TRUE	FALSE	FALSE	FALSE
scaffold_10	2704222	CUFF.1565.2	-	253546	254962	0	0	2	0	0.76063	2.03384	2.01678	1.24782	0.79118	0.118565	1		FALSE	TRUE	TRUE	FALSE	FALSE	FALSE
scaffold_10	2704222	CUFF.1565.3	-	253546	254962	0	0	1	0	7.23188	6.81151	14.0131	9.4876	13.7481	0.118565	1		FALSE	TRUE	TRUE	FALSE	FALSE	FALSE
scaffold_10	2704222	CUFF.1565.3	-	253546	254962	0	0	1	0	7.23188	6.81151	14.0131	9.4876	13.7481	0.144946	1		FALSE	TRUE	TRUE	FALSE	FALSE	FALSE
scaffold_10	2704577	2704577	+	1372395	1376316	1	2	3	0	9.18988	8.269	11.011	5.69388	7.0257	0.270034	0.142857		FALSE	FALSE	FALSE	FALSE	FALSE	FALSE
scaffold_10	2704577	CUFF.2043.1	+	1372395	1376322	0	0	0	0	2.76537	2.90087	6.8167	2.86633	6.29387	0.270034	0.142857		FALSE	FALSE	FALSE	FALSE	FALSE	FALSE
scaffold_10	2712060	2712060	-	584618	586755	1	1	0	0	17.8377	10.6948	6.92427	6.93554	3.84834	0.0150281	1	plas	FALSE	TRUE	FALSE	FALSE	FALSE	TRUE
scaffold_10	2712060	CUFF.1591.2	-	584635	586767	0	0	1	0	98.9743	61.3976	42.1182	39.8115	26.4397	0.0150281	1	nucl	FALSE	TRUE	FALSE	FALSE	FALSE	TRUE
scaffold_10	2712119	CUFF.2014.2	+	628058	631219	3	0	0	0	0.190323	0.169482	0.216052	0.240973	0	0.519064		nucl	FALSE	FALSE	FALSE	FALSE	FALSE	FALSE
scaffold_10	2712119	CUFF.2014.3	+	628058	631219	2	1	0	0	0	0.112016	0.00026429	0	0	0.251853		nucl	FALSE	FALSE	FALSE	FALSE	FALSE	FALSE
scaffold_10	2712119	CUFF.2014.4	+	628508	631219	0	1	0	0	1.77583e-05	0.146813	0	0	0.294301	0.442694			FALSE	FALSE	FALSE	FALSE	FALSE	FALSE
scaffold_10	2712119	CUFF.2014.5	+	628767	631219	1	2	1	0	0.163553	0.23766	0.470249	0.137431	0.463107	0.251853			FALSE	FALSE	FALSE	FALSE	FALSE	FALSE
scaffold_10	2712119	CUFF.2014.5	+	628767	631219	1	2	1	0	0.163553	0.23766	0.470249	0.137431	0.463107	0.442694			FALSE	FALSE	FALSE	FALSE	FALSE	FALSE
scaffold_10	2712119	CUFF.2014.5	+	628767	631219	1	2	1	0	0.163553	0.23766	0.470249	0.137431	0.463107	0.519064			FALSE	FALSE	FALSE	FALSE	FALSE	FALSE
scaffold_10	2712453	2712453	-	1022906	1025449	2	1	0	0	9.2157	7.34637	5.30143	5.81842	8.72275	0.318091		plas	FALSE	FALSE	FALSE	FALSE	FALSE	TRUE
scaffold_10	2712453	CUFF.1937.2	-	1022906	1025453	0	0	1	1	4.57068	4.60711	6.09944	1.72948	2.87981	0.318091		mito	FALSE	FALSE	FALSE	FALSE	FALSE	TRUE
scaffold_10	2751397	2751397	-	307759	309211	0	0	0	0	59.8363	41.5766	58.0911	51.98	53.7272	0.0480083	0.923077	nucl	FALSE	TRUE	FALSE	FALSE	FALSE	FALSE
scaffold_10	2751397	CUFF.1439.2	-	307759	309211	0	1	0	0	4.46004	5.45422	4.42686	2.77187	5.87349	0.0480083	0.923077		FALSE	TRUE	FALSE	FALSE	FALSE	FALSE
scaffold_10	2751405	CUFF.1433.2	+	332532	333176	0	0	0	1	1.08204	0.354316	1.39406	1.41996	1.03488	0.245953			FALSE	FALSE	FALSE	FALSE	FALSE	FALSE
scaffold_10	2751405	CUFF.1433.3	+	332532	333176	0	1	1	1	1.94122	1.40049	1.86049	1.5654	1.40468	0.245953			FALSE	FALSE	FALSE	FALSE	FALSE	FALSE
scaffold_10	2751604	2751604	+	1053449	1056296	0	1	0	0	3.36125	2.63805	3.73918	2.42349	2.9196	0.299615	0		FALSE	FALSE	FALSE	FALSE	FALSE	FALSE
scaffold_10	2751604	CUFF.1730.2	+	1053449	1056296	0	0	0	0	0.509239	9.46329e-05	0.000212889	8.46398e-05	1.39836	0.299615	0		FALSE	FALSE	FALSE	FALSE	FALSE	FALSE
scaffold_10	2751789	2751789	-	1585175	1585656	0	0	0	0	0.255869	0.249536	0	0	0	0.000344406	1		FALSE	FALSE	FALSE	FALSE	FALSE	FALSE
scaffold_10	2751789	CUFF.1489.2	-	1585177	1585656	1	0	1	0	0	8.59835e-05	0	0	0	0.000344406	1		FALSE	FALSE	FALSE	FALSE	FALSE	FALSE
scaffold_10	2751845	2751845	-	1747988	1749441	0	1	0	0	136.254	108.43	129.461	121.274	108.423	0.0394559	1		FALSE	FALSE	FALSE	FALSE	FALSE	FALSE
scaffold_10	2751845	CUFF.1544.2	-	1747988	1749450	0	0	1	1	17.2762	18.1569	16.0449	16.527	19.0229	0.0394559	1		FALSE	FALSE	FALSE	FALSE	FALSE	FALSE
scaffold_10	78628	CUFF.2017.2	-	1158176	1160412	2	0	0	0	6.09635	4.98413	5.61585	2.65857	1.79873	0.174175	0.571429		FALSE	TRUE	FALSE	TRUE	FALSE	FALSE
scaffold_10	78628	CUFF.2017.3	-	1158176	1160412	0	0	0	0	11.8767	14.4385	23.5384	4.46475	6.15742	0.102765	0.571429		FALSE	TRUE	FALSE	TRUE	FALSE	FALSE
scaffold_10	78628	CUFF.2017.3	-	1158176	1160412	0	0	0	0	11.8767	14.4385	23.5384	4.46475	6.15742	0.174175	0.571429		FALSE	TRUE	FALSE	TRUE	FALSE	FALSE
scaffold_10	78628	CUFF.2017.4	-	1158176	1160412	2	0	0	0	4.63496	6.56574	10.076	3.28076	1.32405	0.102765	0.571429		FALSE	TRUE	FALSE	TRUE	FALSE	FALSE
scaffold_11	1133652	CUFF.943.2	-	1234820	1238328	0	0	0	3	0.644165	0.772316	0.00178962	1.15048	2.53456	0.243293	0.8	nucl	FALSE	FALSE	FALSE	FALSE	FALSE	FALSE
scaffold_11	1133652	CUFF.943.3	-	1234820	1238328	0	0	0	1	6.03641	6.59782	10.0913	6.5508	5.62027	0.243293	0.8	nucl	FALSE	FALSE	FALSE	FALSE	FALSE	FALSE
scaffold_11	1160956	CUFF.959.2	+	1795437	1796587	0	2	0	0	18.569	1.70384	7.58567	13.0844	7.86057	0.392167			FALSE	FALSE	FALSE	FALSE	FALSE	FALSE
scaffold_11	1160956	CUFF.959.2	+	1795437	1796587	0	2	0	0	18.569	1.70384	7.58567	13.0844	7.86057	0.555515			FALSE	FALSE	FALSE	FALSE	FALSE	FALSE
scaffold_11	1160956	CUFF.959.3	+	1795437	1796587	0	1	0	1	4.01337	9.81394	0.0871232	0.00637186	0.0312411	0.555515			FALSE	FALSE	FALSE	FALSE	FALSE	FALSE
scaffold_11	1160956	CUFF.959.4	+	1795437	1796587	0	0	0	1	16.7422	9.57464	9.35062	5.20145	5.32713	0.392167			FALSE	FALSE	FALSE	FALSE	FALSE	FALSE
scaffold_11	1160960	CUFF.1233.2	+	1802482	1805095	0	0	0	0	2.44472	2.11673	1.31663	1.52704	0.000946509	0.395033			FALSE	FALSE	FALSE	FALSE	FALSE	FALSE
scaffold_11	1160960	CUFF.1233.2	+	1802482	1805095	0	0	0	0	2.44472	2.11673	1.31663	1.52704	0.000946509	0.651367			FALSE	FALSE	FALSE	FALSE	FALSE	FALSE
scaffold_11	1160960	CUFF.1233.3	+	1802482	1805095	2	0	1	0	1.87486	1.50946	1.63582	0.556948	1.22952	0.395033			FALSE	FALSE	FALSE	FALSE	FALSE	FALSE
scaffold_11	1160960	CUFF.1233.4	+	1802482	1805095	1	0	0	0	0.654601	0.949633	0.689433	1.77629	2.22305	0.651367			FALSE	FALSE	FALSE	FALSE	FALSE	FALSE
scaffold_11	1192793	CUFF.973.2	-	1467769	1469875	0	1	0	0	0.409435	1.42472	0.00181081	1.16319	2.87367e-05	0.172424			FALSE	FALSE	FALSE	FALSE	FALSE	FALSE
scaffold_11	1192793	CUFF.973.3	-	1467769	1469875	0	1	0	0	6.88707	9.66058	1.9164	1.25072	1.7297	0.172424			FALSE	FALSE	FALSE	FALSE	FALSE	FALSE
scaffold_11	1215992	CUFF.1007.2	-	140882	142516	0	0	0	0	2.08037	2.1127	2.41787	2.43187	5.15259	0.36591	0.714286		FALSE	FALSE	FALSE	FALSE	FALSE	FALSE
scaffold_11	1215992	CUFF.1007.3	-	140882	142516	1	0	0	0	0.533341	0.000304442	1.65697	0.570971	0	0.36591	0.714286		FALSE	FALSE	FALSE	FALSE	FALSE	FALSE
scaffold_11	1238931	1238931	+	323073	324000	1	0	0	0	105.228	60.4675	57.3357	67.6708	41.8418	0.0857557		extr	FALSE	FALSE	TRUE	FALSE	FALSE	FALSE
scaffold_11	1238931	CUFF.1088.2	+	323073	323770	0	0	1	0	197.336	131.136	85.4822	117.938	67.9771	0.0857557		extr	FALSE	FALSE	TRUE	FALSE	FALSE	FALSE
scaffold_11	1240411	1240411	+	865445	870702	0	1	0	0	22.3502	20.432	16.3366	18.5629	25.3339	0.0651807			FALSE	FALSE	FALSE	FALSE	FALSE	FALSE
scaffold_11	1240411	CUFF.1222.2	+	865445	870702	0	0	1	1	8.79518	9.81841	7.25002	8.34098	9.59688	0.0651807			FALSE	FALSE	FALSE	FALSE	FALSE	FALSE
scaffold_11	1339197	1339197	-	1392577	1394026	0	1	0	0	0.122829	0.604668	0.0214744	0.529658	0.750537	0.561623	0	nucl	TRUE	FALSE	FALSE	FALSE	FALSE	FALSE
scaffold_11	1339197	CUFF.946.2	-	1392577	1394028	0	1	0	0	0.190568	0.000577734	2.63273	9.77908e-05	0.755586	0.561623	0	nucl	TRUE	FALSE	FALSE	FALSE	FALSE	FALSE
scaffold_11	2065818	2065818	+	150527	151940	0	1	1	0	4.41934	0.000352962	1.44701	0.598198	0.000712363	0.767408		nucl	FALSE	FALSE	FALSE	FALSE	FALSE	FALSE
scaffold_11	2065818	CUFF.1390.2	+	150527	151945	0	0	0	1	1.23977	2.62555	8.85284e-05	1.02207	1.7991	0.767408		nucl	FALSE	FALSE	FALSE	FALSE	FALSE	FALSE
scaffold_11	2066271	2066271	-	228629	229089	0	0	0	0	2.381	1.41324	1.45633	0	0.000414393	0.86255			FALSE	FALSE	FALSE	FALSE	FALSE	FALSE
scaffold_11	2066271	CUFF.1262.2	-	228629	229089	1	0	0	0	0.567171	0.978706	0.00137099	2.01564	2.51977	0.86255			FALSE	FALSE	FALSE	FALSE	FALSE	FALSE
scaffold_11	2066417	2066417	-	262820	263437	0	1	0	0	5.69967	5.34491	6.04475	7.60171	5.08695	0.41429		mito	FALSE	FALSE	FALSE	FALSE	FALSE	FALSE
scaffold_11	2066417	CUFF.1168.2	-	262820	263470	1	0	0	0	2.91118	1.10634	4.60908	0.165559	3.50167	0.41429			FALSE	FALSE	FALSE	FALSE	FALSE	FALSE
scaffold_11	2068434	2068434	-	541395	544923	0	1	0	0	188.606	132.799	177.655	93.1488	140.243	0.0957061	0		FALSE	TRUE	FALSE	FALSE	FALSE	FALSE
scaffold_11	2068434	CUFF.1351.2	-	541395	544947	1	0	0	0	59.9723	45.2614	38.0698	27.4888	30.2903	0.0957061	0		FALSE	TRUE	FALSE	FALSE	FALSE	FALSE
scaffold_11	2070091	2070091	+	718264	718932	1	0	0	0	1.94228	2.61725	3.268	1.4256	2.70124	0.448257			FALSE	FALSE	FALSE	FALSE	FALSE	FALSE
scaffold_11	2070091	CUFF.1309.2	+	718264	718932	0	0	0	0	0	1.99234	6.41245	1.12264	1.76828	0.448257			FALSE	FALSE	FALSE	FALSE	FALSE	FALSE
scaffold_11	2070248	2070248	-	730642	737654	1	1	0	0	6.04545	6.2925	0.00195975	5.34223	2.02255	0.322625	1		FALSE	FALSE	FALSE	FALSE	FALSE	FALSE
scaffold_11	2070248	CUFF.1092.2	-	730642	737661	0	0	0	0	13.2114	15.2422	23.5103	11.6738	16.5351	0.322625	1		FALSE	FALSE	FALSE	FALSE	FALSE	FALSE
scaffold_11	2071681	2071681	-	878232	882319	0	1	0	0	1.72721	4.55051	3.3077	5.47086	4.87178	0.0768109	1		FALSE	FALSE	FALSE	FALSE	FALSE	FALSE
scaffold_11	2071681	CUFF.1277.2	-	878240	882329	1	0	1	0	7.63273	12.8059	12.2379	22.8066	15.8351	0.0768109	1	nucl	FALSE	FALSE	FALSE	FALSE	FALSE	FALSE
scaffold_11	2071722	CUFF.1303.2	+	873269	876933	0	0	0	1	13.6866	11.1976	15.0585	8.22175	15.2007	0.0837012			FALSE	TRUE	FALSE	FALSE	FALSE	FALSE
scaffold_11	2071722	CUFF.1303.3	+	873269	876933	0	0	0	4	11.9882	9.84613	15.5383	8.61835	16.3387	0.0837012		mito	FALSE	TRUE	FALSE	FALSE	FALSE	FALSE
scaffold_11	2073766	2073766	+	1272205	1272591	1	0	0	0	1.57132	0.252853	0	1.3733	0	0			FALSE	FALSE	FALSE	FALSE	FALSE	FALSE
scaffold_11	2073766	CUFF.991.2	+	1272206	1272591	0	1	0	0	0	0	0	0	0	0			FALSE	FALSE	FALSE	FALSE	FALSE	FALSE
scaffold_11	2074004	2074004	+	1297149	1297935	0	0	0	0	1.07944	1.32658	0.000325228	0.956311	3.82198	0.669936		mito	FALSE	FALSE	FALSE	FALSE	FALSE	FALSE
scaffold_11	2074004	CUFF.1379.2	+	1297149	1297935	1	0	0	0	0.749528	1.24806	2.19707	0.638071	0.701696	0.669936		mito	FALSE	FALSE	FALSE	FALSE	FALSE	FALSE
scaffold_11	2075141	2075141	+	1373273	1373838	0	1	0	0	0.200662	0.791107	1.75948	0.260595	0.540565	0.586667			FALSE	FALSE	FALSE	FALSE	FALSE	FALSE
scaffold_11	2075141	CUFF.1317.2	+	1373273	1373838	1	0	0	1	0.61017	2.40756e-05	2.63579e-05	0.604056	0	0.586667			FALSE	FALSE	FALSE	FALSE	FALSE	FALSE
scaffold_11	2075142	2075142	+	1374069	1374323	1	0	0	0	0.628687	0.642098	7.17914	0	0	0			FALSE	FALSE	FALSE	FALSE	FALSE	FALSE
scaffold_11	2075142	CUFF.1318.2	+	1374075	1374323	0	1	0	0	0	0	0	0	0	0			FALSE	FALSE	FALSE	FALSE	FALSE	FALSE
scaffold_11	2075621	2075621	-	1420650	1421786	0	0	0	0	85.5049	85.6606	91.9837	69.4996	68.5895	0.0487392			FALSE	FALSE	FALSE	FALSE	FALSE	FALSE
scaffold_11	2075621	CUFF.1385.2	-	1420650	1421786	1	0	0	0	2.30459	2.94034	0	5.12885	0	0.0487392			FALSE	FALSE	FALSE	FALSE	FALSE	FALSE
scaffold_11	2076188	2076188	-	1462934	1463456	1	0	0	0	0	0	0	0.180863	5.5851e-05	0.269079			FALSE	FALSE	FALSE	FALSE	FALSE	FALSE
scaffold_11	2076188	CUFF.1398.2	-	1462934	1463456	1	0	0	0	0.257813	0.431905	0	0.315116	0.941961	0			FALSE	FALSE	FALSE	FALSE	FALSE	FALSE
scaffold_11	2076188	CUFF.1398.2	-	1462934	1463456	1	0	0	0	0.257813	0.431905	0	0.315116	0.941961	0.269079			FALSE	FALSE	FALSE	FALSE	FALSE	FALSE
scaffold_11	2076188	CUFF.1398.2	-	1462934	1463456	1	0	0	0	0.257813	0.431905	0	0.315116	0.941961	0.549806			FALSE	FALSE	FALSE	FALSE	FALSE	FALSE
scaffold_11	2076188	CUFF.1398.3	-	1462934	1463456	1	1	0	0	0	0	0	0	0	0			FALSE	FALSE	FALSE	FALSE	FALSE	FALSE
scaffold_11	2076188	CUFF.1398.4	-	1462934	1463456	0	1	0	0	0	0	0	0	0	0			FALSE	FALSE	FALSE	FALSE	FALSE	FALSE
scaffold_11	2076188	CUFF.1398.5	-	1462934	1463456	0	0	0	0	0.438116	0	0	0	0	0.549806			FALSE	FALSE	FALSE	FALSE	FALSE	FALSE
scaffold_11	2077230	2077230	-	1559596	1561545	0	1	0	0	14.9908	11.7177	19.5133	10.6942	18.2569	0.0680025	0.888889	mito	FALSE	FALSE	FALSE	FALSE	FALSE	FALSE
scaffold_11	2077230	CUFF.1182.2	-	1559596	1561579	0	0	1	0	2.36592	3.30832	4.06804	2.63563	4.31389	0.0680025	0.888889		FALSE	FALSE	FALSE	FALSE	FALSE	FALSE
scaffold_11	2513915	2513915	+	818135	818446	0	0	0	0	0	0.70172	0	0	0	0.453075	0.666667		FALSE	TRUE	FALSE	TRUE	FALSE	FALSE
scaffold_11	2513915	CUFF.1063.2	+	818135	818446	1	0	0	0	0.419851	0.832753	0	1.77195	0.855552	0.453075	0.666667		FALSE	TRUE	FALSE	TRUE	FALSE	FALSE
scaffold_11	2513932	2513932	+	1296573	1297123	0	0	0	0	1.90826	0.454758	2.37246	2.22052	3.92737	0.553377			FALSE	FALSE	FALSE	FALSE	FALSE	FALSE
scaffold_11	2513932	CUFF.1093.2	+	1296573	1296947	1	0	1	0	2.18547	0.875201	0	0.835445	0	0.553377		nucl	FALSE	FALSE	FALSE	FALSE	FALSE	FALSE
scaffold_11	2513978	2513978	+	1515085	1516176	1	0	1	0	33.5882	34.5713	38.1053	38.2102	66.8328	0.135329	0.181818	mito	FALSE	FALSE	FALSE	FALSE	FALSE	FALSE
scaffold_11	2513978	CUFF.1021.2	+	1515085	1516184	0	0	0	0	137.031	140.86	175.109	130.34	157.389	0.135329	0.181818	mito	FALSE	FALSE	FALSE	FALSE	FALSE	FALSE
scaffold_11	2514105	CUFF.926.2	+	1342184	1343825	0	0	0	0	2.77575	2.74055	0	1.64979	0.895439	0.186239	0.666667	mito	FALSE	FALSE	FALSE	FALSE	FALSE	FALSE
scaffold_11	2514105	CUFF.926.3	+	1342184	1343825	0	1	0	0	10.9851	9.89717	13.0302	12.171	9.74075	0.186239	0.666667	mito	FALSE	FALSE	FALSE	FALSE	FALSE	FALSE
scaffold_11	2514714	2514714	+	855914	857563	0	0	1	0	27.5121	23.3877	28.6537	18.5478	15.7062	0.144447	0.333333	mito	FALSE	FALSE	FALSE	FALSE	FALSE	FALSE
scaffold_11	2514714	2514714	+	855914	857563	0	0	1	0	27.5121	23.3877	28.6537	18.5478	15.7062	0.31492	0.333333	mito	FALSE	FALSE	FALSE	FALSE	FALSE	FALSE
scaffold_11	2514714	CUFF.951.1	+	855914	857563	1	0	0	1	6.04892	5.0112	7.23009	4.79274	8.12948	0.144447	0.333333		FALSE	FALSE	FALSE	FALSE	FALSE	FALSE
scaffold_11	2514714	CUFF.951.3	+	855914	857563	0	0	0	0	3.587	1.00128	5.46075	5.51613	12.2886	0.31492	0.333333		FALSE	FALSE	FALSE	FALSE	FALSE	FALSE
scaffold_11	2514780	2514780	-	792971	795840	0	2	0	0	5.72186	5.12694	4.72634	6.77857	3.82131	0.286714	1		FALSE	TRUE	FALSE	FALSE	FALSE	FALSE
scaffold_11	2514780	CUFF.1171.2	-	793890	795841	0	0	1	0	1.89104	3.49873	3.60975	3.57439	4.36184	0.286714	1		FALSE	TRUE	FALSE	FALSE	FALSE	FALSE
scaffold_11	2514969	2514969	+	1141407	1142487	0	1	1	0	2.96736	1.75767	1.48659	1.75747	1.05912	0.22726			FALSE	FALSE	FALSE	FALSE	FALSE	FALSE
scaffold_11	2514969	CUFF.1259.2	+	1141407	1142488	0	0	0	0	0.475208	0	0.000173841	0.675176	4.42736e-05	0.22726			FALSE	FALSE	FALSE	FALSE	FALSE	FALSE
scaffold_11	2515044	2515044	+	394786	396023	0	1	0	0	0.221387	0.000375419	2.14459	2.24024	4.76595	0.342414	0.454545		FALSE	TRUE	FALSE	FALSE	TRUE	FALSE
scaffold_11	2515044	CUFF.1057.2	+	394786	396023	0	0	0	0	0.628755	0.686435	0.000281263	2.57361	5.25843	0.342414	0.454545		FALSE	TRUE	FALSE	FALSE	TRUE	FALSE
scaffold_11	2515268	2515268	-	1483954	1484753	0	0	0	0	1.69261	1.21583	3.95083	1.31564	1.36056	0.448226		nucl	FALSE	FALSE	FALSE	FALSE	FALSE	FALSE
scaffold_11	2515268	CUFF.1117.2	-	1483954	1484753	1	0	0	0	2.35795	2.2573	1.74034	1.79152	1.86838	0.448226		nucl	FALSE	FALSE	FALSE	FALSE	FALSE	FALSE
scaffold_11	2515308	2515308	-	1715529	1717102	0	1	0	0	55.1255	65.6576	86.3943	38.7246	64.6169	0.111303	0	nucl	TRUE	FALSE	FALSE	FALSE	FALSE	FALSE
scaffold_11	2515308	CUFF.1031.2	-	1715529	1717108	1	0	0	0	13.446	9.75076	6.71281	8.72538	10.3256	0.111303	0	nucl	TRUE	FALSE	FALSE	FALSE	FALSE	FALSE
scaffold_11	2515594	CUFF.1299.2	+	1658813	1659406	0	0	1	1	3.75547	5.08415	0	0.992193	2.04425	0.58689	1		FALSE	FALSE	FALSE	FALSE	FALSE	FALSE
scaffold_11	2515594	CUFF.1299.3	+	1658860	1659406	0	1	0	0	4.08696	1.58624	2.96799	2.80416	1.39374	0.58689	1		FALSE	FALSE	FALSE	FALSE	FALSE	FALSE
scaffold_11	2552688	2552688	-	567458	569330	0	0	0	0	0.000689322	1.24601	0.506463	1.09611	0.912347	0.670869	1		FALSE	FALSE	FALSE	FALSE	FALSE	FALSE
scaffold_11	2552688	CUFF.1097.2	-	567458	569330	1	0	0	0	0.989461	0.000529954	0.000614743	0.000530398	4.1887e-05	0.670869	1		FALSE	FALSE	FALSE	FALSE	FALSE	FALSE
scaffold_11	2552756	2552756	+	626623	628458	0	1	1	0	3.19052	3.15381	0.00282578	3.95221	0.00123097	0.391221	0		FALSE	FALSE	FALSE	FALSE	FALSE	FALSE
scaffold_11	2552756	CUFF.961.2	+	626623	628475	0	0	0	0	9.14977	7.89418	9.13755	3.7889	6.90174	0.391221	0		FALSE	FALSE	FALSE	FALSE	FALSE	FALSE
scaffold_11	2553066	CUFF.1335.2	-	1002886	1003850	0	0	0	0	0.784184	0.747857	0	0.91672	0.000180374	0.927873			FALSE	FALSE	FALSE	FALSE	FALSE	FALSE
scaffold_11	2553066	CUFF.1335.3	-	1002886	1003850	1	0	0	0	9.86969e-05	0.286028	0	0.00125416	1.27225	0.927873			FALSE	FALSE	FALSE	FALSE	FALSE	FALSE
scaffold_11	2553112	CUFF.1371.2	+	1140569	1141302	0	0	0	0	3.01149	0.802308	0.543791	0.765913	2.06391	0.284183		mito	FALSE	FALSE	FALSE	FALSE	FALSE	FALSE
scaffold_11	2553112	CUFF.1371.3	+	1140569	1141302	1	0	0	0	0.437271	0.605192	0.0022248	0.411726	0	0.284183			FALSE	FALSE	FALSE	FALSE	FALSE	FALSE
scaffold_11	2553229	2553229	+	1246943	1247838	0	0	0	0	20.5519	22.2002	24.7285	18.7099	20.1907	0.208295	0.5	nucl	FALSE	FALSE	FALSE	FALSE	FALSE	TRUE
scaffold_11	2553229	CUFF.922.1	+	1246943	1247601	1	0	1	0	9.19774	6.92442	3.69461	8.72338	9.24341	0.208295	0.5	mito	FALSE	FALSE	FALSE	FALSE	FALSE	TRUE
scaffold_11	2553270	2553270	-	1279574	1281961	0	2	0	0	54.8278	40.7966	59.9386	50.7862	50.3429	0.0591267	0.5		FALSE	FALSE	FALSE	FALSE	FALSE	FALSE
scaffold_11	2553270	2553270	-	1279574	1281961	0	2	0	0	54.8278	40.7966	59.9386	50.7862	50.3429	0.181077	0.5		FALSE	FALSE	FALSE	FALSE	FALSE	FALSE
scaffold_11	2553270	CUFF.1198.2	-	1279574	1281991	0	2	0	0	32.4828	29.1195	35.4156	26.1511	14.8686	0.181077	0.5		FALSE	FALSE	FALSE	FALSE	FALSE	FALSE
scaffold_11	2553270	CUFF.1198.3	-	1279574	1281991	0	1	0	0	6.57342	3.76075	8.88749	8.30558	9.64543	0.0591267	0.5		FALSE	FALSE	FALSE	FALSE	FALSE	FALSE
scaffold_11	2553565	2553565	-	1635166	1636577	0	1	0	0	8.07909	11.0662	8.74355	6.93753	10.855	0.158082		mito	FALSE	FALSE	FALSE	FALSE	FALSE	TRUE
scaffold_11	2553565	CUFF.932.2	-	1635166	1636595	0	0	1	1	6.97557	6.73231	6.75461	6.67695	6.62852	0.158082		extr	FALSE	FALSE	FALSE	FALSE	FALSE	TRUE
scaffold_11	2553717	CUFF.1410.2	+	1799607	1800604	0	0	0	0	2.46894	1.73719	0	1.45421	1.57477	0.15922		mito	FALSE	FALSE	FALSE	FALSE	FALSE	FALSE
scaffold_11	2553717	CUFF.1410.3	+	1799607	1800604	1	0	0	0	13.0896	9.47456	4.98046	2.92422	3.67158	0.15922			FALSE	FALSE	FALSE	FALSE	FALSE	FALSE
scaffold_11	2588966	2588966	+	559219	560654	0	0	1	0	0.633858	0.00293412	0.00346061	0.047914	0.00191406	0.690265	0		FALSE	TRUE	FALSE	FALSE	FALSE	FALSE
scaffold_11	2588966	CUFF.968.2	+	559219	560654	0	0	0	1	0.00038395	0.128992	0.293892	0	0.0961429	0.690265	0		FALSE	TRUE	FALSE	FALSE	FALSE	FALSE
scaffold_11	2589112	2589112	+	692143	692958	0	1	1	0	0.803456	0.00279822	0	2.14202	1.15694	0.750688	1	cyto	FALSE	FALSE	FALSE	FALSE	FALSE	FALSE
scaffold_11	2589112	CUFF.1017.3	+	692143	692970	0	0	0	1	0.240609	0.559591	1.41925	0	0	0.750688	1		FALSE	FALSE	FALSE	FALSE	FALSE	FALSE
scaffold_11	2589132	CUFF.1159.2	-	710853	712006	0	0	0	2	0	0.482865	0	0.133418	0.297846	1.90828e-05	1		FALSE	TRUE	FALSE	FALSE	TRUE	FALSE
scaffold_11	2589132	CUFF.1159.3	-	710853	712006	0	1	0	0	0	5.0078e-06	0	7.06472e-06	2.86132e-06	1.90828e-05	1	cyto	FALSE	TRUE	FALSE	FALSE	TRUE	FALSE
scaffold_11	2589194	CUFF.1047.2	-	784770	786616	1	0	0	0	0.963775	0.882632	2.43424	1.00763	3.05719	0.402465	0.5		FALSE	FALSE	FALSE	FALSE	FALSE	FALSE
scaffold_11	2589194	CUFF.1047.3	-	784770	786616	0	0	0	0	0.637784	0.000365549	0.000156567	8.62719	7.88839	0.402465	0.5		FALSE	FALSE	FALSE	FALSE	FALSE	FALSE
scaffold_11	2589195	2589195	-	786972	788779	0	1	0	0	3.0506	3.87776	0	3.12082	1.28611	0.111618	0		FALSE	FALSE	FALSE	FALSE	FALSE	FALSE
scaffold_11	2589195	CUFF.1050.2	-	786972	788803	0	0	1	0	24.7547	23.3871	24.385	23.9589	26.05	0.111618	0		FALSE	FALSE	FALSE	FALSE	FALSE	FALSE
scaffold_11	2589559	2589559	-	1291896	1294145	0	2	0	0	43.7581	55.183	60.8002	54.0661	58.7066	0.0343981	1	plas	FALSE	FALSE	FALSE	FALSE	FALSE	FALSE
scaffold_11	2589559	CUFF.1221.3	-	1291896	1294150	0	0	0	0	6.82341	10.9749	10.2459	9.44568	12.073	0.0343981	1		FALSE	FALSE	FALSE	FALSE	FALSE	FALSE
scaffold_11	2589747	CUFF.1071.1	+	1503033	1509243	0	0	0	8	26.0647	28.3691	31.2687	28.85	28.5368	0.13008	1		FALSE	FALSE	FALSE	FALSE	FALSE	FALSE
scaffold_11	2589747	CUFF.1071.3	+	1503033	1509243	0	0	0	9	21.7044	18.4889	26.8741	21.6925	28.6783	0.13008	1	mito	FALSE	FALSE	FALSE	FALSE	FALSE	FALSE
scaffold_11	2602229	CUFF.1263.2	+	79251	81820	0	0	0	0	0.428983	0.321876	1.12133	0.00011969	2.00426	0.470313			FALSE	FALSE	TRUE	FALSE	FALSE	FALSE
scaffold_11	2602229	CUFF.1263.3	+	79251	81820	1	0	0	0	0.900758	0.940137	0.000829782	1.46465	2.97863	0.470313			FALSE	FALSE	TRUE	FALSE	FALSE	FALSE
scaffold_11	2638007	2638007	-	13235	17530	0	2	1	0	20.6616	18.803	26.108	18.6895	21.4239	0.209499	0		FALSE	FALSE	FALSE	FALSE	FALSE	FALSE
scaffold_11	2638007	CUFF.1427.2	-	13740	17551	0	0	1	0	3.02365	4.4462	2.17091	2.75345	8.93402	0.209499	0		FALSE	FALSE	FALSE	FALSE	FALSE	FALSE
scaffold_11	2638015	2638015	-	30705	32768	0	1	0	0	3.24896	3.8443	3.16745	4.66835	3.35057	0.481142	1		FALSE	FALSE	FALSE	FALSE	FALSE	FALSE
scaffold_11	2638015	CUFF.1192.2	-	30705	32782	0	0	1	1	3.62818	2.37498	4.28335	0.700771	1.01968	0.481142	1		FALSE	FALSE	FALSE	FALSE	FALSE	FALSE
scaffold_11	2638071	CUFF.1246.2	+	88577	88931	1	0	0	0	6.64157	15.8285	11.0669	10.6366	33.5017	0.580194			FALSE	FALSE	FALSE	FALSE	FALSE	FALSE
scaffold_11	2638071	CUFF.1246.3	+	88577	88931	0	0	0	0	0	32.8331	81.2459	0	0	0.580194			FALSE	FALSE	FALSE	FALSE	FALSE	FALSE
scaffold_11	2638133	2638133	-	154124	155270	0	0	0	0	12.4736	18.3906	9.38593	37.098	8.8468	0.0163071			FALSE	FALSE	FALSE	FALSE	FALSE	FALSE
scaffold_11	2638133	CUFF.1065.2	-	154244	155270	1	0	1	0	0	0	0	0.651636	0	0.0163071			FALSE	FALSE	FALSE	FALSE	FALSE	FALSE
scaffold_11	2638182	CUFF.1033.2	-	199735	200158	0	1	1	0	1.74194	0	0	1.19875	0	0.000457207		mito	FALSE	FALSE	FALSE	FALSE	FALSE	FALSE
scaffold_11	2638182	CUFF.1033.2	-	199735	200158	0	1	1	0	1.74194	0	0	1.19875	0	0.751091		mito	FALSE	FALSE	FALSE	FALSE	FALSE	FALSE
scaffold_11	2638182	CUFF.1033.3	-	199735	200158	0	0	1	0	0	1.27169	0	0	0	0.751091			FALSE	FALSE	FALSE	FALSE	FALSE	FALSE
scaffold_11	2638182	CUFF.1033.4	-	199735	200158	0	1	0	0	0.00127829	4.96549e-05	0	0.00146351	0	0.000457207		mito	FALSE	FALSE	FALSE	FALSE	FALSE	FALSE
scaffold_11	2638302	2638302	-	304507	305645	0	1	0	0	112.026	122.974	119.257	87.4848	62.8302	0.00950266			FALSE	FALSE	FALSE	FALSE	FALSE	FALSE
scaffold_11	2638302	CUFF.1356.2	-	305096	305645	0	0	1	1	1.42871	0.592475	0	0.334256	0	0.00950266			FALSE	FALSE	FALSE	FALSE	FALSE	FALSE
scaffold_11	2638305	2638305	-	306388	307719	0	1	0	0	18.4378	21.7821	30.2531	21.0148	19.144	0.265706			FALSE	FALSE	FALSE	FALSE	FALSE	FALSE
scaffold_11	2638305	CUFF.1120.1	-	306388	307728	1	0	0	0	21.7238	21.6488	16.03	18.197	23.1114	0.265706			FALSE	FALSE	FALSE	FALSE	FALSE	FALSE
scaffold_11	2638322	2638322	+	311947	313322	0	0	1	0	36.3047	30.0152	25.5433	27.3569	27.3264	0.0678066	0.333333	mito	FALSE	TRUE	FALSE	FALSE	TRUE	FALSE
scaffold_11	2638322	CUFF.930.3	+	311947	313330	1	0	0	0	8.319	8.44094	5.49746	6.23273	4.41422	0.0678066	0.333333	mito	FALSE	TRUE	FALSE	FALSE	TRUE	FALSE
scaffold_11	2638329	2638329	-	317932	320972	0	1	0	0	0.782217	0.876805	1.61776	1.2888	2.30469	0.150696			FALSE	FALSE	FALSE	FALSE	FALSE	FALSE
scaffold_11	2638329	CUFF.1394.1	-	317932	320984	1	0	0	0	6.10124	7.41429	8.44432	8.15528	5.91157	0.150696			FALSE	FALSE	FALSE	FALSE	FALSE	FALSE
scaffold_11	2638375	2638375	-	341931	344259	0	1	0	0	65.7105	75.4486	81.0155	78.0223	70.3311	0.0853788	0.5	mito	FALSE	FALSE	FALSE	FALSE	FALSE	FALSE
scaffold_11	2638375	CUFF.1327.2	-	341931	344266	1	0	1	1	16.6596	20.1125	11.9328	18.3562	12.6838	0.0853788	0.5	mito	FALSE	FALSE	FALSE	FALSE	FALSE	FALSE
scaffold_11	2638521	2638521	-	565698	566493	0	0	0	0	1.48164	0.655687	6.79364	7.96729	4.00181	0.117178			FALSE	FALSE	FALSE	FALSE	FALSE	FALSE
scaffold_11	2638521	CUFF.967.2	-	565698	566493	1	0	0	0	5.74828e-05	0.397937	0.000127819	0.871131	0.488033	0.117178			FALSE	FALSE	FALSE	FALSE	FALSE	FALSE
scaffold_11	2638565	2638565	+	612540	614648	1	0	1	0	5.66591	5.12052	8.78868	4.72731	10.9829	0.21079	0		FALSE	FALSE	FALSE	FALSE	FALSE	FALSE
scaffold_11	2638565	CUFF.1010.2	+	612540	614652	0	0	0	0	1.03205	2.22591	0.000344875	0.616826	0.917201	0.21079	0		FALSE	FALSE	FALSE	FALSE	FALSE	FALSE
scaffold_11	2638572	2638572	+	620372	622178	0	1	1	0	4.54013	3.47295	2.23329	2.65075	3.38423	0.454533		nucl	FALSE	FALSE	FALSE	FALSE	FALSE	FALSE
scaffold_11	2638572	CUFF.1281.2	+	620375	621231	0	1	1	0	0.368215	1.29543	2.53598	0.4091	0.000412132	0.454533			FALSE	FALSE	FALSE	FALSE	FALSE	FALSE
scaffold_11	2638635	2638635	+	669065	673468	0	1	1	0	18.5109	15.6389	13.4111	13.6505	13.5763	0.321831	0		FALSE	FALSE	FALSE	FALSE	FALSE	FALSE
scaffold_11	2638635	CUFF.1397.2	+	669065	673483	0	0	0	0	9.83297	11.0311	18.8578	7.58092	8.86809	0.321831	0		FALSE	FALSE	FALSE	FALSE	FALSE	FALSE
scaffold_11	2638699	2638699	-	716864	718134	0	1	0	0	3260.39	1706.09	2119.98	1557.76	1582.4	0.00193793			FALSE	FALSE	FALSE	FALSE	TRUE	FALSE
scaffold_11	2638699	CUFF.1931.2	-	717051	718139	1	0	1	0	8.24289	4.5381	0.576776	4.00471	5.15717	0.00193793			FALSE	FALSE	FALSE	FALSE	TRUE	FALSE
scaffold_11	2638726	2638726	+	757202	757995	0	0	0	0	184.208	229.625	175.937	175.996	158.769	0.0277915		extr	FALSE	FALSE	TRUE	FALSE	FALSE	FALSE
scaffold_11	2638726	CUFF.1077.2	+	757202	757995	1	0	0	0	1.5175	0	6.65772	0	0	0.0277915		extr	FALSE	FALSE	TRUE	FALSE	FALSE	FALSE
scaffold_11	2638747	2638747	+	763541	765088	0	0	1	0	3.7902	3.18407	4.8008	3.89279	3.77758	0.198405	0		FALSE	FALSE	FALSE	FALSE	FALSE	FALSE
scaffold_11	2638747	CUFF.996.2	+	763541	765103	2	0	0	0	0.543151	0.439854	1.33999	0.665904	1.75033	0.198405	0		FALSE	FALSE	FALSE	FALSE	FALSE	FALSE
scaffold_11	2638761	2638761	+	777433	780617	0	0	1	0	70.6258	58.553	71.0162	54.1939	51.765	0.129386	0		FALSE	FALSE	FALSE	FALSE	FALSE	FALSE
scaffold_11	2638761	CUFF.1037.2	+	777433	780640	1	0	0	0	27.5395	19.7006	30.8055	26.3599	31.3845	0.129386	0		FALSE	FALSE	FALSE	FALSE	FALSE	FALSE
scaffold_11	2638796	2638796	+	811079	814140	0	0	1	0	60.6721	62.2653	52.4612	54.2802	52.4135	0.0854342	0		FALSE	FALSE	FALSE	FALSE	FALSE	FALSE
scaffold_11	2638796	CUFF.1276.2	+	811079	814150	0	1	0	0	8.96286	11.4323	14.2645	11.0621	13.6785	0.0854342	0		FALSE	FALSE	FALSE	FALSE	FALSE	FALSE
scaffold_11	2638861	2638861	+	859273	860217	0	0	1	0	582.725	578.37	641.116	483.67	422.458	0.0931335	1		FALSE	FALSE	FALSE	FALSE	FALSE	FALSE
scaffold_11	2638861	CUFF.1683.2	+	859273	860272	1	0	0	0	426.318	321.133	420.314	362.295	300.393	0.0931335	1		FALSE	FALSE	FALSE	FALSE	FALSE	FALSE
scaffold_11	2639024	2639024	-	1169805	1171406	0	1	0	0	11.1833	20.8236	34.0733	81.3805	69.9188	0.133008	0		FALSE	FALSE	FALSE	FALSE	FALSE	FALSE
scaffold_11	2639024	CUFF.1421.2	-	1169805	1171409	0	1	0	0	1.42316	2.17108	0	19.2569	18.3738	0.133008	0		FALSE	FALSE	FALSE	FALSE	FALSE	FALSE
scaffold_11	2639219	2639219	-	1356428	1358126	1	1	0	0	8.83198	5.60612	5.69642	7.90443	10.9806	0.22109		cysk	FALSE	FALSE	FALSE	FALSE	FALSE	FALSE
scaffold_11	2639219	CUFF.1375.2	-	1356428	1358128	0	0	0	0	1.04294	2.32038	2.9473	2.15828	1.66947	0.22109		cysk	FALSE	FALSE	FALSE	FALSE	FALSE	FALSE
scaffold_11	2639227	2639227	+	1364986	1365954	0	0	0	0	870.59	700.22	1065.52	623.183	655.267	0.088802	1		FALSE	FALSE	FALSE	FALSE	FALSE	FALSE
scaffold_11	2639227	CUFF.1344.2	+	1364986	1365954	1	0	0	0	94.911	36.2979	7.76573	81.4471	35.8777	0.088802	1		FALSE	FALSE	FALSE	FALSE	FALSE	FALSE
scaffold_11	2639414	2639414	+	1509830	1511361	0	0	1	0	15.2894	12.2048	22.1055	15.3604	15.7126	0.119313	1		FALSE	FALSE	FALSE	FALSE	FALSE	FALSE
scaffold_11	2639414	2639414	+	1509830	1511361	0	0	1	0	15.2894	12.2048	22.1055	15.3604	15.7126	0.132347	1		FALSE	FALSE	FALSE	FALSE	FALSE	FALSE
scaffold_11	2639414	CUFF.1134.2	+	1509830	1511399	1	0	0	0	2.76744	2.12821	0.843588	2.46044	3.38541	0.132347	1	plas	FALSE	FALSE	FALSE	FALSE	FALSE	FALSE
scaffold_11	2639414	CUFF.1134.3	+	1509830	1511399	1	0	0	0	0.000561495	2.03159	0	1.85426	0.00128941	0.119313	1	mito	FALSE	FALSE	FALSE	FALSE	FALSE	FALSE
scaffold_11	2639453	2639453	+	1575551	1576314	1	0	2	0	0	3.0518	1.02442	0.658767	1.25773	0.000168642			FALSE	FALSE	FALSE	FALSE	FALSE	FALSE
scaffold_11	2639453	2639453	+	1575551	1576314	1	0	2	0	0	3.0518	1.02442	0.658767	1.25773	0.453189			FALSE	FALSE	FALSE	FALSE	FALSE	FALSE
scaffold_11	2639453	2639453	+	1575551	1576314	1	0	2	0	0	3.0518	1.02442	0.658767	1.25773	0.748143			FALSE	FALSE	FALSE	FALSE	FALSE	FALSE
scaffold_11	2639453	CUFF.1076.2	+	1575551	1576317	1	1	0	0	0	0.000615883	0	3.55995e-05	0	0.000168642			FALSE	FALSE	FALSE	FALSE	FALSE	FALSE
scaffold_11	2639453	CUFF.1076.3	+	1575551	1576317	2	0	0	0	0.59789	0.559184	0	0.958581	1.5324e-05	0.453189			FALSE	FALSE	FALSE	FALSE	FALSE	FALSE
scaffold_11	2639453	CUFF.1076.4	+	1575551	1576317	0	1	0	0	0.252428	0.403773	2.68195	0	0	0.748143			FALSE	FALSE	FALSE	FALSE	FALSE	FALSE
scaffold_11	2639478	2639478	+	1592919	1593340	0	0	0	0	227.419	160.455	201.15	161.083	168.586	0	1		FALSE	FALSE	FALSE	FALSE	FALSE	FALSE
scaffold_11	2639478	CUFF.1111.2	+	1592919	1593340	0	0	1	1	0	0	0	0	0	0	1		FALSE	FALSE	FALSE	FALSE	FALSE	FALSE
scaffold_11	2639553	2639553	-	1670542	1672740	0	1	0	0	8.26106	6.71675	10.0798	7.88999	7.85841	0.163876	1		FALSE	FALSE	FALSE	FALSE	FALSE	FALSE
scaffold_11	2639553	CUFF.1193.2	-	1670542	1672763	0	0	1	0	7.32521	5.67408	5.40809	5.33937	5.46051	0.163876	1	cysk	FALSE	FALSE	FALSE	FALSE	FALSE	FALSE
scaffold_11	2639582	2639582	-	1704836	1707238	0	1	0	0	10.2936	9.91934	16.4786	16.4627	12.7939	0.0889139	0	mito	FALSE	FALSE	FALSE	FALSE	FALSE	FALSE
scaffold_11	2639582	CUFF.1393.2	-	1704836	1707246	1	0	0	0	4.55625	4.73617	8.03349	6.49185	7.11687	0.0889139	0	mito	FALSE	FALSE	FALSE	FALSE	FALSE	FALSE
scaffold_11	2639592	2639592	+	1710939	1712048	0	0	1	0	85.7766	70.0262	94.2567	64.0885	65.7322	0.0435297	0		FALSE	FALSE	FALSE	FALSE	FALSE	FALSE
scaffold_11	2639592	CUFF.1157.2	+	1710939	1712058	1	0	0	0	8.21649	9.73799	8.56427	9.51732	7.57034	0.0435297	0	mito	FALSE	FALSE	FALSE	FALSE	FALSE	FALSE
scaffold_11	2639616	2639616	+	1724587	1724952	0	0	1	0	0.0221536	2.21332	0	6.06526	3.59654	0.33714		nucl	FALSE	FALSE	FALSE	FALSE	FALSE	FALSE
scaffold_11	2639616	CUFF.1052.2	+	1724590	1724967	1	1	0	0	1.02537	0	0	0	1.26999	0.33714			FALSE	FALSE	FALSE	FALSE	FALSE	FALSE
scaffold_11	2639708	2639708	+	1807895	1814055	0	1	1	0	45.3016	48.0572	55.302	42.838	54.8206	0.111179	0.714286		FALSE	TRUE	FALSE	FALSE	FALSE	FALSE
scaffold_11	2639708	CUFF.1296.2	+	1807895	1814092	0	0	0	10	26.796	23.5089	26.1568	29.4996	27.3573	0.111179	0.714286		FALSE	TRUE	FALSE	FALSE	FALSE	FALSE
scaffold_11	2671601	2671601	+	554296	554728	0	0	1	0	10.5739	10.1569	0	8.2637	9.5448	0.302723			FALSE	FALSE	FALSE	FALSE	FALSE	FALSE
scaffold_11	2671601	CUFF.1407.2	+	554299	554739	1	1	0	0	4.24684	3.22146	3.51106	5.35082	4.94721	0.302723		mito	FALSE	FALSE	FALSE	FALSE	FALSE	FALSE
scaffold_11	2671878	2671878	-	1440623	1441612	0	0	1	0	1.30727	1.62329	0.598172	0.343399	0.716962	0.00359402		extr	FALSE	FALSE	TRUE	FALSE	FALSE	FALSE
scaffold_11	2671878	CUFF.1264.2	-	1440623	1441612	0	0	0	1	0.00139299	0.00264398	0.00454533	0.00240521	0.00261863	0.00359402		extr	FALSE	FALSE	TRUE	FALSE	FALSE	FALSE
scaffold_11	2680754	2680754	+	832136	833054	0	0	0	0	1.71709	5.20725	4.84101	10.3517	5.47141	0.288191	1	mito	FALSE	FALSE	FALSE	FALSE	FALSE	FALSE
scaffold_11	2680754	CUFF.1404.2	+	832136	832975	1	0	1	0	2.75542	1.98815	1.58869	3.06494	3.47886	0.288191	1	mito	FALSE	FALSE	FALSE	FALSE	FALSE	FALSE
scaffold_11	2692381	2692381	-	842446	845285	0	0	0	0	1.03681	0.543625	0.543132	0.566104	1.14571	0.480466		plas	FALSE	TRUE	FALSE	FALSE	FALSE	FALSE
scaffold_11	2692381	CUFF.1380.2	-	842493	845285	1	0	1	0	2.14571e-05	0.543088	0.541705	0.185725	0.236098	0.480466		plas	FALSE	TRUE	FALSE	FALSE	FALSE	FALSE
scaffold_11	2692546	2692546	+	1488307	1489268	0	0	1	0	0	0	0	0	0.308703	0.137573			FALSE	FALSE	FALSE	FALSE	FALSE	FALSE
scaffold_11	2692546	CUFF.1367.2	+	1488307	1489270	1	0	0	0	2.65876	2.65532	0.534592	1.56232	0.552158	0.137573			FALSE	FALSE	FALSE	FALSE	FALSE	FALSE
scaffold_11	2704900	2704900	-	351265	351838	0	0	0	0	12.1454	9.06125	7.87813	7.63987	7.3228	6.94021e-06			FALSE	FALSE	FALSE	FALSE	FALSE	FALSE
scaffold_11	2704900	CUFF.1189.2	-	351265	351838	1	0	0	0	0.00018606	0.00019248	0.00015784	0.00019338	0.00014988	6.94021e-06			FALSE	FALSE	FALSE	FALSE	FALSE	FALSE
scaffold_11	2704993	2704993	-	618632	619537	0	0	0	0	0.163665	0.317005	0.762919	0.0888229	0.205129	0.000560277		extr	FALSE	FALSE	FALSE	FALSE	FALSE	FALSE
scaffold_11	2704993	CUFF.1366.2	-	618632	619537	1	0	0	0	0.000216182	1.16967e-05	0.000259098	0.000165198	0.000154688	0.000560277		extr	FALSE	FALSE	FALSE	FALSE	FALSE	FALSE
scaffold_11	2713517	CUFF.1091.2	-	630717	632236	2	0	1	0	0.143544	0.126431	0	1.57673e-05	0.981045	0.495118			FALSE	FALSE	FALSE	FALSE	FALSE	FALSE
scaffold_11	2713517	CUFF.1091.3	-	630717	632236	0	1	0	0	1.3787	0.384138	4.17859e-05	0.239894	0.677023	0.649061			FALSE	FALSE	FALSE	FALSE	FALSE	FALSE
scaffold_11	2713517	CUFF.1091.4	-	630717	632236	0	0	1	0	0.53631	1.29935	2.38392	0.841786	0.462863	0.495118			FALSE	FALSE	FALSE	FALSE	FALSE	FALSE
scaffold_11	2713517	CUFF.1091.4	-	630717	632236	0	0	1	0	0.53631	1.29935	2.38392	0.841786	0.462863	0.649061			FALSE	FALSE	FALSE	FALSE	FALSE	FALSE
scaffold_11	2714025	2714025	-	1321784	1323241	0	1	0	0	3.43572	2.6482	4.89433	5.95208	11.2496	0.246318		nucl	FALSE	FALSE	FALSE	FALSE	FALSE	FALSE
scaffold_11	2714025	CUFF.1238.2	-	1321784	1323243	1	0	0	0	1.89454	1.75225	3.02429	2.3106	2.47452	0.246318		nucl	FALSE	FALSE	FALSE	FALSE	FALSE	FALSE
scaffold_11	2752214	CUFF.1270.2	+	1248521	1249520	1	0	0	0	0.00124627	9.28687e-05	0	0	0.422331	0.928027			FALSE	FALSE	FALSE	FALSE	FALSE	FALSE
scaffold_11	2752214	CUFF.1270.3	+	1248521	1249520	0	0	0	0	0.141103	0.337299	0	0	0	0.928027			FALSE	FALSE	FALSE	FALSE	FALSE	FALSE
scaffold_11	2752343	CUFF.1176.1	+	1697069	1699349	1	0	0	0	0.0930215	0.000139939	0.645994	0.587228	0	0.38723			FALSE	FALSE	FALSE	FALSE	FALSE	FALSE
scaffold_11	2752343	CUFF.1176.2	+	1697069	1699349	1	0	0	0	0.758238	0.637491	0.000108844	0.493186	0.00014476	0.580314			FALSE	FALSE	FALSE	FALSE	FALSE	FALSE
scaffold_11	2752343	CUFF.1176.4	+	1697147	1699349	0	1	0	0	0.483833	0.456552	0.827462	1.10275	0.684638	0.38723			FALSE	FALSE	FALSE	FALSE	FALSE	FALSE
scaffold_11	2752343	CUFF.1176.4	+	1697147	1699349	0	1	0	0	0.483833	0.456552	0.827462	1.10275	0.684638	0.580314			FALSE	FALSE	FALSE	FALSE	FALSE	FALSE
scaffold_11	2752351	2752351	+	1726587	1727124	0	0	0	0	0.89987	10.773	31.651	167.596	183.121	0.0303224	1	extr	FALSE	FALSE	TRUE	FALSE	FALSE	FALSE
scaffold_11	2752351	CUFF.1234.2	+	1726588	1727055	1	1	1	0	0.583651	0.29234	4.11856	20.6117	28.0039	0.0303224	1		FALSE	FALSE	TRUE	FALSE	FALSE	FALSE
scaffold_11	2752355	2752355	+	1736314	1737165	0	1	0	0	0.379472	0.366298	0.550813	0.72309	0.342894	0.00330226			FALSE	FALSE	FALSE	FALSE	FALSE	FALSE
scaffold_11	2752355	CUFF.1387.3	+	1736314	1737165	0	0	0	1	2.84637e-05	0.000535478	0.000234894	0.00246215	0.00170607	0.00330226			FALSE	FALSE	FALSE	FALSE	FALSE	FALSE
scaffold_11	83222	83222	-	221326	221638	0	0	0	0	0	30.4664	49.5085	0	38.6274	0.330988	0		FALSE	FALSE	FALSE	FALSE	FALSE	FALSE	BBP2-1
scaffold_11	83222	CUFF.1035.2	-	221326	221638	0	1	0	0	6.8047	10.9403	11.8882	12.6288	8.36411	0.330988	0		FALSE	FALSE	FALSE	FALSE	FALSE	FALSE	BBP2-1
scaffold_12	1106142	1106142	-	612429	614073	0	1	0	0	14.4762	24.9499	15.9479	19.5369	25.5978	0.391505	0.142857		FALSE	FALSE	FALSE	FALSE	FALSE	FALSE
scaffold_12	1106142	CUFF.2417.2	-	612429	614078	0	1	0	0	7.10477	5.09924	17.3217	8.93074	5.4271	0.391505	0.142857		FALSE	FALSE	FALSE	FALSE	FALSE	FALSE
scaffold_12	1134848	1134848	+	1242957	1243956	0	1	0	0	24.3332	23.0076	22.2907	24.1929	19.4059	0.0872812	0.333333		FALSE	FALSE	FALSE	FALSE	FALSE	FALSE
scaffold_12	1134848	CUFF.2572.2	+	1242957	1243837	0	0	1	0	4.31894	3.80015	3.36005	3.04754	5.38544	0.0872812	0.333333		FALSE	FALSE	FALSE	FALSE	FALSE	FALSE
scaffold_12	1161073	CUFF.2539.2	-	247139	248339	1	0	1	1	1.55426	1.12729	1.37771	0.13132	2.12189	0.249059	1		FALSE	FALSE	FALSE	FALSE	FALSE	FALSE
scaffold_12	1161073	CUFF.2539.3	-	247139	248339	0	1	0	1	1.44559	1.1486	0.000997644	1.08088	0.430256	0.426601	1	mito	FALSE	FALSE	FALSE	FALSE	FALSE	FALSE
scaffold_12	1161073	CUFF.2539.4	-	247139	248339	0	1	1	1	1.88845	1.69699	1.81056	1.45828	2.81686	0.249059	1		FALSE	FALSE	FALSE	FALSE	FALSE	FALSE
scaffold_12	1161073	CUFF.2539.4	-	247139	248339	0	1	1	1	1.88845	1.69699	1.81056	1.45828	2.81686	0.426601	1		FALSE	FALSE	FALSE	FALSE	FALSE	FALSE
scaffold_12	1175328	CUFF.2728.2	+	348597	350368	1	0	0	0	8.8861	8.37627	6.78137	7.00461	9.52089	0.266607	0		FALSE	FALSE	FALSE	FALSE	FALSE	FALSE
scaffold_12	1175328	CUFF.2728.3	+	348597	350368	0	0	0	0	0	0.232927	3.08259	0	0	0.266607	0		FALSE	FALSE	FALSE	FALSE	FALSE	FALSE
scaffold_12	1175386	1175386	+	579703	580323	1	0	1	0	12.4128	6.61805	4.43813	7.48584	7.62207	0.451002			FALSE	FALSE	FALSE	FALSE	FALSE	FALSE
scaffold_12	1175386	CUFF.2794.2	+	579703	580331	0	0	0	0	3.23574	3.76801	7.2367	1.46987	1.94049	0.451002			FALSE	FALSE	FALSE	FALSE	FALSE	FALSE
scaffold_12	1193026	CUFF.2643.2	+	734038	734599	0	0	0	0	0.00280577	2.09923	0.000969156	0	2.80123	0.48767			FALSE	FALSE	FALSE	FALSE	FALSE	FALSE
scaffold_12	1193026	CUFF.2643.3	+	734038	734599	0	0	1	0	5.40568	1.70135	3.80965	6.73479	2.99588	0.48767			FALSE	FALSE	FALSE	FALSE	FALSE	FALSE
scaffold_12	2080307	2080307	-	49307	50188	1	1	0	0	0.562674	1.12513	0.000236126	0.726916	4.00473e-05	0.684297		mito	FALSE	FALSE	FALSE	FALSE	FALSE	FALSE
scaffold_12	2080307	CUFF.2414.2	-	49307	50188	1	0	0	0	6.03497e-05	2.98081e-05	4.62526e-05	0.368006	0	0.333915			FALSE	FALSE	FALSE	FALSE	FALSE	FALSE
scaffold_12	2080307	CUFF.2414.3	-	49307	50188	0	1	0	0	0.666024	0.641403	0.797317	0.441459	1.208	0.333915		mito	FALSE	FALSE	FALSE	FALSE	FALSE	FALSE
scaffold_12	2080307	CUFF.2414.3	-	49307	50188	0	1	0	0	0.666024	0.641403	0.797317	0.441459	1.208	0.684297		mito	FALSE	FALSE	FALSE	FALSE	FALSE	FALSE
scaffold_12	2080312	2080312	-	50201	50890	0	0	0	0	1.00959	1.11575	1.02978	0.545586	0.888406	0.324683			FALSE	FALSE	FALSE	FALSE	FALSE	FALSE
scaffold_12	2080312	CUFF.2661.2	-	50201	50890	1	0	0	0	0.235823	0.215754	1.93254e-05	0.434675	0	0.324683			FALSE	FALSE	FALSE	FALSE	FALSE	FALSE
scaffold_12	2080417	2080417	+	51546	52488	1	0	0	0	1.8927	2.96995	4.17075	1.62304	2.71025	0.675985			FALSE	FALSE	FALSE	FALSE	FALSE	FALSE
scaffold_12	2080417	CUFF.2472.2	+	51546	52308	0	0	1	0	3.5902	0.000267738	0.00473199	1.74167	0.757811	0.675985			FALSE	FALSE	FALSE	FALSE	FALSE	FALSE
scaffold_12	2081077	2081077	-	139274	139863	0	0	0	0	0.438011	0.443115	0	0	0.971692	0.362428		extr	FALSE	FALSE	TRUE	FALSE	FALSE	FALSE
scaffold_12	2081077	CUFF.2504.2	-	139275	139863	1	0	1	0	0.466725	0.445463	0	0	0.368578	0.362428		extr	FALSE	FALSE	TRUE	FALSE	FALSE	FALSE
scaffold_12	2087228	2087228	-	647091	647786	1	0	0	0	0.919655	1.24992	2.76571	0.967679	0	0.802864		mito	FALSE	FALSE	FALSE	FALSE	FALSE	FALSE
scaffold_12	2087228	CUFF.2735.2	-	647214	647786	0	0	1	0	1.33936	1.77783	0	1.06352	2.74753	0.802864		mito	FALSE	FALSE	FALSE	FALSE	FALSE	FALSE
scaffold_12	2088345	2088345	+	757307	759059	0	0	1	0	35.2279	37.6366	31.4866	25.903	26.39	0.145095	1		FALSE	FALSE	FALSE	FALSE	FALSE	FALSE
scaffold_12	2088345	CUFF.2558.2	+	757307	759062	1	0	0	0	5.78065	3.92043	1.76097	5.99233	7.93424	0.145095	1		FALSE	FALSE	FALSE	FALSE	FALSE	FALSE
scaffold_12	2089584	2089584	-	898354	899703	0	1	0	0	2.19592	0.000423151	8.21589e-05	0.0007204	2.6847	0.560282			FALSE	FALSE	FALSE	FALSE	FALSE	FALSE
scaffold_12	2089584	CUFF.2737.2	-	898354	899713	1	0	0	0	1.13983	1.06922	1.80705	1.07739	1.51932	0.344938		plas	FALSE	FALSE	FALSE	FALSE	FALSE	FALSE
scaffold_12	2089584	CUFF.2737.3	-	898354	899713	1	0	0	0	4.74793	4.72565	3.00489	3.19929	0.00109901	0.344938			FALSE	FALSE	FALSE	FALSE	FALSE	FALSE
scaffold_12	2089584	CUFF.2737.3	-	898354	899713	1	0	0	0	4.74793	4.72565	3.00489	3.19929	0.00109901	0.560282			FALSE	FALSE	FALSE	FALSE	FALSE	FALSE
scaffold_12	2089668	CUFF.2660.2	+	903714	904200	1	0	0	0	0.875469	0	9.6885e-05	0	8.4401e-05	0.119496		nucl	FALSE	FALSE	FALSE	FALSE	FALSE	FALSE
scaffold_12	2089668	CUFF.2660.3	+	903714	904200	0	0	0	0	5.98156	6.53174	1.99596	4.90783	5.90411	0.119496		nucl	FALSE	FALSE	FALSE	FALSE	FALSE	FALSE
scaffold_12	2091618	CUFF.2829.2	+	1093503	1094240	0	0	0	1	0.796307	0.731982	0	1.83873e-05	1.52034	0.833935		nucl	FALSE	FALSE	FALSE	FALSE	FALSE	FALSE
scaffold_12	2091618	CUFF.2829.3	+	1093503	1094240	0	0	0	0	0	0.701126	2.12906	0.321161	0	0.394422			FALSE	FALSE	FALSE	FALSE	FALSE	FALSE
scaffold_12	2091618	CUFF.2829.4	+	1093503	1094240	1	0	0	0	0.928839	0.502639	1.86831	0.775752	0	0.394422			FALSE	FALSE	FALSE	FALSE	FALSE	FALSE
scaffold_12	2091618	CUFF.2829.4	+	1093503	1094240	1	0	0	0	0.928839	0.502639	1.86831	0.775752	0	0.833935			FALSE	FALSE	FALSE	FALSE	FALSE	FALSE
scaffold_12	2093685	CUFF.2668.2	+	1484864	1485329	1	0	0	0	3.13282	5.50597	8.17947	3.88856	6.65133	0.46049			FALSE	FALSE	FALSE	FALSE	FALSE	FALSE
scaffold_12	2093685	CUFF.2668.3	+	1484865	1485329	0	1	0	0	8.20514	14.0711	5.64634	7.11136	2.96958	0.46049			FALSE	FALSE	FALSE	FALSE	FALSE	FALSE
scaffold_12	237716	CUFF.2801.2	+	466054	467077	0	0	0	0	1.6962	0.826096	1.38986	0.417473	1.74285	0.213941			FALSE	FALSE	FALSE	FALSE	FALSE	FALSE
scaffold_12	237716	CUFF.2801.3	+	466054	467077	1	0	0	0	0.256357	0.34769	0.000134364	0.00054188	2.48254e-05	0.213941		extr	FALSE	FALSE	FALSE	FALSE	FALSE	FALSE
scaffold_12	2515885	CUFF.2594.2	-	1104037	1105122	0	1	0	1	2.8263	5.50483	0	11.1554	14.0486	0.542069			FALSE	FALSE	FALSE	FALSE	FALSE	FALSE
scaffold_12	2515885	CUFF.2594.3	-	1104037	1105122	0	0	0	1	8.61479	9.12983	26.5233	11.627	15.0627	0.542069			FALSE	FALSE	FALSE	FALSE	FALSE	FALSE
scaffold_12	2516068	2516068	+	1195485	1196030	0	1	1	0	19.8111	15.8303	0.000248291	19.0358	20.7242	0.587448		nucl	FALSE	FALSE	FALSE	FALSE	FALSE	FALSE
scaffold_12	2516068	CUFF.2523.2	+	1195488	1196034	0	1	0	0	5.83251	9.79566	17.7979	8.24795	5.1679	0.587448		nucl	FALSE	FALSE	FALSE	FALSE	FALSE	FALSE
scaffold_12	2516306	CUFF.2479.2	+	1248844	1253349	0	0	0	2	67.6078	75.4554	84.0066	71.923	76.4682	0.0437452	1		TRUE	FALSE	FALSE	FALSE	FALSE	FALSE
scaffold_12	2516306	CUFF.2479.3	+	1248844	1253349	0	0	0	4	27.0488	29.2745	30.5291	30.8929	27.4242	0.0437452	1		TRUE	FALSE	FALSE	FALSE	FALSE	FALSE
scaffold_12	2516334	CUFF.2420.2	+	657371	660835	0	1	0	0	0.000746246	1.35018	0.00230045	0.770414	0.00104848	0.145088	0		FALSE	FALSE	FALSE	FALSE	FALSE	FALSE
scaffold_12	2516334	CUFF.2420.3	+	657371	660835	0	0	0	0	8.7687	7.15392	8.0976	5.71072	7.04587	0.145088	0		FALSE	FALSE	FALSE	FALSE	FALSE	FALSE
scaffold_12	2517064	2517064	+	748995	750868	0	0	1	0	2.04447	1.56011	0	1.74187	1.19444	0.654284	0		FALSE	TRUE	FALSE	TRUE	FALSE	FALSE
scaffold_12	2517064	CUFF.2761.1	+	748995	750870	1	0	0	0	0.598495	1.76438	2.79051	0.671908	2.74392	0.140576	0		FALSE	TRUE	FALSE	TRUE	FALSE	FALSE
scaffold_12	2517064	CUFF.2761.1	+	748995	750870	1	0	0	0	0.598495	1.76438	2.79051	0.671908	2.74392	0.654284	0		FALSE	TRUE	FALSE	TRUE	FALSE	FALSE
scaffold_12	2517064	CUFF.2761.2	+	748995	750870	1	0	0	0	0.000466424	0.000115142	0	0.335677	0.000489139	0.140576	0		FALSE	TRUE	FALSE	TRUE	FALSE	FALSE
scaffold_12	2517179	2517179	-	1190869	1191819	1	0	0	0	1.65237	3.21565	9.49098	1.50368	0	0.872467	1		FALSE	FALSE	FALSE	FALSE	FALSE	FALSE
scaffold_12	2517179	CUFF.2462.2	-	1190869	1191819	0	0	0	0	5.61277	3.58922	0.012901	2.79069	9.46516	0.872467	1		FALSE	FALSE	FALSE	FALSE	FALSE	FALSE
scaffold_12	2517227	2517227	+	1012048	1013333	0	0	0	0	0.701209	0.362784	2.0303	0.314457	0.540707	0.591656	0	plas	FALSE	FALSE	FALSE	FALSE	FALSE	FALSE
scaffold_12	2517227	CUFF.2586.2	+	1012048	1013333	1	0	0	0	0.673364	0.389718	0	0.592688	0.531827	0.591656	0		FALSE	FALSE	FALSE	FALSE	FALSE	FALSE
scaffold_12	2554498	2554498	-	800556	802576	0	0	0	0	3.63524	3.01283	3.05514	1.78554	2.52532	0.252974			FALSE	FALSE	FALSE	FALSE	FALSE	FALSE
scaffold_12	2554498	CUFF.2550.2	-	800800	802576	1	0	1	0	0.607651	0.268725	1.54412	0.655117	0.776042	0.252974			FALSE	FALSE	FALSE	FALSE	FALSE	FALSE
scaffold_12	2554939	2554939	+	1264575	1266134	1	0	0	0	12.1325	10.6974	8.39522	10.647	5.67393	0.0943698	1		FALSE	FALSE	FALSE	FALSE	FALSE	FALSE
scaffold_12	2554939	CUFF.2682.2	+	1264575	1265716	0	0	1	0	14.1764	12.8975	8.5046	10.5395	7.8296	0.0943698	1		FALSE	FALSE	FALSE	FALSE	FALSE	FALSE
scaffold_12	2590134	CUFF.2704.2	+	192538	192787	0	0	0	0	7.18235	12.4505	15.6906	7.73503	5.14059	0.155202		mito	FALSE	FALSE	FALSE	FALSE	FALSE	FALSE
scaffold_12	2590134	CUFF.2704.3	+	192538	192787	1	0	0	0	0.716792	0	0	2.0296	4.65967e-05	0.155202			FALSE	FALSE	FALSE	FALSE	FALSE	FALSE
scaffold_12	2590373	2590373	-	482509	484032	0	1	0	0	0.338244	0.316447	0	0.420512	0.43986	0.512413		nucl	FALSE	FALSE	FALSE	FALSE	FALSE	FALSE
scaffold_12	2590373	CUFF.2563.2	-	482509	484032	0	0	0	3	0.505035	0.403909	0	0.0753059	0.163913	0.512413			FALSE	FALSE	FALSE	FALSE	FALSE	FALSE
scaffold_12	2590705	2590705	-	767325	769321	0	0	0	0	6.60536	3.96667	4.67594	3.72581	6.14215	0.115344	0.4		FALSE	FALSE	FALSE	FALSE	FALSE	FALSE
scaffold_12	2590705	2590705	-	767325	769321	0	0	0	0	6.60536	3.96667	4.67594	3.72581	6.14215	0.207587	0.4		FALSE	FALSE	FALSE	FALSE	FALSE	FALSE
scaffold_12	2590705	2590705	-	767325	769321	0	0	0	0	6.60536	3.96667	4.67594	3.72581	6.14215	0.387425	0.4		FALSE	FALSE	FALSE	FALSE	FALSE	FALSE
scaffold_12	2590705	CUFF.2448.2	-	767325	769321	0	0	1	0	0.000225899	1.42466	0.000147907	0.000375103	0.00122043	0.207587	0.4		FALSE	FALSE	FALSE	FALSE	FALSE	FALSE
scaffold_12	2590705	CUFF.2448.3	-	767325	769321	0	1	0	0	0.000213086	0.000244744	0.000222206	0.749207	0.0182261	0.115344	0.4	mito	FALSE	FALSE	FALSE	FALSE	FALSE	FALSE
scaffold_12	2590705	CUFF.2448.4	-	767325	769321	1	0	0	0	1.06553	1.1113	2.98198	2.62995	0	0.387425	0.4	mito	FALSE	FALSE	FALSE	FALSE	FALSE	FALSE
scaffold_12	2590844	CUFF.2597.3	-	888226	889513	0	0	1	0	0.181543	0.113391	0	0.00139082	0	0.360758		mito	FALSE	FALSE	FALSE	FALSE	FALSE	FALSE
scaffold_12	2590844	CUFF.2597.4	-	888226	889513	1	0	0	1	0.499809	0	0	0.194969	0	0.360758		mito	FALSE	FALSE	FALSE	FALSE	FALSE	FALSE
scaffold_12	2591152	CUFF.2579.2	+	1208218	1209692	0	0	0	0	0.25267	3.86385e-05	0	0.362854	0.496844	0.450841		cysk	FALSE	FALSE	FALSE	FALSE	FALSE	TRUE
scaffold_12	2591152	CUFF.2579.3	+	1208218	1209692	1	0	0	0	0.000544952	0.193559	0	1.93469e-05	7.94832e-06	0.450841		nucl	FALSE	FALSE	FALSE	FALSE	FALSE	TRUE
scaffold_12	2602614	CUFF.2459.1	+	249603	251237	2	0	0	0	3.90312	2.53994	0.000714024	2.68081	3.72274	0.709325			FALSE	FALSE	FALSE	FALSE	FALSE	FALSE
scaffold_12	2602614	CUFF.2459.3	+	249603	251237	1	1	1	0	0.838385	2.08588	0	1.27287	1.73532	0.464242			FALSE	FALSE	FALSE	FALSE	FALSE	FALSE
scaffold_12	2602614	CUFF.2459.4	+	249603	251237	2	0	0	0	2.36618	0.666306	8.42407	2.08582	2.72973	0.464242			FALSE	FALSE	FALSE	FALSE	FALSE	FALSE
scaffold_12	2602614	CUFF.2459.4	+	249603	251237	2	0	0	0	2.36618	0.666306	8.42407	2.08582	2.72973	0.709325			FALSE	FALSE	FALSE	FALSE	FALSE	FALSE
scaffold_12	2602661	CUFF.2736.2	+	462911	464280	0	0	1	0	0.250225	0.576454	1.39722	0.525847	0.00191989	2.93904e-05			FALSE	FALSE	FALSE	FALSE	FALSE	FALSE
scaffold_12	2602661	CUFF.2736.2	+	462911	464280	0	0	1	0	0.250225	0.576454	1.39722	0.525847	0.00191989	0.422091			FALSE	FALSE	FALSE	FALSE	FALSE	FALSE
scaffold_12	2602661	CUFF.2736.3	+	462911	464280	1	0	0	0	0	0	0	0	2.38032e-05	2.93904e-05			FALSE	FALSE	FALSE	FALSE	FALSE	FALSE
scaffold_12	2602661	CUFF.2736.4	+	462911	464280	0	0	0	0	0.121156	6.62018e-06	2.79992e-05	0.310425	0.305437	0.422091			FALSE	FALSE	FALSE	FALSE	FALSE	FALSE
scaffold_12	2639781	2639781	+	105331	107431	0	0	0	0	4.71113	4.00212	2.92628	3.80462	3.57963	0.196569	0	plas	FALSE	FALSE	FALSE	FALSE	FALSE	FALSE
scaffold_12	2639781	CUFF.2402.2	+	105331	107431	1	0	0	0	1.6298	1.61252	2.25656	1.37407	1.60018	0.196569	0	plas	FALSE	FALSE	FALSE	FALSE	FALSE	FALSE
scaffold_12	2639798	2639798	+	122971	124351	0	1	1	0	128.131	110.474	95.457	84.5758	83.5792	0.0266064	1		FALSE	FALSE	FALSE	FALSE	FALSE	FALSE
scaffold_12	2639798	2639798	+	122971	124351	0	1	1	0	128.131	110.474	95.457	84.5758	83.5792	0.0988742	1		FALSE	FALSE	FALSE	FALSE	FALSE	FALSE
scaffold_12	2639798	CUFF.2468.2	+	122971	124353	0	0	0	0	49.8593	37.9062	32.9222	32.1315	17.2159	0.0988742	1	mito	FALSE	FALSE	FALSE	FALSE	FALSE	FALSE
scaffold_12	2639798	CUFF.2468.3	+	122971	124353	1	0	0	0	1.71811	1.6592	0	0	3.66644	0.0266064	1		FALSE	FALSE	FALSE	FALSE	FALSE	FALSE
scaffold_12	2639817	2639817	+	138182	138838	0	0	0	0	39.128	53.9315	52.4424	61.0665	65.3136	0.19146			FALSE	FALSE	FALSE	FALSE	FALSE	FALSE
scaffold_12	2639817	CUFF.2444.2	+	138182	138838	0	0	1	1	11.4653	2.59362	14.7044	4.1148	2.07615	0.19146			FALSE	FALSE	FALSE	FALSE	FALSE	FALSE
scaffold_12	2639851	2639851	-	164399	165436	0	1	0	0	39.3296	20.7209	42.9471	25.1866	31.9622	0.308426	1		FALSE	FALSE	FALSE	FALSE	FALSE	FALSE
scaffold_12	2639851	CUFF.2738.2	-	164399	165443	1	0	0	0	5.89921	9.2306	0	12.9738	12.0914	0.308426	1		FALSE	FALSE	FALSE	FALSE	FALSE	FALSE
scaffold_12	2640104	2640104	+	305413	307848	0	0	0	0	17.3333	22.502	9.12097	30.4307	19.8426	0.344749	0		FALSE	FALSE	FALSE	FALSE	FALSE	FALSE
scaffold_12	2640104	CUFF.2746.2	+	305420	307848	0	1	1	0	25.0277	23.4866	31.0643	25.8345	21.0534	0.344749	0	nucl	FALSE	FALSE	FALSE	FALSE	FALSE	FALSE
scaffold_12	2640212	2640212	+	384155	387091	0	1	0	0	9.67345	8.92189	12.4976	11.4633	9.76174	0.20253	0		FALSE	FALSE	FALSE	FALSE	FALSE	FALSE
scaffold_12	2640212	CUFF.2478.2	+	384155	387091	0	0	0	0	1.41773	2.13402	0	1.50423	3.24811	0.20253	0		FALSE	FALSE	FALSE	FALSE	FALSE	FALSE
scaffold_12	2640236	2640236	+	404707	405880	0	1	1	0	4.3769	3.46462	1.39533	2.65065	1.54819	0.587762	1		FALSE	FALSE	FALSE	FALSE	FALSE	FALSE
scaffold_12	2640236	CUFF.2458.2	+	404707	405460	0	0	1	0	1.76712	2.31519	5.17159	1.22848	2.2376	0.587762	1		FALSE	FALSE	FALSE	FALSE	FALSE	FALSE
scaffold_12	2640327	CUFF.2814.2	-	441087	441763	0	1	0	0	2.02384	1.56666	0	1.65124	3.89562e-05	0.42436		nucl	FALSE	FALSE	FALSE	FALSE	FALSE	FALSE
scaffold_12	2640327	CUFF.2814.3	-	441087	441763	0	0	0	1	1.9713	3.04293	4.3841	4.37024	3.57541	0.42436		nucl	FALSE	FALSE	FALSE	FALSE	FALSE	FALSE
scaffold_12	2640334	2640334	+	445275	445643	0	1	0	0	0.379484	0	0	5.0809	5.9814	0.327039		mito	FALSE	FALSE	FALSE	FALSE	FALSE	FALSE
scaffold_12	2640334	CUFF.2591.2	+	445277	445643	1	1	0	0	0	0	0	0	1.3879	0.183621			FALSE	FALSE	FALSE	FALSE	FALSE	FALSE
scaffold_12	2640334	CUFF.2591.3	+	445280	445643	0	1	1	0	0.00135139	3.15268	2.36051	6.84465	6.72592	0.183621			FALSE	FALSE	FALSE	FALSE	FALSE	FALSE
scaffold_12	2640334	CUFF.2591.3	+	445280	445643	0	1	1	0	0.00135139	3.15268	2.36051	6.84465	6.72592	0.327039			FALSE	FALSE	FALSE	FALSE	FALSE	FALSE
scaffold_12	2640462	2640462	-	583290	583808	0	1	1	0	157.997	112.781	98.0047	60.4671	57.3368	0.160569	1		FALSE	FALSE	FALSE	FALSE	FALSE	FALSE
scaffold_12	2640462	CUFF.2560.2	-	583290	583857	0	0	0	1	215.604	239.927	198.387	89.7994	115.894	0.160569	1	nucl	FALSE	FALSE	FALSE	FALSE	FALSE	FALSE
scaffold_12	2640575	2640575	+	667363	667901	0	1	1	0	0	237.527	229.459	0	161.653	0.531226			FALSE	FALSE	FALSE	FALSE	FALSE	FALSE
scaffold_12	2640575	CUFF.2564.2	+	667363	667908	0	0	0	1	100.712	111.904	48.4845	98.8791	33.6434	0.531226			FALSE	FALSE	FALSE	FALSE	FALSE	FALSE
scaffold_12	2640604	2640604	+	686792	687682	0	0	1	0	0.409602	1.652	9.23034	16.6878	18.112	0.161851	0		FALSE	FALSE	FALSE	FALSE	FALSE	FALSE
scaffold_12	2640604	CUFF.2406.2	+	686792	687697	1	0	0	0	2.43368e-05	0.863881	2.1689	3.75386	0.96546	0.161851	0		FALSE	FALSE	FALSE	FALSE	FALSE	FALSE
scaffold_12	2640660	2640660	+	733034	733663	0	0	1	0	476.32	384.978	349.203	330.433	252.328	0.0439377	1		FALSE	FALSE	FALSE	FALSE	FALSE	FALSE
scaffold_12	2640660	CUFF.2858.2	+	733034	733707	1	0	0	0	312.284	256.819	223.213	235.061	147.967	0.0439377	1		FALSE	FALSE	FALSE	FALSE	FALSE	FALSE
scaffold_12	2640726	2640726	+	780770	781255	0	0	0	0	251.878	217.782	204.394	95.6887	0	0.286753	1	mito	FALSE	FALSE	FALSE	FALSE	FALSE	FALSE
scaffold_12	2640726	CUFF.2555.2	+	780770	781255	1	0	0	0	14.7732	11.8748	87.9769	8.87582	22.1017	0.286753	1		FALSE	FALSE	FALSE	FALSE	FALSE	FALSE
scaffold_12	2640756	2640756	+	798501	800336	0	1	1	0	14.1959	16.5906	14.4348	17.2047	13.9842	0.25691	0		FALSE	FALSE	FALSE	FALSE	FALSE	FALSE
scaffold_12	2640756	CUFF.2787.2	+	798501	800340	0	0	0	0	10.5128	10.4872	3.55491	5.64811	8.3218	0.25691	0		FALSE	FALSE	FALSE	FALSE	FALSE	FALSE
scaffold_12	2640807	2640807	-	851454	852161	0	0	0	0	0	0.538505	3.6582e-05	0.462895	1.07171	0.477412		mito	FALSE	FALSE	FALSE	FALSE	FALSE	FALSE
scaffold_12	2640807	CUFF.2633.3	-	851588	852161	1	0	1	0	0.647076	1.06847	2.02259	0.143874	1.61778	0.477412			FALSE	FALSE	FALSE	FALSE	FALSE	FALSE
scaffold_12	2640840	2640840	-	881868	882515	0	0	0	0	2.81534	1.24467	5.21447	5.30748	13.3311	0.246292			FALSE	FALSE	FALSE	FALSE	FALSE	FALSE
scaffold_12	2640840	CUFF.2593.2	-	881868	882515	1	0	0	0	1.65095	1.4968	9.28266e-05	9.40517e-05	0.000183755	0.246292			FALSE	FALSE	FALSE	FALSE	FALSE	FALSE
scaffold_12	2640844	2640844	-	883119	883628	0	1	0	0	18.5155	12.5565	21.8979	26.364	13.2404	0.082009			FALSE	FALSE	FALSE	FALSE	FALSE	FALSE
scaffold_12	2640844	CUFF.2638.2	-	883119	883639	1	0	0	0	1.77955	1.22378	0	2.20695	0	0.082009			FALSE	FALSE	FALSE	FALSE	FALSE	FALSE
scaffold_12	2640902	2640902	+	922138	923643	0	0	1	0	51.3818	43.6109	63.805	43.0071	33.6177	0.185924	0.666667		FALSE	FALSE	FALSE	FALSE	FALSE	FALSE
scaffold_12	2640902	CUFF.2752.2	+	922138	923664	1	0	0	0	71.9917	64.8922	81.2171	69.9483	83.9254	0.185924	0.666667	mito	FALSE	FALSE	FALSE	FALSE	FALSE	FALSE
scaffold_12	2640913	2640913	-	928205	930066	1	1	0	0	13.6638	10.9649	16.6733	8.49398	16.4587	0.279996	0		FALSE	FALSE	FALSE	FALSE	FALSE	FALSE
scaffold_12	2640913	2640913	-	928205	930066	1	1	0	0	13.6638	10.9649	16.6733	8.49398	16.4587	0.355021	0		FALSE	FALSE	FALSE	FALSE	FALSE	FALSE
scaffold_12	2640913	CUFF.2489.2	-	928205	930093	0	0	0	0	11.2572	14.7684	9.29435	10.7601	6.60537	0.355021	0		FALSE	FALSE	FALSE	FALSE	FALSE	FALSE
scaffold_12	2640913	CUFF.2489.3	-	928205	930093	1	1	0	0	1.93476	1.15319	0	5.52849	1.05813	0.279996	0	nucl	FALSE	FALSE	FALSE	FALSE	FALSE	FALSE
scaffold_12	2640989	2640989	+	1054966	1055984	0	0	0	0	2.73027	4.48424	8.95875	4.23799	8.83865	0.045559	1		FALSE	TRUE	FALSE	FALSE	FALSE	FALSE
scaffold_12	2640989	CUFF.2566.2	+	1054966	1055984	1	0	0	0	0.339152	0.000192295	9.19946e-05	5.02405e-05	0	0.045559	1		FALSE	TRUE	FALSE	FALSE	FALSE	FALSE
scaffold_12	2641010	2641010	+	1066431	1067842	0	1	1	0	11.1067	9.1152	10.0649	5.61411	7.85597	0.0609031	0		FALSE	TRUE	FALSE	FALSE	FALSE	FALSE
scaffold_12	2641010	CUFF.2764.2	+	1066431	1067849	0	0	0	1	59.8692	50.2288	43.912	46.58	49.5259	0.0609031	0		FALSE	TRUE	FALSE	FALSE	FALSE	FALSE
scaffold_12	2641052	2641052	-	1086031	1086467	0	1	0	0	0	0	352.231	0	288.115	0			FALSE	FALSE	FALSE	FALSE	FALSE	FALSE
scaffold_12	2641052	CUFF.2473.2	-	1086031	1086468	1	0	0	0	0	0	0	0	0	0			FALSE	FALSE	FALSE	FALSE	FALSE	FALSE
scaffold_12	2641156	2641156	-	1179102	1180249	0	1	0	0	39.6285	39.0837	42.414	47.2227	40.2277	0.093016	1	nucl	FALSE	FALSE	FALSE	FALSE	FALSE	FALSE
scaffold_12	2641156	2641156	-	1179102	1180249	0	1	0	0	39.6285	39.0837	42.414	47.2227	40.2277	0.174134	1	nucl	FALSE	FALSE	FALSE	FALSE	FALSE	FALSE
scaffold_12	2641156	CUFF.2713.1	-	1179102	1180275	1	0	0	0	18.1432	17.0555	27.2508	14.9926	15.2013	0.174134	1	nucl	FALSE	FALSE	FALSE	FALSE	FALSE	FALSE
scaffold_12	2641156	CUFF.2713.2	-	1179102	1180275	1	0	0	0	6.81727	6.17106	5.05053	6.8259	10.799	0.093016	1		FALSE	FALSE	FALSE	FALSE	FALSE	FALSE
scaffold_12	2641173	2641173	-	1187580	1188784	0	0	0	0	90.8191	92.8375	76.7136	75.0563	49.5601	0.0185876	0	plas	FALSE	FALSE	FALSE	FALSE	FALSE	FALSE
scaffold_12	2641173	CUFF.2842.2	-	1187580	1188784	1	0	0	0	2.2966	0.884413	0	0.977596	0	0.0185876	0		FALSE	FALSE	FALSE	FALSE	FALSE	FALSE
scaffold_12	2641214	2641214	+	1223713	1227412	0	1	0	0	4.12689	4.72677	6.15709	5.72621	5.49549	0.14797	1		FALSE	FALSE	FALSE	FALSE	FALSE	FALSE
scaffold_12	2641214	CUFF.2692.2	+	1223713	1227257	0	0	1	0	1.07429	1.87776	2.14555	1.21401	2.49432	0.14797	1		FALSE	FALSE	FALSE	FALSE	FALSE	FALSE
scaffold_12	2641301	2641301	+	1303648	1304521	0	1	0	0	13.5795	13.9966	10.6057	14.041	9.11118	0.142995	1		FALSE	FALSE	FALSE	FALSE	FALSE	FALSE
scaffold_12	2641301	CUFF.2505.2	+	1303648	1304468	0	0	1	0	3.00469	3.33433	4.56894	2.48159	1.75071	0.142995	1	nucl	FALSE	FALSE	FALSE	FALSE	FALSE	FALSE
scaffold_12	2641321	2641321	-	1320068	1320655	1	1	0	0	5.71595e-05	0.302856	0	4.73052e-05	0	0.641914			FALSE	FALSE	FALSE	FALSE	FALSE	FALSE
scaffold_12	2641321	CUFF.2476.2	-	1320068	1320657	0	0	0	0	0.502811	4.67486e-06	0	0.397162	0	0.641914			FALSE	FALSE	FALSE	FALSE	FALSE	FALSE
scaffold_12	2641322	2641322	-	1321071	1321610	0	1	0	0	52.7588	67.5474	57.6149	52.8203	74.0672	0.213578		cysk	FALSE	FALSE	FALSE	FALSE	FALSE	FALSE
scaffold_12	2641322	CUFF.2485.2	-	1321071	1321617	0	0	1	1	66.0983	54.961	71.0001	75.4391	59.526	0.213578			FALSE	FALSE	FALSE	FALSE	FALSE	FALSE
scaffold_12	2641338	2641338	+	1492157	1493123	0	0	0	0	6.11884	5.20769	0.002669	4.41773	1.04192	0.661756			TRUE	FALSE	FALSE	FALSE	FALSE	FALSE
scaffold_12	2641338	CUFF.2701.2	+	1492157	1493123	1	0	0	0	0.00169183	0.00255853	4.05633	1.47646	1.89897	0.661756			TRUE	FALSE	FALSE	FALSE	FALSE	FALSE
scaffold_12	2672077	CUFF.2802.2	-	299832	300320	1	0	0	0	1.58256	1.70699	3.67762	5.57449	6.51086	0.258556		mito	FALSE	FALSE	FALSE	FALSE	FALSE	FALSE
scaffold_12	2672077	CUFF.2802.3	-	299832	300320	0	0	0	0	1.00196	0	1.70809	0.297536	1.29267	0.258556		mito	FALSE	FALSE	FALSE	FALSE	FALSE	FALSE
scaffold_12	2672146	2672146	-	502229	503595	0	1	0	0	3.90872	4.73571	7.32479	4.58175	6.4124	0.128533		nucl	FALSE	FALSE	FALSE	FALSE	FALSE	FALSE
scaffold_12	2672146	CUFF.2377.2	-	502229	503604	1	1	0	0	0.637639	1.15189	1.40027	0.819493	0.285727	0.128533			FALSE	FALSE	FALSE	FALSE	FALSE	FALSE
scaffold_12	2672237	2672237	-	727155	729553	1	1	0	0	7.61088	6.25429	5.71397	3.76039	3.95009	0.188554			FALSE	FALSE	FALSE	FALSE	FALSE	FALSE
scaffold_12	2672237	CUFF.2374.2	-	727963	729575	0	0	1	0	1.52829	1.18085	1.01989	0.842711	2.21833	0.188554		nucl	FALSE	FALSE	FALSE	FALSE	FALSE	FALSE
scaffold_12	2672288	2672288	-	848980	850478	1	0	0	0	3.77703	2.83538	4.23256	3.21593	3.64904	0.447065	1	nucl	FALSE	FALSE	FALSE	FALSE	FALSE	FALSE
scaffold_12	2672288	CUFF.2679.2	-	848985	850478	0	1	1	3	1.9938	2.07017	1.67613	2.11246	6.31255	0.447065	1		FALSE	FALSE	FALSE	FALSE	FALSE	FALSE
scaffold_12	2672314	2672314	+	931087	932011	0	0	1	0	1.29877e-05	0.0108714	1.27997	0.225529	0.951937	0.731767	0	extr	FALSE	TRUE	TRUE	FALSE	FALSE	TRUE
scaffold_12	2672314	CUFF.2743.2	+	931087	932024	1	0	0	0	0.597545	0.570419	0	0.435996	1.226e-05	0.731767	0	cyto	FALSE	TRUE	TRUE	FALSE	FALSE	TRUE
scaffold_12	2672453	CUFF.2815.2	+	1304847	1306384	0	0	0	2	0.672977	0.639227	0	0.884036	0.370568	0.201098			FALSE	FALSE	FALSE	FALSE	FALSE	FALSE
scaffold_12	2672453	CUFF.2815.3	+	1304847	1306384	0	0	0	2	2.8455	2.87629	5.62005	3.37829	3.01532	0.201098			FALSE	FALSE	FALSE	FALSE	FALSE	FALSE
scaffold_12	2681137	2681137	-	921018	921922	0	1	0	0	35.8045	33.9652	35.7508	40.3389	26.4123	0.136879	1		FALSE	FALSE	FALSE	FALSE	FALSE	FALSE
scaffold_12	2681137	CUFF.2763.2	-	921018	921924	0	0	1	0	3.65068	6.96429	0.000633981	6.13167	5.40155	0.136879	1		FALSE	FALSE	FALSE	FALSE	FALSE	FALSE
scaffold_12	2692765	CUFF.2655.2	-	480474	481551	1	1	1	0	0	0.792854	0.00472557	0.235274	0	0.768688			FALSE	FALSE	FALSE	FALSE	FALSE	FALSE
scaffold_12	2692765	CUFF.2655.3	-	480474	481551	0	0	0	0	0.582821	0.000118472	0.842605	0.722191	0.274033	0.768688		cyto	FALSE	FALSE	FALSE	FALSE	FALSE	FALSE
scaffold_12	2705434	CUFF.2493.2	-	248456	249450	0	0	0	0	1.02687	1.88129	0.000152789	0.688105	2.139	0.572734		mito	FALSE	FALSE	FALSE	FALSE	FALSE	FALSE
scaffold_12	2705434	CUFF.2493.4	-	248456	249450	0	0	0	1	1.72813	0.000236213	0.791383	0.870626	1.66301	0.572734		mito	FALSE	FALSE	FALSE	FALSE	FALSE	FALSE
scaffold_12	2714834	2714834	+	400592	402128	1	0	0	0	0	1.89179e-05	0	0.71126	0.000476019	0.797605			FALSE	FALSE	FALSE	FALSE	FALSE	FALSE
scaffold_12	2714834	CUFF.2552.2	+	400592	402128	0	0	0	0	0.156574	0.259842	0	0.00859277	0.361526	0.797605			FALSE	FALSE	FALSE	FALSE	FALSE	FALSE
scaffold_12	2714896	CUFF.2659.2	+	446740	448182	0	0	0	0	2.27254	3.55961	3.417	2.90177	5.04547	0.237368		mito	FALSE	FALSE	FALSE	FALSE	FALSE	FALSE
scaffold_12	2714896	CUFF.2659.3	+	446740	448182	1	0	0	0	3.77188	4.27017	5.27019	5.82211	4.75108	0.237368			FALSE	FALSE	FALSE	FALSE	FALSE	FALSE
scaffold_12	2715082	2715082	-	580510	581058	1	0	0	0	20.496	12.2997	11.9634	8.91407	5.32114	0.318736			FALSE	FALSE	FALSE	FALSE	FALSE	FALSE
scaffold_12	2715082	CUFF.2651.2	-	580545	581058	0	0	1	0	0.596816	1.96992	3.10675	0.364787	5.50159	0.318736		mito	FALSE	FALSE	FALSE	FALSE	FALSE	FALSE
scaffold_12	2715788	CUFF.2670.2	-	1328698	1330428	1	0	0	0	5.5569	2.31989	4.75758	2.21398	3.9585	0.233625	0	plas	FALSE	TRUE	FALSE	FALSE	FALSE	FALSE
scaffold_12	2715788	CUFF.2670.3	-	1328698	1330428	0	0	0	0	13.209	13.5209	7.00254	13.0443	13.0863	0.233625	0	plas	FALSE	TRUE	FALSE	FALSE	FALSE	FALSE
scaffold_12	2752396	2752396	-	119012	120466	0	1	0	0	2.12663	1.4019	1.14313	1.21714	0.679345	0.000370522			FALSE	FALSE	FALSE	FALSE	FALSE	FALSE
scaffold_12	2752396	CUFF.2700.2	-	119012	120466	0	0	0	1	0.00052258	0.00028349	0.00024833	0.00056151	0.00070863	0.000370522			FALSE	FALSE	FALSE	FALSE	FALSE	FALSE
scaffold_12	2752431	2752431	+	233667	235115	0	0	0	0	3.59399	2.64846	2.15274	1.68599	1.4742	0.00013739	0	mito	FALSE	FALSE	FALSE	FALSE	FALSE	TRUE
scaffold_12	2752431	CUFF.2432.3	+	233667	235115	1	0	0	0	0.00044238	0.00012255	0.00022459	0.00042177	0.00040695	0.00013739	0	cyto	FALSE	FALSE	FALSE	FALSE	FALSE	TRUE
scaffold_12	2752693	2752693	-	1031129	1034357	0	1	0	0	3.77779	3.63616	3.49995	3.67016	2.71955	0.307524	1	nucl	FALSE	FALSE	FALSE	FALSE	FALSE	FALSE
scaffold_12	2752693	CUFF.2437.2	-	1031129	1034357	0	0	0	0	1.31194	1.16631	0.000184343	1.14186	1.94624	0.307524	1		FALSE	FALSE	FALSE	FALSE	FALSE	FALSE
scaffold_12	2752799	2752799	+	1321898	1324593	0	0	0	0	0.161226	0.117774	0.15631	0.110124	0	0.763323		nucl	FALSE	FALSE	FALSE	FALSE	FALSE	FALSE
scaffold_12	2752799	CUFF.2540.2	+	1321898	1324593	1	0	0	0	0.00421476	0.00069955	0.000337066	7.07717e-06	0.447841	0.763323			FALSE	FALSE	FALSE	FALSE	FALSE	FALSE
scaffold_13	1136630	CUFF.2285.2	+	267804	268725	1	0	0	0	1.74701	1.46031	0	0.909673	2.35869	0.511791			FALSE	FALSE	FALSE	FALSE	FALSE	FALSE
scaffold_13	1136630	CUFF.2285.3	+	267804	268725	0	0	0	0	3.08961	2.78396	3.65761	1.09852	1.52619	0.511791			FALSE	FALSE	FALSE	FALSE	FALSE	FALSE
scaffold_13	1136655	CUFF.2276.2	-	177619	181014	1	0	0	0	4.06751	2.12134	3.03809	1.3779	2.94214	0.307896			FALSE	FALSE	FALSE	FALSE	FALSE	FALSE
scaffold_13	1136655	CUFF.2276.3	-	177619	181014	0	1	0	4	2.00104	1.03695	4.97833e-05	0.824021	1.47011	0.307896			FALSE	FALSE	FALSE	FALSE	FALSE	FALSE
scaffold_13	113996	CUFF.2167.2	+	263005	264111	0	0	1	0	5.54117	3.9153	0.000497803	5.26035	11.0735	0.463288		mito	FALSE	FALSE	FALSE	FALSE	FALSE	FALSE
scaffold_13	113996	CUFF.2167.3	+	263019	264111	0	1	0	0	10.2445	9.0052	12.6369	8.96954	10.2506	0.463288			FALSE	FALSE	FALSE	FALSE	FALSE	FALSE
scaffold_13	1164930	CUFF.2134.2	-	781964	783950	0	0	0	2	5.62868	3.93936	4.42447	5.88297	9.86609	0.12194			FALSE	FALSE	FALSE	FALSE	FALSE	FALSE
scaffold_13	1164930	CUFF.2134.3	-	781964	783950	0	0	0	1	1.46434	1.31902	0.295212	1.7859	2.11664	0.12194			FALSE	FALSE	FALSE	FALSE	FALSE	FALSE
scaffold_13	1176407	CUFF.2301.2	+	88366	89412	0	0	0	0	1.31931	3.03953	1.84732	3.05574	0.990302	0.134166			FALSE	FALSE	FALSE	FALSE	FALSE	FALSE
scaffold_13	1176407	CUFF.2301.3	+	88366	89412	1	0	0	0	0.000144507	0.453255	0.000188862	0	2.7526e-05	0.134166			FALSE	FALSE	FALSE	FALSE	FALSE	FALSE
scaffold_13	1341880	1341880	+	589875	590276	0	0	0	0	0	1.08307	0	0.261583	0	0.197096			FALSE	FALSE	FALSE	FALSE	FALSE	FALSE
scaffold_13	1341880	CUFF.2299.2	+	589878	590230	1	1	1	0	2.16768	2.70514	7.33883	3.16102	3.82734	0.197096			FALSE	FALSE	FALSE	FALSE	FALSE	FALSE
scaffold_13	2095260	2095260	-	278693	279181	1	1	0	0	0.361217	0.277731	0	0.330645	0	0.137926			FALSE	FALSE	FALSE	FALSE	FALSE	FALSE
scaffold_13	2095260	CUFF.2234.2	-	278693	279183	0	0	1	0	0.390809	0	0	1.61213	0	0.340299			FALSE	FALSE	FALSE	FALSE	FALSE	FALSE
scaffold_13	2095260	CUFF.2234.3	-	278693	279183	0	0	0	0	1.55431	0.925553	3.17248	3.5321	3.6636	0.137926			FALSE	FALSE	FALSE	FALSE	FALSE	FALSE
scaffold_13	2095260	CUFF.2234.3	-	278693	279183	0	0	0	0	1.55431	0.925553	3.17248	3.5321	3.6636	0.340299			FALSE	FALSE	FALSE	FALSE	FALSE	FALSE
scaffold_13	2096838	2096838	+	400883	401911	0	0	0	0	2.86311	4.27872	4.89224	2.69185	2.58989	0.389511			FALSE	FALSE	FALSE	FALSE	FALSE	FALSE
scaffold_13	2096838	CUFF.2084.2	+	400883	401529	1	0	1	0	0.22601	0.359874	3.24329	0.262182	0.843816	0.389511			FALSE	FALSE	FALSE	FALSE	FALSE	FALSE
scaffold_13	2098425	2098425	-	507157	508196	0	0	0	0	0.192837	0.551235	0	0.153646	0.150492	0.511601			FALSE	FALSE	FALSE	FALSE	FALSE	FALSE
scaffold_13	2098425	CUFF.2355.2	-	507157	508196	1	0	0	0	0.224496	0	0	0.0707557	0.00025104	0.511601			FALSE	FALSE	FALSE	FALSE	FALSE	FALSE
scaffold_13	2099306	2099306	+	590304	590800	0	0	1	0	0.075863	0.74847	0	0	1.39208	0.276175			FALSE	FALSE	FALSE	FALSE	FALSE	FALSE
scaffold_13	2099306	CUFF.2245.2	+	590307	590809	1	1	0	0	4.14475	3.76045	0	2.74173	3.22136	0.276175			FALSE	FALSE	FALSE	FALSE	FALSE	FALSE
scaffold_13	2100092	2100092	-	664822	665409	1	0	0	0	1.49556	1.01874	2.72274	2.20511	1.9679	0.394792	1		FALSE	FALSE	FALSE	FALSE	FALSE	FALSE
scaffold_13	2100092	2100092	-	664822	665409	1	0	0	0	1.49556	1.01874	2.72274	2.20511	1.9679	0.419029	1		FALSE	FALSE	FALSE	FALSE	FALSE	FALSE
scaffold_13	2100092	CUFF.2122.2	-	664822	665409	1	0	0	0	1.15702	2.17286e-05	0	0.642706	9.35898e-05	0.394792	1		FALSE	FALSE	FALSE	FALSE	FALSE	FALSE
scaffold_13	2100092	CUFF.2122.3	-	664822	665409	0	0	0	0	0	0.726695	0	0.0024655	1.18176	0.419029	1		FALSE	FALSE	FALSE	FALSE	FALSE	FALSE
scaffold_13	2100685	2100685	+	793498	794298	0	0	1	0	272.114	330.863	320.617	244.777	215.382	0.0539101	1	extr	FALSE	FALSE	TRUE	FALSE	FALSE	FALSE
scaffold_13	2100685	CUFF.2170.2	+	793498	794327	1	0	0	0	77.4406	87.3678	72.2659	55.0413	41.8461	0.0539101	1		FALSE	FALSE	TRUE	FALSE	FALSE	FALSE
scaffold_13	2101143	2101143	-	835328	836170	0	0	0	1	8.61053	7.74395	11.148	7.62909	10.1423	0.290921	1	plas	FALSE	FALSE	FALSE	FALSE	FALSE	FALSE
scaffold_13	2101143	CUFF.2293.2	-	835391	836170	1	0	1	1	4.9953	3.62498	5.58387	8.2953	10.4549	0.290921	1	plas	FALSE	FALSE	FALSE	FALSE	FALSE	FALSE
scaffold_13	2101315	2101315	+	853365	853966	1	0	0	0	0.000396131	0.374482	0	5.57309e-05	0.554376	0.37252		mito	FALSE	FALSE	FALSE	FALSE	FALSE	FALSE
scaffold_13	2101315	2101315	+	853365	853966	1	0	0	0	0.000396131	0.374482	0	5.57309e-05	0.554376	0.994551		mito	FALSE	FALSE	FALSE	FALSE	FALSE	FALSE
scaffold_13	2101315	CUFF.2154.2	+	853365	853966	1	0	0	0	0.560148	0.000145732	0	0.35241	0.000251195	0.994551		mito	FALSE	FALSE	FALSE	FALSE	FALSE	FALSE
scaffold_13	2101315	CUFF.2154.3	+	853365	853966	0	0	0	0	0	0	0	0	0.319079	0.37252			FALSE	FALSE	FALSE	FALSE	FALSE	FALSE
scaffold_13	2101686	2101686	+	882398	882975	0	0	0	0	0.181158	0.123887	0	1.45772e-05	0.000163891	0.152928			FALSE	FALSE	FALSE	FALSE	FALSE	FALSE
scaffold_13	2101686	CUFF.2067.2	+	882398	882871	1	0	1	0	0.377998	1.73807	0	0.620048	0.782544	0.152928			FALSE	FALSE	FALSE	FALSE	FALSE	FALSE
scaffold_13	2102318	2102318	-	947906	948275	0	1	0	0	17.424	15.7887	0	24.3185	34.6489	0.290073			FALSE	FALSE	FALSE	FALSE	FALSE	FALSE
scaffold_13	2102318	CUFF.2164.2	-	947908	948286	1	0	1	0	12.4321	14.281	5.89827	9.79597	13.9487	0.290073		nucl	FALSE	FALSE	FALSE	FALSE	FALSE	FALSE
scaffold_13	2104757	2104757	+	1120979	1121496	0	0	0	0	0	0.232263	0	0	0	0.431036			FALSE	FALSE	FALSE	FALSE	FALSE	FALSE
scaffold_13	2104757	CUFF.2203.2	+	1120979	1121496	1	0	0	0	0.151322	0.377396	0	0.319031	0	0.431036			FALSE	FALSE	FALSE	FALSE	FALSE	FALSE
scaffold_13	2104998	2104998	+	1165667	1166211	0	0	0	0	2.29339	0.952413	2.17695	3.5579	5.30381	0.424428		mito	FALSE	FALSE	FALSE	FALSE	FALSE	TRUE
scaffold_13	2104998	CUFF.2282.2	+	1165667	1166211	0	0	1	1	8.16644	8.46578	7.9363	11.0959	0.954478	0.424428		extr	FALSE	FALSE	FALSE	FALSE	FALSE	TRUE
scaffold_13	2517303	2517303	-	441108	442528	1	0	0	0	0.189379	0.253032	7.732e-05	2.63065e-05	0.000117079	0.318731	0	extr	FALSE	TRUE	TRUE	FALSE	FALSE	FALSE
scaffold_13	2517303	CUFF.2114.2	-	441108	442528	0	0	0	0	0.543749	9.85515e-05	1.05793	0.622412	0.925928	0.318731	0	extr	FALSE	TRUE	TRUE	FALSE	FALSE	FALSE
scaffold_13	2517390	CUFF.2236.2	-	946931	947636	1	0	0	0	37.6096	45.9351	40.5002	44.1658	46.6923	0.000678113			FALSE	FALSE	FALSE	FALSE	FALSE	FALSE
scaffold_13	2517390	CUFF.2236.3	-	946931	947611	0	1	0	0	0	0.0371934	0	0	0	0.000678113		mito	FALSE	FALSE	FALSE	FALSE	FALSE	FALSE
scaffold_13	2517503	2517503	-	399003	400778	0	0	0	0	68.737	36.912	35.8525	18.0637	10.7973	0.092685	1	nucl	TRUE	FALSE	FALSE	FALSE	FALSE	FALSE
scaffold_13	2517503	CUFF.2118.2	-	399051	400778	0	1	1	0	54.2665	32.8722	26.9004	16.6345	14.3957	0.092685	1	nucl	TRUE	FALSE	FALSE	FALSE	FALSE	FALSE
scaffold_13	2517509	2517509	+	369870	371503	0	1	1	0	0.0866252	0.363322	0	0.204949	0.112432	0.571217	0	nucl	TRUE	FALSE	FALSE	FALSE	FALSE	FALSE
scaffold_13	2517509	CUFF.2235.2	+	369870	371504	0	0	0	0	0.0849819	5.79761e-05	0	0.191581	0.112515	0.571217	0	nucl	TRUE	FALSE	FALSE	FALSE	FALSE	FALSE
scaffold_13	2517579	2517579	+	568711	569609	0	0	0	0	12.6808	7.77908	5.81205	5.36923	8.9336	0.383977			FALSE	FALSE	FALSE	FALSE	FALSE	FALSE
scaffold_13	2517579	CUFF.2250.2	+	568711	569524	0	1	1	0	3.28852	3.69275	5.82696	4.12212	0.817254	0.383977			FALSE	FALSE	FALSE	FALSE	FALSE	FALSE
scaffold_13	2517861	CUFF.2101.2	+	452052	454461	0	0	0	0	13.3214	15.0815	18.8868	9.65437	17.1051	0.388033	1		FALSE	FALSE	FALSE	FALSE	FALSE	FALSE
scaffold_13	2517861	CUFF.2101.3	+	452052	454461	0	0	0	1	6.20061	2.70774	0.156764	8.26088	8.8562	0.388033	1		FALSE	FALSE	FALSE	FALSE	FALSE	FALSE
scaffold_13	2517991	CUFF.2171.2	+	634474	635717	2	0	0	0	0.698371	0	0	0.338912	0.432152	0.318329	1		FALSE	TRUE	FALSE	FALSE	TRUE	FALSE
scaffold_13	2517991	CUFF.2171.3	+	634474	635717	0	0	0	0	1.40159	1.6992	2.29204	0.545761	1.81842	0.318329	1		FALSE	TRUE	FALSE	FALSE	TRUE	FALSE
scaffold_13	2518166	2518166	+	294096	295058	0	0	0	0	0.148285	0	0	8.22707e-06	0	0.793613		mito	FALSE	FALSE	FALSE	FALSE	FALSE	FALSE
scaffold_13	2518166	CUFF.2323.2	+	294096	295058	1	0	0	0	2.63569e-06	0	0	0.225411	0	0.793613		mito	FALSE	FALSE	FALSE	FALSE	FALSE	FALSE
scaffold_13	2518220	CUFF.2315.1	+	1136634	1144495	0	0	0	10	0.947666	1.21909	1.39812	0.709889	1.45945	0.239834		plas	FALSE	TRUE	FALSE	FALSE	FALSE	FALSE
scaffold_13	2518220	CUFF.2315.3	+	1136634	1144495	2	0	0	7	1.72777	1.56063	0.721762	1.12144	0.748921	0.266818		plas	FALSE	TRUE	FALSE	FALSE	FALSE	FALSE
scaffold_13	2518220	CUFF.2315.4	+	1136634	1144495	0	0	0	7	2.71981	2.67185	2.97814	1.27422	1.39752	0.239834		plas	FALSE	TRUE	FALSE	FALSE	FALSE	FALSE
scaffold_13	2518220	CUFF.2315.4	+	1136634	1144495	0	0	0	7	2.71981	2.67185	2.97814	1.27422	1.39752	0.266818		plas	FALSE	TRUE	FALSE	FALSE	FALSE	FALSE
scaffold_13	2518287	2518287	+	910312	912594	0	0	0	0	2.96459	2.50502	0.00012416	2.95188	4.7682	0.653939	0	mito	FALSE	FALSE	FALSE	FALSE	FALSE	FALSE
scaffold_13	2518287	CUFF.2308.2	+	910312	912594	1	0	0	0	2.52564	0.000621728	2.61852	2.18031	0.000479553	0.653939	0		FALSE	FALSE	FALSE	FALSE	FALSE	FALSE
scaffold_13	2555528	2555528	-	677277	684563	0	0	0	0	2.62428	3.83284	2.908	3.30215	3.88443	0.311981	0	nucl	FALSE	FALSE	FALSE	FALSE	FALSE	FALSE
scaffold_13	2555528	CUFF.2231.2	-	677277	684563	0	1	0	1	5.12883	3.73871	2.35797	2.81902	2.82793	0.311981	0	nucl	FALSE	FALSE	FALSE	FALSE	FALSE	FALSE
scaffold_13	2555613	2555613	+	830875	831663	0	0	1	0	1.2302	1.99272	0	6.71872	3.78581	0.202532		nucl	FALSE	FALSE	FALSE	FALSE	FALSE	FALSE
scaffold_13	2555613	CUFF.2082.2	+	830875	831665	1	0	0	0	0	0.402131	0.687939	1.18177	0	0.202532		nucl	FALSE	FALSE	FALSE	FALSE	FALSE	FALSE
scaffold_13	2555806	2555806	-	1006461	1007893	1	1	0	0	4.45493	4.35135	3.24179	3.78352	5.65481	0.412527	1		FALSE	FALSE	FALSE	FALSE	FALSE	FALSE
scaffold_13	2555806	CUFF.2090.2	-	1006603	1007931	0	0	1	0	0.795753	1.11214	3.07934	0.938212	0.000364626	0.412527	1		FALSE	FALSE	FALSE	FALSE	FALSE	FALSE
scaffold_13	258736	CUFF.2309.2	-	567401	568319	1	0	0	1	3.20575	1.91977	4.22446	2.05046	2.63227	0.321295			FALSE	FALSE	FALSE	FALSE	FALSE	FALSE
scaffold_13	258736	CUFF.2309.3	-	567401	568319	0	1	0	0	1.25077	2.10283	3.5975	3.09537	3.39274	0.321295		mito	FALSE	FALSE	FALSE	FALSE	FALSE	FALSE
scaffold_13	2591340	CUFF.2242.2	-	132803	134694	1	0	0	0	0.26319	0.219243	1.80173	0.202586	0.538419	0.371271	1		FALSE	FALSE	FALSE	FALSE	FALSE	FALSE
scaffold_13	2591340	CUFF.2242.3	-	132803	134694	0	0	0	0	2.81823	1.97358	2.76664	1.97058	1.50966	0.371271	1	cysk	FALSE	FALSE	FALSE	FALSE	FALSE	FALSE
scaffold_13	2591397	CUFF.2110.2	+	220905	222941	1	1	1	0	2.87385e-06	9.47448e-06	0	0.181978	0.00235908	0.704801	1	mito	FALSE	FALSE	FALSE	FALSE	FALSE	FALSE
scaffold_13	2591397	CUFF.2110.3	+	220905	222941	0	0	0	0	0.175763	0.111212	0	0.00504657	0.261603	0.704801	1	mito	FALSE	FALSE	FALSE	FALSE	FALSE	FALSE
scaffold_13	2591409	CUFF.2186.2	+	238893	239385	0	0	0	0	10.9004	7.01313	10.3945	6.59223	6.23088	0.196071			FALSE	FALSE	FALSE	FALSE	FALSE	FALSE
scaffold_13	2591409	CUFF.2186.3	+	238893	239385	1	0	0	0	4.9016	4.46958	5.21566	5.97402	3.80667	0.196071			FALSE	FALSE	FALSE	FALSE	FALSE	FALSE
scaffold_13	2592030	2592030	+	992581	993223	0	1	0	0	0.450048	1.00232	2.00243	0.245436	0.497221	0.18185			FALSE	FALSE	FALSE	FALSE	FALSE	FALSE
scaffold_13	2592030	CUFF.2130.2	+	992581	993223	0	0	0	1	0.00714082	0.00127021	0.0034735	0.236838	0.0135384	0.18185			FALSE	FALSE	FALSE	FALSE	FALSE	FALSE
scaffold_13	2592061	2592061	-	1013977	1017840	1	0	0	0	28.0322	34.2253	44.2526	29.2802	37.7217	0.0754483	0.6		FALSE	TRUE	FALSE	FALSE	FALSE	FALSE
scaffold_13	2592061	CUFF.2219.2	-	1013977	1017840	0	2	0	1	9.35046	10.5377	9.86463	8.06733	11.7984	0.0754483	0.6	nucl	FALSE	TRUE	FALSE	FALSE	FALSE	FALSE
scaffold_13	2641378	2641378	+	128932	132647	1	0	1	0	0.985162	1.1574	1.19253	2.2834	3.6998	0.1669	0		FALSE	TRUE	FALSE	FALSE	FALSE	FALSE
scaffold_13	2641378	CUFF.2198.2	+	128932	132650	0	0	0	0	8.10231	8.14705	10.9913	7.07781	12.073	0.1669	0		FALSE	TRUE	FALSE	FALSE	FALSE	FALSE
scaffold_13	2641506	2641506	-	319343	320560	0	1	0	0	7.67723	12.9424	23.2204	2.75228	10.4939	0.178552	1		FALSE	TRUE	FALSE	FALSE	TRUE	FALSE
scaffold_13	2641506	CUFF.2258.2	-	319343	320586	1	0	0	0	20.9079	18.2887	20.6531	9.6661	1.57556	0.311572	1		FALSE	TRUE	FALSE	FALSE	TRUE	FALSE
scaffold_13	2641506	CUFF.2258.3	-	319343	320586	1	0	0	0	20.1867	38.6799	39.3461	7.0537	19.3544	0.178552	1		FALSE	TRUE	FALSE	FALSE	TRUE	FALSE
scaffold_13	2641506	CUFF.2258.3	-	319343	320586	1	0	0	0	20.1867	38.6799	39.3461	7.0537	19.3544	0.311572	1		FALSE	TRUE	FALSE	FALSE	TRUE	FALSE
scaffold_13	2641553	2641553	-	361345	362787	0	3	0	0	11.1983	25.9487	47.4021	78.3017	160.622	0.0534302	0.5		FALSE	TRUE	FALSE	FALSE	TRUE	FALSE
scaffold_13	2641553	CUFF.2361.2	-	361345	362844	0	0	0	0	5.78563	14.3225	26.6559	37.4301	71.2298	0.0534302	0.5		FALSE	TRUE	FALSE	FALSE	TRUE	FALSE
scaffold_13	2641678	2641678	+	470884	472005	0	1	0	0	6.76613	9.77433	10.9478	27.033	21.8814	0.124625	1		FALSE	FALSE	FALSE	FALSE	FALSE	FALSE
scaffold_13	2641678	CUFF.2298.2	+	470884	471890	0	0	1	0	4.02032	2.04282	2.32536	6.5673	7.12584	0.124625	1		FALSE	FALSE	FALSE	FALSE	FALSE	FALSE
scaffold_13	2641725	2641725	-	503677	506568	0	1	0	0	54.98	60.9885	61.9193	55.239	86.942	0.0974643	0.375	mito	FALSE	FALSE	FALSE	FALSE	TRUE	FALSE
scaffold_13	2641725	CUFF.2077.2	-	503677	506570	1	0	0	0	22.8305	19.1501	30.6213	18.9769	32.5441	0.0974643	0.375	mito	FALSE	FALSE	FALSE	FALSE	TRUE	FALSE
scaffold_13	2641761	2641761	+	535790	536608	0	0	1	0	52.6073	34.5959	20.6083	22.0542	48.6232	0.25241	0.333333		FALSE	FALSE	FALSE	FALSE	TRUE	FALSE
scaffold_13	2641761	CUFF.2103.2	+	535790	536615	1	0	0	0	24.9904	14.8143	24.9619	14.4177	21.2848	0.25241	0.333333		FALSE	FALSE	FALSE	FALSE	TRUE	FALSE
scaffold_13	2641815	2641815	+	584364	585148	0	0	1	0	46.7633	56.8249	78.7811	51.4039	74.8978	0.0932429		nucl	FALSE	FALSE	FALSE	FALSE	FALSE	FALSE
scaffold_13	2641815	CUFF.2087.2	+	584364	585156	1	0	0	0	3.78542	6.52835	0	6.76672	3.32506	0.0932429			FALSE	FALSE	FALSE	FALSE	FALSE	FALSE
scaffold_13	2641877	2641877	-	641612	643021	0	1	0	0	57.1707	53.8689	55.0986	46.0525	52.3175	0.0967398	0.5	nucl	FALSE	FALSE	FALSE	FALSE	FALSE	FALSE
scaffold_13	2641877	CUFF.2074.2	-	641698	643028	1	0	1	0	13.8904	11.7822	13.9935	11.4113	5.74375	0.0967398	0.5	nucl	FALSE	FALSE	FALSE	FALSE	FALSE	FALSE
scaffold_13	2641882	2641882	+	643171	644587	0	1	1	0	58.0849	75.4127	161.215	63.8582	87.2045	0.177911	0	nucl	FALSE	FALSE	FALSE	FALSE	FALSE	FALSE
scaffold_13	2641882	CUFF.2215.2	+	643171	644603	0	0	0	1	13.7741	18.1087	10.2234	11.9823	26.9825	0.177911	0	nucl	FALSE	FALSE	FALSE	FALSE	FALSE	FALSE
scaffold_13	2641930	2641930	-	685027	686702	0	1	0	0	217.975	154.601	196.139	171.061	132.538	0.051452	1		FALSE	FALSE	FALSE	FALSE	FALSE	FALSE
scaffold_13	2641930	CUFF.2363.2	-	685027	686720	0	0	1	1	61.099	50.0673	69.6042	52.4648	45.0046	0.051452	1		FALSE	FALSE	FALSE	FALSE	FALSE	FALSE
scaffold_13	2642097	2642097	-	888364	889380	0	0	0	0	17.4775	13.2446	16.5984	10.3572	5.86826	0.227965	1		FALSE	FALSE	FALSE	FALSE	FALSE	FALSE
scaffold_13	2642097	2642097	-	888364	889380	0	0	0	0	17.4775	13.2446	16.5984	10.3572	5.86826	0.342745	1		FALSE	FALSE	FALSE	FALSE	FALSE	FALSE
scaffold_13	2642097	CUFF.2312.2	-	888364	889380	1	0	0	0	6.198	3.46073	5.6003	4.2831	6.24067	0.227965	1		FALSE	FALSE	FALSE	FALSE	FALSE	FALSE
scaffold_13	2642097	CUFF.2312.3	-	888364	889380	0	1	0	1	4.42694	5.20588	3.57108	7.60483	7.1473	0.342745	1		FALSE	FALSE	FALSE	FALSE	FALSE	FALSE
scaffold_13	2642105	2642105	-	893842	896001	0	1	0	0	15.7902	10.7679	4.85948	12.0122	14.4034	0.453803	0		FALSE	TRUE	FALSE	FALSE	FALSE	FALSE
scaffold_13	2642105	CUFF.2264.2	-	893842	896006	1	0	0	0	6.82429	7.4883	11.1364	3.04163	4.27045	0.453803	0		FALSE	TRUE	FALSE	FALSE	FALSE	FALSE
scaffold_13	2642137	2642137	-	919524	923112	0	1	0	0	3.56759	4.12428	6.50588	4.13664	5.21888	0.624093	1	nucl	FALSE	TRUE	FALSE	FALSE	FALSE	FALSE
scaffold_13	2642137	CUFF.2256.3	-	919524	923116	1	0	0	0	4.91428	5.71797	0	1.61487	0.544059	0.624093	1	nucl	FALSE	TRUE	FALSE	FALSE	FALSE	FALSE
scaffold_13	2642152	2642152	+	939217	940051	0	0	1	0	19.5361	18.464	29.6527	13.467	20.3205	0.0711946			FALSE	FALSE	FALSE	FALSE	FALSE	FALSE
scaffold_13	2642152	CUFF.2260.2	+	939217	940055	1	0	0	0	0.392124	1.5825	1.38477	1.67475	2.41201	0.0711946		cyto	FALSE	FALSE	FALSE	FALSE	FALSE	FALSE
scaffold_13	2642179	2642179	-	957893	958293	0	1	0	0	0	133.295	215.539	336.063	319.368	0	1	cyto	TRUE	FALSE	FALSE	FALSE	FALSE	FALSE
scaffold_13	2642179	CUFF.2296.2	-	957893	958340	0	0	1	1	0	0	0	0	0	0	1		TRUE	FALSE	FALSE	FALSE	FALSE	FALSE
scaffold_13	2642185	2642185	-	958790	961162	0	1	0	0	2.34174	19.288	20.261	23.5166	27.3704	0.0845127	1		FALSE	TRUE	FALSE	FALSE	TRUE	FALSE
scaffold_13	2642185	CUFF.2144.2	-	958792	961164	1	0	1	0	0.769447	4.45448	3.58937	3.29945	6.81604	0.0845127	1	nucl	FALSE	TRUE	FALSE	FALSE	TRUE	FALSE
scaffold_13	2642214	2642214	+	970941	971963	0	0	0	0	0.914821	0.63636	0	0.802542	1.88456	0.0016938	1	plas	FALSE	FALSE	FALSE	FALSE	FALSE	FALSE
scaffold_13	2642214	CUFF.2221.2	+	970941	971963	1	0	1	1	0	0.00205897	0	0	1.88812e-05	0.0016938	1		FALSE	FALSE	FALSE	FALSE	FALSE	FALSE
scaffold_13	2642259	2642259	-	998880	1000326	0	1	0	0	20.7231	19.6963	15.0474	11.8243	9.42266	0.191329			FALSE	FALSE	FALSE	FALSE	FALSE	FALSE
scaffold_13	2642259	CUFF.2189.2	-	998880	1000326	0	0	0	1	5.96705	2.48029	0	2.01286	2.99162	0.191329			FALSE	FALSE	FALSE	FALSE	FALSE	FALSE
scaffold_13	2642311	2642311	-	1032348	1032987	0	1	0	0	0.00529635	3.20057e-05	0	3.44682	2.30418	0.378161			FALSE	FALSE	FALSE	FALSE	FALSE	FALSE
scaffold_13	2642311	CUFF.2268.2	-	1032348	1033016	1	0	0	0	0.436659	0.959395	0	1.14165	1.2543	0.378161			FALSE	FALSE	FALSE	FALSE	FALSE	FALSE
scaffold_13	2642361	2642361	+	1052553	1059849	0	0	0	0	7.7786	9.19094	9.21848	7.90272	8.44754	0.277369	0.111111		FALSE	FALSE	FALSE	FALSE	FALSE	FALSE
scaffold_13	2642361	CUFF.2141.2	+	1052553	1059836	1	2	1	10	4.19986	2.61229	2.24205	5.31154	1.47039	0.277369	0.111111		FALSE	FALSE	FALSE	FALSE	FALSE	FALSE
scaffold_13	2642427	2642427	-	1105045	1109346	0	0	0	0	39.5255	38.1645	32.1846	38.64	29.4683	2.04025e-05	1		FALSE	FALSE	FALSE	FALSE	TRUE	FALSE
scaffold_13	2642427	CUFF.2306.2	-	1105045	1109346	1	0	0	0	0.00150046	0.00146646	0.00199638	0.00152513	0.00175222	2.04025e-05	1		FALSE	FALSE	FALSE	FALSE	TRUE	FALSE
scaffold_13	2642440	2642440	+	1117934	1118351	0	0	1	0	623.179	422.653	350.258	488.904	284.01	0.130161	0		FALSE	FALSE	FALSE	FALSE	FALSE	FALSE
scaffold_13	2642440	CUFF.2353.2	+	1117937	1118403	1	1	0	0	247.058	181.141	215.973	190.983	168.028	0.130161	0		FALSE	FALSE	FALSE	FALSE	FALSE	FALSE
scaffold_13	2672824	2672824	-	1079564	1080299	0	1	0	0	45.2277	42.8898	45.6646	33.3246	35.8023	0.144979			FALSE	FALSE	FALSE	FALSE	FALSE	FALSE
scaffold_13	2672824	CUFF.2158.2	-	1079564	1080326	0	0	1	1	34.6354	27.6759	27.2204	25.6074	15.8927	0.144979		mito	FALSE	FALSE	FALSE	FALSE	FALSE	FALSE
scaffold_13	2693351	2693351	-	1028482	1029020	1	1	1	0	0.680078	0.00045	1.25177	1.76469	0.00830397	0.519946	1		FALSE	FALSE	FALSE	FALSE	FALSE	FALSE
scaffold_13	2693351	CUFF.2086.3	-	1028482	1029020	0	0	0	0	0.21931	0.175083	0	0.534222	0.757235	0.519946	1	mito	FALSE	FALSE	FALSE	FALSE	FALSE	FALSE
scaffold_13	2706191	2706191	-	1082075	1082927	0	1	0	1	11.7102	18.24	17.0211	19.9471	17.5596	0.148105			FALSE	FALSE	FALSE	FALSE	FALSE	FALSE
scaffold_13	2706191	2706191	-	1082075	1082927	0	1	0	1	11.7102	18.24	17.0211	19.9471	17.5596	0.466481			FALSE	FALSE	FALSE	FALSE	FALSE	FALSE
scaffold_13	2706191	CUFF.2330.2	-	1082075	1082943	1	0	0	0	5.46666	5.38986	5.0777	8.0652	9.33738	0.148105			FALSE	FALSE	FALSE	FALSE	FALSE	FALSE
scaffold_13	2706191	CUFF.2330.3	-	1082075	1082943	0	0	0	0	6.66264	6.83379	18.9008	2.71121	2.60548	0.466481			FALSE	FALSE	FALSE	FALSE	FALSE	FALSE
scaffold_13	2715903	CUFF.2115.2	-	143254	144385	0	1	0	0	20.4883	21.4108	27.4724	12.9345	14.8049	0.0891561		nucl	FALSE	FALSE	FALSE	FALSE	FALSE	TRUE
scaffold_13	2715903	CUFF.2115.3	-	143254	145114	0	1	1	0	3.25105	3.45711	1.63249	2.11688	1.91351	0.0891561		mito	FALSE	FALSE	FALSE	FALSE	FALSE	TRUE
scaffold_13	2716252	CUFF.2331.2	-	447183	448684	1	1	0	1	5.88091	4.40962	5.57359	6.37659	5.8686	0.0755649	1		FALSE	FALSE	FALSE	FALSE	FALSE	FALSE
scaffold_13	2716252	CUFF.2331.3	-	447183	448684	0	0	0	1	24.1739	23.9324	17.6118	23.0005	26.9595	0.0755649	1		FALSE	FALSE	FALSE	FALSE	FALSE	FALSE
scaffold_13	2752820	CUFF.2333.2	-	155355	157387	1	0	0	0	2.00011	2.40464	1.10854	0.594264	1.08493	0.445968		plas	FALSE	FALSE	FALSE	FALSE	FALSE	FALSE
scaffold_13	2752820	CUFF.2333.3	-	155355	157387	0	1	0	0	1.27931	0.157718	0	1.18642	1.83638	0.485967		plas	FALSE	FALSE	FALSE	FALSE	FALSE	FALSE
scaffold_13	2752820	CUFF.2333.4	-	155355	157387	0	0	0	0	1.8135	1.93136	4.46901	1.51455	2.45758	0.445968		plas	FALSE	FALSE	FALSE	FALSE	FALSE	FALSE
scaffold_13	2752820	CUFF.2333.4	-	155355	157387	0	0	0	0	1.8135	1.93136	4.46901	1.51455	2.45758	0.485967		plas	FALSE	FALSE	FALSE	FALSE	FALSE	FALSE
scaffold_13	2752916	2752916	-	510436	511358	1	0	0	0	0	0.258849	0	0.143397	0.50062	0.256598		mito	FALSE	FALSE	FALSE	FALSE	FALSE	FALSE
scaffold_13	2752916	CUFF.2254.2	-	510436	511358	1	0	0	0	1.18232	0.605945	2.55742	1.15463	1.34293	0.0864001		mito	FALSE	FALSE	FALSE	FALSE	FALSE	FALSE
scaffold_13	2752916	CUFF.2254.2	-	510436	511358	1	0	0	0	1.18232	0.605945	2.55742	1.15463	1.34293	0.256598		mito	FALSE	FALSE	FALSE	FALSE	FALSE	FALSE
scaffold_13	2752916	CUFF.2254.3	-	510436	510914	0	1	0	0	0.163055	0	0	0	0	0.0864001			FALSE	FALSE	FALSE	FALSE	FALSE	FALSE
scaffold_13	2753029	2753029	-	967434	969382	0	1	0	0	248.562	669.896	812.654	537.064	530.083	0.0602484	0.5		FALSE	TRUE	FALSE	TRUE	FALSE	FALSE
scaffold_13	2753029	CUFF.2817.2	-	967434	969420	1	0	0	0	123.87	305.497	396.905	257.604	202.187	0.0602484	0.5	mito	FALSE	TRUE	FALSE	TRUE	FALSE	FALSE
scaffold_14	1106401	CUFF.301.2	+	916616	918655	0	0	0	0	11.0735	9.64031	16.1398	9.5151	19.6082	0.0672774			FALSE	FALSE	FALSE	FALSE	FALSE	FALSE
scaffold_14	1106401	CUFF.301.3	+	916647	918655	0	2	0	0	0.873218	0.858218	0.00584892	0.00677821	0.00178172	0.0672774			FALSE	FALSE	FALSE	FALSE	FALSE	FALSE
scaffold_14	1106491	CUFF.411.2	+	293642	295111	0	1	1	0	1.64719	2.85437	3.04561	1.01465	2.0692	0.193074		mito	FALSE	FALSE	FALSE	FALSE	FALSE	FALSE
scaffold_14	1106491	CUFF.411.3	+	293642	295111	0	0	0	1	6.04561	4.7321	8.15304	5.67726	5.31365	0.193074		mito	FALSE	FALSE	FALSE	FALSE	FALSE	FALSE
scaffold_14	1106673	CUFF.235.1	-	289307	290614	1	1	2	0	1.4528	2.84547	7.82895	1.59291	4.36162	0.223755			FALSE	FALSE	FALSE	FALSE	FALSE	FALSE
scaffold_14	1106673	CUFF.235.3	-	289307	290614	1	1	1	0	8.23227	7.27793	14.208	4.78592	17.0467	0.111076			FALSE	FALSE	FALSE	FALSE	FALSE	FALSE
scaffold_14	1106673	CUFF.235.3	-	289307	290614	1	1	1	0	8.23227	7.27793	14.208	4.78592	17.0467	0.223755			FALSE	FALSE	FALSE	FALSE	FALSE	FALSE
scaffold_14	1106673	CUFF.235.4	-	289307	290614	1	0	0	0	2.82923	1.93191	2.21244	1.6395	3.40058	0.111076		nucl	FALSE	FALSE	FALSE	FALSE	FALSE	FALSE
scaffold_14	1106919	CUFF.399.2	+	926182	927329	1	0	1	0	3.05635	3.91278	10.6888	2.51604	7.608	0.277498		nucl	FALSE	FALSE	FALSE	FALSE	FALSE	TRUE
scaffold_14	1106919	CUFF.399.3	+	926182	927329	0	0	0	0	1.11025	1.0268	0	1.94143	0.000481183	0.277498		mito	FALSE	FALSE	FALSE	FALSE	FALSE	TRUE
scaffold_14	1162345	1162345	-	767637	767902	0	1	0	0	1.47654	1.57538	0	0	7.83524	0.103513		nucl	FALSE	FALSE	FALSE	FALSE	FALSE	FALSE
scaffold_14	1162345	CUFF.314.2	-	767638	767914	1	0	1	0	1.70258e-05	2.57502e-05	0	0	1.74133	0.103513			FALSE	FALSE	FALSE	FALSE	FALSE	FALSE
scaffold_14	1193333	CUFF.762.1	-	563726	564484	1	0	0	0	247.686	290.692	312.066	213.6	195.627	0.125574			FALSE	TRUE	FALSE	FALSE	TRUE	FALSE
scaffold_14	1193333	CUFF.762.2	-	563726	564484	0	0	0	0	181.002	266.035	197.743	169.002	149.334	0.125574			FALSE	TRUE	FALSE	FALSE	TRUE	FALSE
scaffold_14	12232	CUFF.342.2	+	794961	795504	0	0	0	0	1.58318	0.667406	3.99328	1.04244	0	0.434132		nucl	FALSE	FALSE	FALSE	FALSE	FALSE	FALSE
scaffold_14	12232	CUFF.342.3	+	794961	795504	1	0	0	0	10.9798	4.86865	0	6.11057	4.96688	0.434132		nucl	FALSE	FALSE	FALSE	FALSE	FALSE	FALSE
scaffold_14	1247828	1247828	-	284744	285189	1	1	1	0	0	0.305765	0	0.828534	1.5234	0.60557			FALSE	FALSE	FALSE	FALSE	FALSE	FALSE
scaffold_14	1247828	CUFF.327.2	-	284744	285189	0	0	0	0	1.86604	0.93498	0	0.590379	0.755365	0.258557		mito	FALSE	FALSE	FALSE	FALSE	FALSE	FALSE
scaffold_14	1247828	CUFF.327.3	-	284744	285189	0	0	1	0	2.4097	2.38282	0	0.759979	0.736967	0.258557		mito	FALSE	FALSE	FALSE	FALSE	FALSE	FALSE
scaffold_14	1247828	CUFF.327.3	-	284744	285189	0	0	1	0	2.4097	2.38282	0	0.759979	0.736967	0.60557		mito	FALSE	FALSE	FALSE	FALSE	FALSE	FALSE
scaffold_14	2105546	CUFF.303.2	+	41398	42043	0	0	0	0	0	0	0	0	0.00026471	0.00017125			FALSE	FALSE	FALSE	FALSE	FALSE	FALSE
scaffold_14	2105546	CUFF.303.3	+	41398	42043	1	0	0	0	0	0.102578	0	0.112199	0.668457	0.00017125			FALSE	FALSE	FALSE	FALSE	FALSE	FALSE
scaffold_14	2105684	2105684	+	73518	74102	0	0	0	0	1.7984	1.87487	0.000958853	1.83306	3.80881	0.351121		nucl	FALSE	FALSE	FALSE	FALSE	FALSE	TRUE
scaffold_14	2105684	CUFF.179.2	+	73518	74075	1	0	1	0	5.84631	4.73719	8.59772	5.29237	6.29806	0.351121		mito	FALSE	FALSE	FALSE	FALSE	FALSE	TRUE
scaffold_14	2105830	2105830	-	93142	93474	1	0	0	0	0.328201	0	0	0.754801	0.679629	0.606369		mito	FALSE	FALSE	FALSE	FALSE	FALSE	FALSE
scaffold_14	2105830	CUFF.238.2	-	93156	93474	0	0	1	0	0	0.729526	0	1.3605	0	0.606369			FALSE	FALSE	FALSE	FALSE	FALSE	FALSE
scaffold_14	2106909	2106909	+	250302	250620	0	1	0	0	0.55859	1.69201	3.29485	1.17001	0	0.680104			FALSE	FALSE	FALSE	FALSE	FALSE	FALSE
scaffold_14	2106909	CUFF.418.2	+	250303	250620	0	1	0	0	0.0027034	0	0	0	2.02206	0.680104			FALSE	FALSE	FALSE	FALSE	FALSE	FALSE
scaffold_14	2107197	2107197	+	280334	280741	1	0	0	0	0.227607	1.56235	0	1.19212	0	0.980903		mito	FALSE	FALSE	FALSE	FALSE	FALSE	FALSE
scaffold_14	2107197	CUFF.433.2	+	280335	280741	0	1	0	0	0	2.26257e-05	1.90421	0	0	0.980903			FALSE	FALSE	FALSE	FALSE	FALSE	FALSE
scaffold_14	2107619	2107619	-	308558	308944	1	0	0	0	0.557238	0.829631	0	0	0	0.614566			FALSE	FALSE	FALSE	FALSE	FALSE	FALSE
scaffold_14	2107619	CUFF.290.2	-	308558	308944	0	0	0	0	0	0	0	0.443325	0	0.614566			FALSE	FALSE	FALSE	FALSE	FALSE	FALSE
scaffold_14	2107841	2107841	+	344609	345073	1	0	1	0	0.971254	5.94916e-05	0	0.000158831	0.000107086	0.473574			FALSE	FALSE	FALSE	FALSE	FALSE	FALSE
scaffold_14	2107841	CUFF.172.2	+	344609	345081	0	0	0	0	0.492978	1.35166	0	2.67789	0.504172	0.473574		mito	FALSE	FALSE	FALSE	FALSE	FALSE	FALSE
scaffold_14	2108506	CUFF.323.2	-	389294	390015	0	0	0	1	0	0.989237	0	2.07483	0	0.822561		mito	FALSE	FALSE	FALSE	FALSE	FALSE	FALSE
scaffold_14	2108506	CUFF.323.4	-	389294	390015	0	1	0	0	0.523998	1.20061e-05	0	0.438186	1.61091	0.822561			FALSE	FALSE	FALSE	FALSE	FALSE	FALSE
scaffold_14	2113816	2113816	-	912473	912855	0	1	0	0	0.380255	1.42131	2.46736	0.799321	0.759794	0.529508			FALSE	FALSE	FALSE	FALSE	FALSE	FALSE
scaffold_14	2113816	CUFF.513.2	-	912491	912870	1	0	1	0	0	0.327567	0	1.18056	0	0.529508			FALSE	FALSE	FALSE	FALSE	FALSE	FALSE
scaffold_14	2115394	CUFF.505.2	+	978530	979018	0	0	0	0	2.48957	3.03691	0	1.6157	1.8077	0.253215			FALSE	FALSE	FALSE	FALSE	FALSE	FALSE
scaffold_14	2115394	CUFF.505.3	+	978530	979018	1	0	0	0	6.20624	7.27891	7.26999	4.96704	9.42759	0.253215		mito	FALSE	FALSE	FALSE	FALSE	FALSE	FALSE
scaffold_14	2115762	2115762	+	1006433	1006814	1	0	0	0	12.3377	12.8303	14.3695	10.9075	15.1103	0.434008		nucl	FALSE	FALSE	FALSE	FALSE	FALSE	FALSE
scaffold_14	2115762	CUFF.439.2	+	1006471	1006814	0	1	0	0	11.7712	3.57129	0	9.22863	8.81271	0.434008			FALSE	FALSE	FALSE	FALSE	FALSE	FALSE
scaffold_14	2116741	2116741	-	1102924	1103332	0	0	1	0	3.05253	1.09465	0	0.0123274	1.53891	0.159687			FALSE	FALSE	FALSE	FALSE	FALSE	FALSE
scaffold_14	2116741	2116741	-	1102924	1103332	0	0	1	0	3.05253	1.09465	0	0.0123274	1.53891	0.585766			FALSE	FALSE	FALSE	FALSE	FALSE	FALSE
scaffold_14	2116741	CUFF.208.2	-	1102933	1103332	1	0	0	0	0.817648	1.67958	0	1.27694	1.67622	0.585766			FALSE	FALSE	FALSE	FALSE	FALSE	FALSE
scaffold_14	2116741	CUFF.208.3	-	1102933	1103332	1	1	0	0	4.53049e-05	0.327315	0	0	0	0.159687			FALSE	FALSE	FALSE	FALSE	FALSE	FALSE
scaffold_14	2116746	2116746	+	1098137	1099097	0	0	0	0	1.86679	1.22125	2.75221	0.65543	2.40607	0.192293	1		FALSE	FALSE	FALSE	FALSE	FALSE	FALSE
scaffold_14	2116746	CUFF.210.2	+	1098137	1098922	2	0	1	0	0.262997	0.294876	0	0.389595	0.265489	0.192293	1		FALSE	FALSE	FALSE	FALSE	FALSE	FALSE
scaffold_14	2447216	CUFF.361.2	-	1117096	1118632	1	0	0	0	1.77018	2.91582	2.58522	8.84049	4.61754	0.16502			FALSE	FALSE	FALSE	FALSE	FALSE	FALSE
scaffold_14	2447216	CUFF.361.3	-	1117096	1118632	1	0	0	0	1.89481	5.88881	6.32069	10.6747	10.0832	0.233094			FALSE	FALSE	FALSE	FALSE	FALSE	FALSE
scaffold_14	2447216	CUFF.361.4	-	1117096	1118632	2	0	0	0	1.37269	16.004	20.3008	29.3838	11.0227	0.16502			FALSE	FALSE	FALSE	FALSE	FALSE	FALSE
scaffold_14	2447216	CUFF.361.4	-	1117096	1118632	2	0	0	0	1.37269	16.004	20.3008	29.3838	11.0227	0.233094			FALSE	FALSE	FALSE	FALSE	FALSE	FALSE
scaffold_14	2518504	2518504	-	884549	885566	0	0	0	0	24.4848	24.9429	37.3752	28.2226	27.3745	0.17357	1	nucl	FALSE	FALSE	FALSE	FALSE	FALSE	FALSE
scaffold_14	2518504	CUFF.296.2	-	884867	885563	0	2	1	0	7.76938	3.61788	16.6728	7.83775	7.03618	0.17357	1		FALSE	FALSE	FALSE	FALSE	FALSE	FALSE
scaffold_14	2519076	CUFF.317.2	+	934573	936331	0	0	0	0	10.3657	7.09714	6.00358	8.76978	5.81194	0.320388			FALSE	FALSE	FALSE	FALSE	FALSE	FALSE
scaffold_14	2519076	CUFF.317.3	+	934573	936331	0	0	1	0	11.002	15.7668	26.1129	11.9396	23.5458	0.320388			FALSE	FALSE	FALSE	FALSE	FALSE	FALSE
scaffold_14	2519211	2519211	-	528646	529282	0	1	0	0	11.2247	7.41987	10.9402	9.07469	5.58199	0.0716623			FALSE	FALSE	FALSE	FALSE	FALSE	FALSE
scaffold_14	2519211	CUFF.278.2	-	528646	529283	1	0	0	0	0.898967	0.51758	0.000408481	0.704723	0	0.0716623			FALSE	FALSE	FALSE	FALSE	FALSE	FALSE
scaffold_14	2519350	CUFF.236.2	-	858140	860366	0	1	0	0	11.1401	12.8573	18.631	7.5682	9.56181	0.210347		nucl	FALSE	FALSE	FALSE	FALSE	FALSE	FALSE
scaffold_14	2519350	CUFF.236.3	-	858140	860366	1	1	0	0	3.29501	2.59219	6.01374	5.25307	7.6238	0.14611			FALSE	FALSE	FALSE	FALSE	FALSE	FALSE
scaffold_14	2519350	CUFF.236.4	-	858140	860366	0	0	0	5	17.1081	22.365	23.7587	21.5756	20.6208	0.14611			FALSE	FALSE	FALSE	FALSE	FALSE	FALSE
scaffold_14	2519350	CUFF.236.4	-	858140	860366	0	0	0	5	17.1081	22.365	23.7587	21.5756	20.6208	0.210347			FALSE	FALSE	FALSE	FALSE	FALSE	FALSE
scaffold_14	2519382	CUFF.442.2	+	1073225	1074467	1	0	0	0	0	0.313816	0	0.488557	4.29177	0.195672		mito	FALSE	FALSE	FALSE	FALSE	FALSE	TRUE
scaffold_14	2519382	CUFF.442.3	+	1073225	1074467	0	0	0	0	1.47232	0.927487	4.35849	3.50359	12.2932	0.195672		plas	FALSE	FALSE	FALSE	FALSE	FALSE	TRUE
scaffold_14	2519603	CUFF.444.2	-	355013	357490	0	0	0	0	1.59423	1.68148	0.000314969	1.20109	1.78621	0.389302		nucl	FALSE	FALSE	FALSE	FALSE	FALSE	FALSE
scaffold_14	2519603	CUFF.444.3	-	355013	357490	1	0	0	0	3.86385	1.98019	5.60814	2.54539	3.70259	0.389302		nucl	FALSE	FALSE	FALSE	FALSE	FALSE	FALSE
scaffold_14	2556014	CUFF.329.2	+	94076	96620	1	0	0	0	0.022813	0.350979	0.000283608	0.000665262	9.35353e-06	0.313759			FALSE	FALSE	FALSE	FALSE	FALSE	FALSE
scaffold_14	2556014	CUFF.329.3	+	94076	96620	1	0	1	0	0.236291	0.000358191	0	0.000227322	0.305781	0.317662			FALSE	FALSE	FALSE	FALSE	FALSE	FALSE
scaffold_14	2556014	CUFF.329.4	+	94076	96620	0	0	0	0	0.861009	0.410482	1.45147	0.430606	0.345053	0.313759			FALSE	FALSE	FALSE	FALSE	FALSE	FALSE
scaffold_14	2556014	CUFF.329.4	+	94076	96620	0	0	0	0	0.861009	0.410482	1.45147	0.430606	0.345053	0.317662			FALSE	FALSE	FALSE	FALSE	FALSE	FALSE
scaffold_14	2556372	2556372	+	517820	520213	0	1	1	0	0.447012	0.393449	0.323993	0.460772	0.180267	0.179385	0		FALSE	FALSE	FALSE	FALSE	FALSE	FALSE
scaffold_14	2556372	CUFF.304.2	+	517820	519721	0	0	1	0	0.0988884	1.88308e-05	0	6.75736e-06	0.0176294	0.179385	0		FALSE	FALSE	FALSE	FALSE	FALSE	FALSE
scaffold_14	2556378	2556378	-	522668	523506	0	1	1	0	2.80532	2.98232	4.82323	2.7445	2.61047	0.172747			FALSE	FALSE	FALSE	FALSE	FALSE	FALSE
scaffold_14	2556378	CUFF.306.2	-	523028	523506	0	0	1	0	1.37159	1.31521	2.05425	1.83464	0.61169	0.172747		nucl	FALSE	FALSE	FALSE	FALSE	FALSE	FALSE
scaffold_14	2556445	2556445	-	579395	580666	0	1	1	0	17.3743	15.9249	15.3965	11.1605	10.5967	0.256197			FALSE	FALSE	FALSE	FALSE	FALSE	FALSE
scaffold_14	2556445	CUFF.254.3	-	579395	580686	0	0	0	0	2.82631	1.8859	7.95902	1.98275	1.75856	0.256197			FALSE	FALSE	FALSE	FALSE	FALSE	FALSE
scaffold_14	2556628	2556628	+	803973	807778	1	0	0	0	13.0373	12.2336	11.7143	14.5876	14.0744	0.0754217	1	cysk	FALSE	FALSE	FALSE	FALSE	FALSE	FALSE
scaffold_14	2556628	CUFF.504.2	+	803973	807379	0	0	1	0	12.4435	11.4973	10.5915	11.5037	13.7246	0.0754217	1		FALSE	FALSE	FALSE	FALSE	FALSE	FALSE
scaffold_14	2556767	2556767	+	951641	953531	1	0	1	0	1.17316	0.438239	0.000428245	0.722982	1.08021	0.63984			FALSE	FALSE	FALSE	FALSE	FALSE	FALSE
scaffold_14	2556767	CUFF.203.2	+	951641	953535	0	0	0	0	3.45021e-05	0.522128	0.687725	0.219547	8.27118e-05	0.63984			FALSE	FALSE	FALSE	FALSE	FALSE	FALSE
scaffold_14	2592414	2592414	-	300301	302137	0	0	0	0	4.47255	6.54508	6.83467	4.8232	5.31082	0.299932	0.666667		FALSE	FALSE	FALSE	FALSE	TRUE	FALSE
scaffold_14	2592414	CUFF.496.2	-	300301	302137	0	1	0	0	2.21199	0.818416	1.72995	3.34813	1.10295	0.299932	0.666667		FALSE	FALSE	FALSE	FALSE	TRUE	FALSE
scaffold_14	2592432	2592432	-	311832	313450	1	1	0	0	2.98339	3.46959	0.000121842	1.46115	2.57308	0.663282			FALSE	FALSE	FALSE	FALSE	FALSE	FALSE
scaffold_14	2592432	CUFF.467.2	-	311832	313451	0	0	0	0	1.23484	0.71123	3.12921	2.0922	1.95072	0.663282			FALSE	FALSE	FALSE	FALSE	FALSE	FALSE
scaffold_14	2593126	CUFF.393.2	-	1124563	1126053	0	0	0	4	0.000894527	1.16313	6.21079	8.89811	2.83623	0.439072	1		FALSE	FALSE	FALSE	FALSE	FALSE	FALSE
scaffold_14	2593126	CUFF.393.3	-	1124563	1126053	0	1	0	0	2.01307	1.84951	0.533	1.18479	2.38615	0.439072	1	nucl	FALSE	FALSE	FALSE	FALSE	FALSE	FALSE
scaffold_14	2603352	2603352	+	1047330	1049836	0	0	1	0	9.92848	7.16192	2.21673	10.4925	14.0945	0.619752			FALSE	FALSE	FALSE	FALSE	FALSE	FALSE
scaffold_14	2603352	CUFF.255.2	+	1047330	1049841	1	0	0	0	4.5838	6.46151	14.1831	4.41874	5.49865	0.619752		nucl	FALSE	FALSE	FALSE	FALSE	FALSE	FALSE
scaffold_14	2642617	2642617	+	226200	227081	0	0	0	0	1.72908	2.34358	7.74211	8.85013	31.0857	0.0909982	0.25		FALSE	FALSE	FALSE	FALSE	FALSE	FALSE
scaffold_14	2642617	CUFF.469.2	+	226200	227081	1	0	0	0	0.691431	0.0516138	1.71096	1.71973	2.18043	0.0909982	0.25	cysk	FALSE	FALSE	FALSE	FALSE	FALSE	FALSE
scaffold_14	2642621	2642621	+	228692	230371	1	0	0	0	1.18633	0.555154	1.17934	0.527333	0.962909	0.68921			FALSE	FALSE	FALSE	FALSE	FALSE	FALSE
scaffold_14	2642621	CUFF.251.2	+	229901	230371	0	1	0	0	0	0	0.0815372	1.16897	2.19039	0.68921		mito	FALSE	FALSE	FALSE	FALSE	FALSE	FALSE
scaffold_14	2642624	2642624	-	230506	231059	0	1	1	0	592.904	436.623	294.007	371.477	185.493	0.0857198	1	mito	FALSE	FALSE	FALSE	FALSE	FALSE	FALSE
scaffold_14	2642624	CUFF.473.2	-	230506	231112	0	0	0	1	318.376	229.452	191.601	230.009	139.677	0.0857198	1		FALSE	FALSE	FALSE	FALSE	FALSE	FALSE
scaffold_14	2642636	2642636	-	234951	236167	0	0	0	0	1.6299	2.04797	0	2.29396	0.581591	0.384941			FALSE	FALSE	FALSE	FALSE	FALSE	FALSE
scaffold_14	2642636	CUFF.489.2	-	234981	236167	1	0	1	0	0.606975	0.922902	0.795775	0.835864	0.833735	0.384941		mito	FALSE	FALSE	FALSE	FALSE	FALSE	FALSE
scaffold_14	2642657	2642657	+	248925	250240	0	0	1	0	1.51675	1.88483	2.9899	1.25835	2.5703	0.296946	0.285714	extr	FALSE	FALSE	TRUE	FALSE	FALSE	FALSE
scaffold_14	2642657	CUFF.452.2	+	248925	250242	1	0	0	0	0.405875	0.778455	5.26191e-05	0.705455	0.674986	0.296946	0.285714		FALSE	FALSE	TRUE	FALSE	FALSE	FALSE
scaffold_14	2642686	2642686	-	269914	271007	0	0	0	0	59.3295	43.4988	25.2463	9.88558	19.0919	0.0516239	1		TRUE	FALSE	FALSE	FALSE	FALSE	FALSE
scaffold_14	2642686	CUFF.341.2	-	269914	271007	1	0	0	0	2.0269	2.64058	0	1.47958	2.02163	0.0516239	1		TRUE	FALSE	FALSE	FALSE	FALSE	FALSE
scaffold_14	2642753	2642753	+	326040	328539	0	1	1	0	9.14191	11.0947	8.03674	8.40525	9.44527	0.210407	1		FALSE	FALSE	FALSE	FALSE	FALSE	FALSE
scaffold_14	2642753	CUFF.498.2	+	326040	328570	0	0	0	0	4.60611	4.97528	7.11754	6.53872	5.35477	0.210407	1		FALSE	FALSE	FALSE	FALSE	FALSE	FALSE
scaffold_14	2642812	2642812	+	382529	383296	0	0	0	0	1.02887	1.48591	2.34246	1.99927	1.46031	0.195844			FALSE	FALSE	FALSE	FALSE	FALSE	FALSE
scaffold_14	2642812	CUFF.313.2	+	382529	383296	1	0	0	0	0.335592	0.333882	0	5.69993e-05	4.1636e-05	0.195844			FALSE	FALSE	FALSE	FALSE	FALSE	FALSE
scaffold_14	2642821	2642821	-	387360	388675	0	2	0	0	41.4281	34.9658	51.6041	31.6021	43.2309	0.139603	0	nucl	FALSE	FALSE	FALSE	FALSE	FALSE	FALSE
scaffold_14	2642821	CUFF.246.2	-	387360	388686	0	0	0	0	7.78693	4.02497	6.22751	9.54343	1.84912	0.139603	0	nucl	FALSE	FALSE	FALSE	FALSE	FALSE	FALSE
scaffold_14	2642866	CUFF.459.2	-	429250	430825	1	0	0	0	13.6078	6.51518	6.3367	4.11565	9.07279	0.181224	1		FALSE	FALSE	FALSE	FALSE	FALSE	FALSE
scaffold_14	2642866	CUFF.459.3	-	429250	430825	0	0	1	1	8.24308	2.50821	4.24578	3.60345	7.70942	0.181224	1		FALSE	FALSE	FALSE	FALSE	FALSE	FALSE
scaffold_14	2642961	2642961	-	543686	545313	0	0	0	0	105.688	101.55	120.116	97.9578	88.4035	0.00781047	1		FALSE	FALSE	FALSE	FALSE	FALSE	FALSE
scaffold_14	2642961	CUFF.258.2	-	543686	545313	1	0	0	0	1.02175	0	0.00211447	0.00110041	0.0121088	0.00781047	1		FALSE	FALSE	FALSE	FALSE	FALSE	FALSE
scaffold_14	2643101	2643101	+	663310	664860	0	0	1	0	206.217	160.123	218.831	136.02	154.703	0.0572817	0.25	cyto	FALSE	TRUE	FALSE	FALSE	FALSE	FALSE
scaffold_14	2643101	CUFF.450.2	+	663310	664898	1	0	0	0	35.6814	28.8768	28.4163	31.1229	27.6323	0.0572817	0.25		FALSE	TRUE	FALSE	FALSE	FALSE	FALSE
scaffold_14	2643124	2643124	+	681789	682761	0	0	0	0	679.292	719.654	478.077	514.949	401.076	0.207086		extr	FALSE	FALSE	TRUE	FALSE	FALSE	TRUE
scaffold_14	2643124	CUFF.931.2	+	681789	682587	0	1	1	0	154.149	162.54	285.315	135.88	113.148	0.207086		mito	FALSE	FALSE	TRUE	FALSE	FALSE	TRUE
scaffold_14	2643173	2643173	+	779030	780582	0	0	0	1	37.5573	22.9702	29.033	21.1071	13.8709	0.134986	1	plas	FALSE	FALSE	FALSE	FALSE	FALSE	FALSE
scaffold_14	2643173	CUFF.244.2	+	779030	780582	0	0	0	2	0.0737407	1.092	0	0.982822	4.39229	0.134986	1		FALSE	FALSE	FALSE	FALSE	FALSE	FALSE
scaffold_14	2643217	2643217	-	807997	808899	0	1	0	0	47.3689	58.0998	141.308	294.18	224.55	0.0967663	0.5		FALSE	FALSE	FALSE	FALSE	FALSE	FALSE
scaffold_14	2643217	2643217	-	807997	808899	0	1	0	0	47.3689	58.0998	141.308	294.18	224.55	0.114346	0.5		FALSE	FALSE	FALSE	FALSE	FALSE	FALSE
scaffold_14	2643217	CUFF.534.2	-	807997	808919	1	0	0	0	11.135	13.1584	21.0545	62.0777	69.2037	0.0967663	0.5		FALSE	FALSE	FALSE	FALSE	FALSE	FALSE
scaffold_14	2643217	CUFF.534.3	-	807997	808919	1	0	0	0	8.74892	11.9164	0	57.5448	35.9669	0.114346	0.5		FALSE	FALSE	FALSE	FALSE	FALSE	FALSE
scaffold_14	2643285	2643285	-	857238	857495	1	1	0	0	2.44463	6.19476	7.33834	5.82032	6.28186	0.486717		mito	FALSE	FALSE	FALSE	FALSE	FALSE	FALSE
scaffold_14	2643285	CUFF.271.2	-	857238	857496	0	0	0	0	3.38144	5.33547	0	14.3259	12.0173	0.486717		mito	FALSE	FALSE	FALSE	FALSE	FALSE	FALSE
scaffold_14	2643505	2643505	+	1046293	1046526	1	0	0	0	1.92358e-05	1.42541	0	0.884479	2.13194	0.513427			FALSE	FALSE	FALSE	FALSE	FALSE	FALSE
scaffold_14	2643505	CUFF.297.2	+	1046294	1046526	0	1	0	0	2.17741	3.14926	0	0	1.8621	0.513427			FALSE	FALSE	FALSE	FALSE	FALSE	FALSE
scaffold_14	2643540	2643540	-	1075333	1080877	0	1	0	0	34.6873	24.1518	30.1057	22.8097	24.669	0.122333	1		FALSE	FALSE	FALSE	FALSE	FALSE	FALSE
scaffold_14	2643540	CUFF.345.2	-	1075333	1080877	0	0	0	7	10.476	8.38824	13.6401	6.20013	6.2782	0.122333	1		FALSE	FALSE	FALSE	FALSE	FALSE	FALSE
scaffold_14	2643563	2643563	+	1096442	1097401	0	0	0	0	2.57071	2.40717	2.18765	2.41591	0.00714302	0.793166	0		FALSE	FALSE	FALSE	FALSE	FALSE	FALSE
scaffold_14	2643563	CUFF.527.2	+	1096442	1097401	1	0	0	0	9.45088e-05	0.241496	0.000203613	0.00024547	3.15082	0.793166	0		FALSE	FALSE	FALSE	FALSE	FALSE	FALSE
scaffold_14	2643592	2643592	+	1123274	1123711	0	0	0	0	0	1.09537	2.58817	4.50056	4.31759	0.399071		mito	FALSE	FALSE	FALSE	FALSE	FALSE	TRUE
scaffold_14	2643592	CUFF.438.2	+	1123279	1123711	1	1	0	0	0.280674	0.271545	1.79559	4.78463	1.13737	0.399071		nucl	FALSE	FALSE	FALSE	FALSE	FALSE	TRUE
scaffold_14	2673038	2673038	-	532553	533716	1	0	0	0	3.16297	4.43693	7.49921	7.07779	7.15681	0.115375	0		FALSE	FALSE	FALSE	FALSE	FALSE	FALSE
scaffold_14	2673038	CUFF.426.2	-	532553	533716	0	0	0	0	22.2742	21.4074	23.269	23.1505	25.9429	0.115375	0		FALSE	FALSE	FALSE	FALSE	FALSE	FALSE
scaffold_14	2673190	CUFF.470.3	+	943297	946705	1	1	0	0	2.89441	2.49228	5.72641	2.87826	2.04251	0.474987			FALSE	FALSE	FALSE	FALSE	FALSE	FALSE
scaffold_14	2673190	CUFF.470.4	+	943346	946705	2	2	2	0	5.41701	7.59669	2.13524	6.04734	4.38183	0.474987			FALSE	FALSE	FALSE	FALSE	FALSE	FALSE
scaffold_14	2673202	CUFF.447.2	+	999168	1001682	0	0	0	0	0.615682	0.82921	2.22757	0.68436	1.16434	0.188017			FALSE	FALSE	FALSE	FALSE	FALSE	FALSE
scaffold_14	2673202	CUFF.447.3	+	999168	1001682	0	0	2	0	5.22489	5.56434	5.44493	4.59839	5.19773	0.188017			FALSE	FALSE	FALSE	FALSE	FALSE	FALSE
scaffold_14	2693570	2693570	+	615656	618710	0	0	1	0	0.237409	2.52494	4.15063	26.6479	22.6799	0.0900314	0		FALSE	TRUE	FALSE	FALSE	FALSE	FALSE
scaffold_14	2693570	CUFF.420.2	+	615656	618716	1	0	1	0	0.156157	0.369426	2.73616	8.7117	6.10768	0.0900314	0		FALSE	TRUE	FALSE	FALSE	FALSE	FALSE
scaffold_14	2693574	2693574	+	626450	626774	0	0	1	0	0	0	0	1.09799	0	0.436774		extr	FALSE	FALSE	TRUE	FALSE	FALSE	FALSE
scaffold_14	2693574	CUFF.453.3	+	626455	626791	1	1	0	0	0.33866	0	2.35568	1.79248	0	0.436774			FALSE	FALSE	TRUE	FALSE	FALSE	FALSE
scaffold_14	2693684	CUFF.349.2	+	1011881	1012560	0	0	0	0	0.797576	1.04139	2.08094	1.62915	2.16703	0.241162			FALSE	FALSE	FALSE	FALSE	FALSE	FALSE
scaffold_14	2693684	CUFF.349.3	+	1011881	1012560	0	0	1	0	5.51183	4.66668	4.70987	3.25481	4.36886	0.241162			FALSE	FALSE	FALSE	FALSE	FALSE	FALSE
scaffold_14	2706419	2706419	-	624882	625202	0	0	0	0	0	0	0	1.03433	2.11297	0		extr	FALSE	FALSE	TRUE	FALSE	FALSE	FALSE
scaffold_14	2706419	CUFF.222.2	-	624893	625202	1	0	1	0	0	0	0	0	0	0		extr	FALSE	FALSE	TRUE	FALSE	FALSE	FALSE
scaffold_14	2706510	2706510	-	906948	908853	0	1	0	0	36.2681	29.7849	31.0072	34.9392	21.0913	0.353198	1		FALSE	FALSE	FALSE	FALSE	FALSE	FALSE
scaffold_14	2706510	CUFF.379.2	-	906948	908853	0	0	0	1	14.6828	10.4322	17.4701	9.76324	26.3035	0.353198	1		FALSE	FALSE	FALSE	FALSE	FALSE	FALSE
scaffold_14	2717674	2717674	-	834015	834640	1	1	0	0	0.000239168	0.000710794	8.126	0	1.54343	0.455033	0		FALSE	TRUE	FALSE	FALSE	FALSE	FALSE
scaffold_14	2717674	CUFF.493.1	-	834015	834646	0	0	0	0	13.8877	12.2933	0.00136525	15.9957	13.4618	0.455033	0		FALSE	TRUE	FALSE	FALSE	FALSE	FALSE
scaffold_14	2717811	CUFF.259.2	-	927990	929234	0	0	1	0	0.000649217	1.6337	0.0122582	0.00255226	6.46648	0.439049			FALSE	FALSE	FALSE	FALSE	FALSE	FALSE
scaffold_14	2717811	CUFF.259.3	-	927990	929234	0	0	0	0	9.59945	7.69567	16.4582	6.58938	5.37312	0.439049			FALSE	FALSE	FALSE	FALSE	FALSE	FALSE
scaffold_14	2753101	2753101	+	37595	38114	0	0	0	0	0.55924	0.180122	0	0.199954	0.86376	0.000127581			FALSE	FALSE	FALSE	FALSE	FALSE	FALSE
scaffold_14	2753101	CUFF.353.2	+	37595	38114	1	0	0	0	0	0	0	6.90842e-05	0	0.000127581		mito	FALSE	FALSE	FALSE	FALSE	FALSE	FALSE
scaffold_14	2753181	2753181	+	339508	342492	0	0	0	0	0.445894	0.451918	0.916537	0.401782	1.07316	0.458125			FALSE	FALSE	FALSE	FALSE	FALSE	FALSE
scaffold_14	2753181	CUFF.529.1	+	339508	342117	1	0	1	0	0.130208	0.495504	4.68098e-05	0.11829	0	0.458125			FALSE	FALSE	FALSE	FALSE	FALSE	FALSE
scaffold_14	2753310	CUFF.365.2	+	811876	812873	0	0	0	0	0.860598	0.448381	0	1.174	0.875047	0.311541	0	cysk	FALSE	FALSE	FALSE	FALSE	FALSE	FALSE
scaffold_14	2753310	CUFF.365.3	+	811876	812873	1	0	0	0	2.42262e-05	2.64698e-05	0	8.19073e-05	0.378302	0.311541	0		FALSE	FALSE	FALSE	FALSE	FALSE	FALSE
scaffold_14	70808	CUFF.344.2	+	445267	446533	1	0	0	0	0.504423	0.45323	0	0.615523	0	0.123902	0		FALSE	FALSE	FALSE	FALSE	FALSE	FALSE
scaffold_14	70808	CUFF.344.3	+	445267	446533	0	0	0	0	5.63876	4.52648	2.67489	2.13678	3.76786	0.123902	0		FALSE	FALSE	FALSE	FALSE	FALSE	FALSE
scaffold_15	1256188	1256188	-	348452	349906	0	1	0	0	64.6825	54.2909	79.4252	39.378	77.0425	0.0548955			FALSE	FALSE	FALSE	FALSE	FALSE	FALSE
scaffold_15	1256188	CUFF.158.2	-	348452	349913	1	0	0	0	8.75597	5.46041	12.9898	7.88986	13.8208	0.0548955		nucl	FALSE	FALSE	FALSE	FALSE	FALSE	FALSE
scaffold_15	2120598	CUFF.67.2	-	405060	406007	0	0	0	0	5.44999	4.44025	0.00119328	4.81435	4.88654	0.600214			FALSE	FALSE	FALSE	FALSE	FALSE	FALSE
scaffold_15	2120598	CUFF.67.3	-	405060	406007	0	0	1	0	6.15864e-05	4.3054	2.86885	1.03129	6.4803	0.600214			FALSE	FALSE	FALSE	FALSE	FALSE	FALSE
scaffold_15	2122407	2122407	+	553147	553811	0	0	1	0	4.56303	5.08636	0.000120141	2.54639	9.96942e-05	0.799837		mito	FALSE	FALSE	FALSE	FALSE	FALSE	FALSE
scaffold_15	2122407	CUFF.5.2	+	553147	553811	0	1	0	1	2.81532	2.0718	2.75507	0.995002	2.17085	0.417507			FALSE	FALSE	FALSE	FALSE	FALSE	FALSE
scaffold_15	2122407	CUFF.5.3	+	553147	553811	0	0	0	1	0.273993	1.40177	7.01706	2.89933	6.76657	0.417507		mito	FALSE	FALSE	FALSE	FALSE	FALSE	FALSE
scaffold_15	2122407	CUFF.5.3	+	553147	553811	0	0	0	1	0.273993	1.40177	7.01706	2.89933	6.76657	0.799837		mito	FALSE	FALSE	FALSE	FALSE	FALSE	FALSE
scaffold_15	2122571	2122571	+	561434	562401	0	0	0	0	5.56643	5.37141	9.72254	8.78829	7.73616	0.243287			FALSE	FALSE	FALSE	FALSE	FALSE	FALSE
scaffold_15	2122571	CUFF.79.2	+	561434	562358	0	1	1	0	14.8368	16.7455	12.8739	11.9467	19.9031	0.243287			FALSE	FALSE	FALSE	FALSE	FALSE	FALSE
scaffold_15	2519741	2519741	+	180228	181668	1	0	0	0	9.92782	9.79159	4.63991	7.4058	6.5811	0.282261			FALSE	FALSE	FALSE	FALSE	FALSE	FALSE
scaffold_15	2519741	CUFF.146.2	+	180228	181573	0	0	1	0	4.49809	5.01458	5.75716	4.61887	6.20924	0.282261			FALSE	FALSE	FALSE	FALSE	FALSE	FALSE
scaffold_15	2519856	2519856	-	149236	150669	0	2	0	0	6.4625	6.83611	0	5.16249	5.15966	0.277938	0	nucl	FALSE	FALSE	FALSE	FALSE	FALSE	FALSE
scaffold_15	2519856	CUFF.85.2	-	149236	150674	0	0	0	0	19.7291	16.2644	27.7511	18.2777	15.3058	0.277938	0	nucl	FALSE	FALSE	FALSE	FALSE	FALSE	FALSE
scaffold_15	2520110	CUFF.15.2	-	225728	226578	0	1	0	0	0.000100694	1.23447	0	0.713938	2.13544	0.315796			FALSE	FALSE	FALSE	FALSE	FALSE	FALSE
scaffold_15	2520110	CUFF.15.3	-	225728	226578	0	0	0	0	0.197861	1.01937	2.51474	3.57132	5.0019	0.315796			FALSE	FALSE	FALSE	FALSE	FALSE	FALSE
scaffold_15	2557103	CUFF.140.2	-	232629	233362	1	0	0	0	1.30381	0.3399	0	2.35641	2.97755	0.774585	1		FALSE	FALSE	FALSE	FALSE	FALSE	FALSE
scaffold_15	2557103	CUFF.140.3	-	232629	233362	0	0	0	0	0.30555	0.796409	6.09986	1.07428	0.000106748	0.774585	1	nucl	FALSE	FALSE	FALSE	FALSE	FALSE	FALSE
scaffold_15	2593332	CUFF.96.2	-	266432	267597	0	0	0	0	0	0.000211333	0.145629	0.0229998	0.239243	0.200028			FALSE	FALSE	FALSE	FALSE	FALSE	FALSE
scaffold_15	2593332	CUFF.96.3	-	266432	267597	0	1	0	0	0	0.425088	1.49489	1.49158	0.241526	0.200028			FALSE	FALSE	FALSE	FALSE	FALSE	FALSE
scaffold_15	2643648	2643648	+	82426	84313	0	1	1	0	66.0077	57.7634	61.8501	66.9217	45.4875	0.0977237	0.166667	mito	FALSE	TRUE	FALSE	FALSE	FALSE	TRUE
scaffold_15	2643648	CUFF.128.2	+	82426	84377	0	0	0	1	65.8449	66.9727	68.9515	78.7113	64.4499	0.0977237	0.166667	cyto	FALSE	TRUE	FALSE	FALSE	FALSE	TRUE
scaffold_15	2643682	2643682	-	115509	116006	0	1	0	0	7.75224	10.984	6.76636	6.13241	5.85973	0.155628	1		FALSE	FALSE	FALSE	FALSE	FALSE	FALSE
scaffold_15	2643682	CUFF.113.2	-	115509	116038	0	0	1	1	41.7812	25.8282	40.791	32.7431	15.537	0.155628	1		FALSE	FALSE	FALSE	FALSE	FALSE	FALSE
scaffold_15	2643784	2643784	+	209299	209686	0	0	1	0	0	0	0	3.98298	0	0.0678537	1		FALSE	FALSE	FALSE	FALSE	FALSE	FALSE
scaffold_15	2643784	CUFF.90.2	+	209299	209717	0	1	0	0	0	0	0	0	113.416	0.0678537	1		FALSE	FALSE	FALSE	FALSE	FALSE	FALSE
scaffold_15	2643884	2643884	+	326623	328147	0	0	1	0	3.79125	3.96944	7.67664	6.15531	7.88983	0.199951	0.5	extr	FALSE	FALSE	TRUE	FALSE	TRUE	FALSE
scaffold_15	2643884	CUFF.148.2	+	326623	328197	1	0	0	0	2.60821	2.95382	5.81304	3.96877	3.15491	0.199951	0.5		FALSE	FALSE	TRUE	FALSE	TRUE	FALSE
scaffold_15	2643896	2643896	-	336476	337303	0	1	0	0	21.8341	26.3617	18.0583	21.7089	16.3367	0.244826	1		FALSE	FALSE	FALSE	FALSE	FALSE	FALSE
scaffold_15	2643896	CUFF.11.2	-	336476	337304	0	0	1	1	1.40195	0.942664	8.19189	2.34505	0.55579	0.244826	1		FALSE	FALSE	FALSE	FALSE	FALSE	FALSE
scaffold_15	2643899	2643899	-	337558	339020	0	1	0	0	22.6037	20.5912	23.7182	24.2189	25.4894	0.251861	0.5		FALSE	FALSE	FALSE	FALSE	TRUE	FALSE
scaffold_15	2643899	CUFF.16.2	-	337558	339044	1	0	0	0	10.0099	8.04303	17.6291	6.05875	8.62971	0.251861	0.5		FALSE	FALSE	FALSE	FALSE	TRUE	FALSE
scaffold_15	2643998	2643998	+	419942	422604	0	1	1	0	105.958	114.614	157.639	112.224	145.918	0.160275	0	cyto	FALSE	FALSE	FALSE	FALSE	TRUE	FALSE
scaffold_15	2643998	CUFF.95.2	+	419942	422631	0	0	0	1	74.1364	87.5624	102.439	92.4972	68.1039	0.160275	0	cyto	FALSE	FALSE	FALSE	FALSE	TRUE	FALSE
scaffold_15	2644007	2644007	-	432226	433720	0	2	0	0	12.8371	12.5809	13.8438	14.738	11.0203	0.18659	0		FALSE	FALSE	FALSE	FALSE	FALSE	FALSE
scaffold_15	2644007	CUFF.112.2	-	432226	433730	0	0	0	0	3.57737	2.40417	0.000146148	2.08563	3.2256	0.18659	0		FALSE	FALSE	FALSE	FALSE	FALSE	FALSE
scaffold_15	2644123	CUFF.32.2	-	537411	538881	1	0	0	0	0.000240623	0.52149	2.43346	9.4834e-05	0.637873	0.468043			FALSE	FALSE	FALSE	FALSE	FALSE	FALSE
scaffold_15	2644123	CUFF.32.4	-	537411	538881	0	0	0	0	1.85056	2.34801	3.01688	3.04649	1.74814	0.468043			FALSE	FALSE	FALSE	FALSE	FALSE	FALSE
scaffold_15	2644168	2644168	-	571620	575217	0	0	0	0	0.320826	0.305334	0.427942	0.475051	0.720772	0.348147		plas	FALSE	TRUE	FALSE	FALSE	FALSE	FALSE
scaffold_15	2644168	CUFF.131.2	-	571620	575217	1	1	0	4	1.81032	0.742666	1.19003	0.385261	0.980013	0.332412			FALSE	TRUE	FALSE	FALSE	FALSE	FALSE
scaffold_15	2644168	CUFF.131.2	-	571620	575217	1	1	0	4	1.81032	0.742666	1.19003	0.385261	0.980013	0.348147			FALSE	TRUE	FALSE	FALSE	FALSE	FALSE
scaffold_15	2644168	CUFF.131.3	-	571620	575217	2	0	0	0	0.33675	0.4811	0.447999	0.488604	0.590804	0.332412			FALSE	TRUE	FALSE	FALSE	FALSE	FALSE
scaffold_15	2644174	CUFF.48.2	-	579354	582892	1	0	0	0	12.3055	9.41213	4.73895	4.46088	5.31343	0.257274		mito	FALSE	TRUE	FALSE	FALSE	FALSE	FALSE
scaffold_15	2644174	CUFF.48.3	-	579354	582890	0	1	1	4	10.6375	5.60942	5.28667	7.46168	5.66501	0.257274		mito	FALSE	TRUE	FALSE	FALSE	FALSE	FALSE
scaffold_15	2673327	CUFF.151.2	+	271158	272439	0	1	0	0	1.62335	5.47668	0.000256988	11.1931	10.3021	0.609205			FALSE	FALSE	FALSE	FALSE	FALSE	FALSE
scaffold_15	2673327	CUFF.151.4	+	271158	272439	0	0	0	0	1.58822	3.14737	10.0047	18.0004	0.000211216	0.609205			FALSE	FALSE	FALSE	FALSE	FALSE	FALSE
scaffold_15	2681675	2681675	-	222861	223620	0	1	0	0	0.40636	0.316622	1.52292	0.826622	1.47486	0.136445	0.75	cysk	FALSE	FALSE	FALSE	FALSE	FALSE	FALSE
scaffold_15	2681675	CUFF.159.2	-	222991	223627	1	0	1	0	0.538253	0.766921	1.76506	0.938208	1.66019	0.136445	0.75	cysk	FALSE	FALSE	FALSE	FALSE	FALSE	FALSE
scaffold_15	2681678	CUFF.143.2	-	253131	253918	0	0	0	0	0.949727	0	1.47827	1.07489	0	0.774813	0		FALSE	FALSE	FALSE	FALSE	FALSE	FALSE
scaffold_15	2681678	CUFF.143.3	-	253131	253918	1	0	0	0	0.660421	0.925426	5.94972e-05	0.786148	1.09712	0.774813	0		FALSE	FALSE	FALSE	FALSE	FALSE	FALSE
scaffold_15	2706720	2706720	-	476857	478307	1	1	0	0	37.367	37.8093	29.4725	24.5615	30.3688	0.128512		plas	FALSE	FALSE	FALSE	FALSE	FALSE	FALSE
scaffold_15	2706720	CUFF.60.2	-	476998	478309	0	0	1	0	17.6899	21.7603	14.7615	10.4266	9.90353	0.128512			FALSE	FALSE	FALSE	FALSE	FALSE	FALSE
scaffold_15	2753467	CUFF.76.1	-	224945	225670	0	0	0	0	0.219653	0.000185031	0	0.996604	0.988443	0.338494		nucl	FALSE	FALSE	FALSE	FALSE	FALSE	FALSE
scaffold_15	2753467	CUFF.76.3	-	224945	225643	1	1	0	0	0.486506	1.48098	2.50337	1.29686	3.35795	0.338494		nucl	FALSE	FALSE	FALSE	FALSE	FALSE	FALSE
scaffold_15	86200	86200	-	502466	503243	0	1	0	0	27.3637	24.7892	36.847	29.0156	24.5796	0.306669		nucl	FALSE	FALSE	FALSE	FALSE	FALSE	FALSE
scaffold_15	86200	CUFF.104.2	-	502466	503246	0	0	1	1	11.2113	11.7003	0	6.88578	10.769	0.306669			FALSE	FALSE	FALSE	FALSE	FALSE	FALSE
scaffold_16	1260391	1260391	+	455364	455980	0	0	0	0	6.77611	8.19504	14.145	13.9874	12.6782	0.174262		nucl	FALSE	FALSE	FALSE	FALSE	FALSE	FALSE
scaffold_16	1260391	CUFF.864.2	+	455364	455836	0	1	1	0	19.9176	24.8594	32.0284	28.5386	16.7931	0.174262			FALSE	FALSE	FALSE	FALSE	FALSE	FALSE
scaffold_16	1343077	CUFF.736.2	+	153220	154610	0	0	0	0	0.672001	1.05696	3.02868	0.625078	1.62404	0.711212	0		FALSE	TRUE	FALSE	FALSE	FALSE	FALSE
scaffold_16	1343077	CUFF.736.3	+	153220	154610	1	0	0	0	0.772488	0.000314063	0.00033857	0.89227	2.73771	0.711212	0		FALSE	TRUE	FALSE	FALSE	FALSE	FALSE
scaffold_16	2123167	2123167	-	32967	34325	1	1	0	0	9.1497	2.94689	3.79078	1.50465	1.04958	0.163083		plas	FALSE	FALSE	FALSE	FALSE	FALSE	FALSE
scaffold_16	2123167	CUFF.781.2	-	33175	34327	0	0	2	0	6.98183	3.51532	2.59365	1.45016	1.64304	0.163083			FALSE	FALSE	FALSE	FALSE	FALSE	FALSE
scaffold_16	2123200	2123200	+	35252	35928	0	0	1	0	2.05003	1.74557	1.01951	1.34622	2.48485	2.6664e-05			FALSE	FALSE	FALSE	FALSE	FALSE	FALSE
scaffold_16	2123200	2123200	+	35252	35928	0	0	1	0	2.05003	1.74557	1.01951	1.34622	2.48485	0.256481			FALSE	FALSE	FALSE	FALSE	FALSE	FALSE
scaffold_16	2123200	CUFF.820.2	+	35252	35746	1	0	0	0	0.357591	0.646	0	0.836854	0.48267	0.256481			FALSE	FALSE	FALSE	FALSE	FALSE	FALSE
scaffold_16	2123200	CUFF.820.3	+	35253	35746	1	1	0	0	8.26195e-05	5.98152e-05	0	2.53382e-05	3.11869e-05	2.6664e-05			FALSE	FALSE	FALSE	FALSE	FALSE	FALSE
scaffold_16	2123402	2123402	+	52718	53900	0	0	0	0	3.01901	3.07003	5.17258	3.60637	4.44037	0.196448			FALSE	FALSE	FALSE	FALSE	FALSE	FALSE
scaffold_16	2123402	CUFF.782.2	+	52718	53900	0	1	0	0	0.627766	0.414468	0.00202227	0.768414	1.19916	0.196448			FALSE	FALSE	FALSE	FALSE	FALSE	FALSE
scaffold_16	2123472	2123472	+	60485	60986	0	0	0	0	0	0.423006	0	0.00046621	0	0.866897			FALSE	FALSE	FALSE	FALSE	FALSE	FALSE
scaffold_16	2123472	CUFF.886.2	+	60485	60986	1	0	0	0	0	9.12563e-05	0	0.390409	0.391512	0.866897			FALSE	FALSE	FALSE	FALSE	FALSE	FALSE
scaffold_16	2123485	CUFF.813.2	-	63121	64912	0	0	0	2	0.530098	0.349697	1.57322	0.548273	6.61537	0.0560351		nucl	FALSE	FALSE	FALSE	FALSE	FALSE	FALSE
scaffold_16	2123485	CUFF.813.2	-	63121	64912	0	0	0	2	0.530098	0.349697	1.57322	0.548273	6.61537	0.124115		nucl	FALSE	FALSE	FALSE	FALSE	FALSE	FALSE
scaffold_16	2123485	CUFF.813.3	-	63121	64912	0	1	0	1	0	0	0	0.19813	0	0.0560351		nucl	FALSE	FALSE	FALSE	FALSE	FALSE	FALSE
scaffold_16	2123485	CUFF.813.4	-	63121	64912	0	0	0	2	0.27836	0.274288	0	0.303671	1.58505	0.124115			FALSE	FALSE	FALSE	FALSE	FALSE	FALSE
scaffold_16	2125205	2125205	+	198761	199328	1	0	0	0	2.18439	2.76157	0	3.00834	2.40364	0.190546			FALSE	FALSE	FALSE	FALSE	FALSE	FALSE
scaffold_16	2125205	CUFF.823.2	+	198761	199232	0	0	1	0	0.704383	0.462734	0	0.809374	1.18339	0.190546		mito	FALSE	FALSE	FALSE	FALSE	FALSE	FALSE
scaffold_16	2125341	2125341	-	217917	219663	1	0	0	0	9.26995	9.7957	7.56086	10.0767	6.87617	0.052204			FALSE	FALSE	FALSE	FALSE	FALSE	FALSE
scaffold_16	2125341	CUFF.872.2	-	218732	219663	0	0	1	0	9.23493	9.45088	8.3364	9.94315	7.57726	0.052204		nucl	FALSE	FALSE	FALSE	FALSE	FALSE	FALSE
scaffold_16	2520631	CUFF.874.2	-	82363	83522	0	0	0	0	5.25891	7.23751	8.41257	11.7202	10.871	0.246162			FALSE	FALSE	FALSE	FALSE	FALSE	FALSE
scaffold_16	2520631	CUFF.874.3	-	82363	83522	1	0	0	0	1.44186	4.19436	5.93212	3.9773	2.99221	0.246162			FALSE	FALSE	FALSE	FALSE	FALSE	FALSE
scaffold_16	2520839	2520839	+	550126	550881	0	1	1	0	0.671538	1.14899	0	2.50664	3.75641	0.558885	0.625		TRUE	FALSE	FALSE	FALSE	FALSE	FALSE
scaffold_16	2520839	CUFF.791.2	+	550126	550890	0	0	0	1	3.15519	5.29947	4.97028	1.94425	2.98089	0.558885	0.625		TRUE	FALSE	FALSE	FALSE	FALSE	FALSE
scaffold_16	2520877	2520877	-	95077	98630	0	1	0	0	294.684	299.147	296.132	149.715	156.901	0.0848484			FALSE	FALSE	FALSE	FALSE	FALSE	FALSE
scaffold_16	2520877	CUFF.1083.2	-	95077	98669	1	0	0	0	152.354	135.854	118.303	82.6184	62.1547	0.0848484			FALSE	FALSE	FALSE	FALSE	FALSE	FALSE
scaffold_16	2593647	2593647	-	70695	72724	0	0	0	0	1.36668	2.3114	4.18493	1.88214	3.72428	0.389353			FALSE	FALSE	FALSE	FALSE	FALSE	FALSE
scaffold_16	2593647	CUFF.856.2	-	70970	72724	1	0	1	0	0.757142	0.799892	0.16011	0.829258	2.44194	0.389353			FALSE	FALSE	FALSE	FALSE	FALSE	FALSE
scaffold_16	2593747	CUFF.844.1	-	165900	168057	0	1	0	0	2.27176e-05	2.10277	0.000332695	5.04546	2.91753	0.17558		extr	FALSE	FALSE	FALSE	FALSE	FALSE	FALSE
scaffold_16	2593747	CUFF.844.3	-	165900	168057	0	0	0	0	0.20394	3.52287	5.06844	14.3736	10.7299	0.167527		extr	FALSE	FALSE	FALSE	FALSE	FALSE	FALSE
scaffold_16	2593747	CUFF.844.3	-	165900	168057	0	0	0	0	0.20394	3.52287	5.06844	14.3736	10.7299	0.17558		extr	FALSE	FALSE	FALSE	FALSE	FALSE	FALSE
scaffold_16	2593747	CUFF.844.4	-	165900	168057	2	0	0	0	0.0774319	1.44106	1.38329	5.54962	1.82155	0.167527			FALSE	FALSE	FALSE	FALSE	FALSE	FALSE
scaffold_16	2593755	2593755	+	185726	187316	0	0	1	0	2.02294	0.956597	0	4.21445	3.04776	0.373639	0.4		FALSE	TRUE	FALSE	FALSE	FALSE	FALSE
scaffold_16	2593755	CUFF.748.2	+	185726	187333	0	1	0	0	4.94619	9.17248	13.1356	7.99435	4.0779	0.373639	0.4		FALSE	TRUE	FALSE	FALSE	FALSE	FALSE
scaffold_16	2593755	CUFF.748.2	+	185726	187333	0	1	0	0	4.94619	9.17248	13.1356	7.99435	4.0779	0.643845	0.4		FALSE	TRUE	FALSE	FALSE	FALSE	FALSE
scaffold_16	2593755	CUFF.748.3	+	185726	187333	1	0	0	0	5.82377	2.18855	0.0001628	2.07862	9.32196	0.643845	0.4		FALSE	TRUE	FALSE	FALSE	FALSE	FALSE
scaffold_16	2593909	2593909	+	349128	350908	0	0	0	1	0	0.131804	1.11009	0	0	0.250517			FALSE	FALSE	FALSE	FALSE	FALSE	FALSE
scaffold_16	2593909	CUFF.744.2	+	349128	350908	1	0	0	1	4.11916	3.39376	2.79862	2.46896	2.23431	0.250517			FALSE	FALSE	FALSE	FALSE	FALSE	FALSE
scaffold_16	2594028	CUFF.833.2	+	460596	462304	0	0	0	0	0.210841	0.233241	0	0.148521	0.152523	0.00205159		extr	FALSE	FALSE	FALSE	FALSE	FALSE	FALSE
scaffold_16	2594028	CUFF.833.3	+	460596	462304	1	0	0	0	0.00055632	0.00040889	0	0.00071485	0.0004799	0.00205159		extr	FALSE	FALSE	FALSE	FALSE	FALSE	FALSE
scaffold_16	2644194	2644194	-	18160	20207	0	1	0	0	1.09927	1.36466	0.000114193	0.543603	1.34302	0.462424	0		FALSE	FALSE	FALSE	FALSE	FALSE	FALSE
scaffold_16	2644194	CUFF.827.3	-	18160	20212	1	0	0	0	2.9769	0.889254	1.95365	1.49812	1.40782	0.462424	0		FALSE	FALSE	FALSE	FALSE	FALSE	FALSE
scaffold_16	2644213	2644213	-	40807	42164	0	1	1	0	18.5115	18.5197	8.87917	16.3584	14.7513	0.357934		mito	FALSE	FALSE	FALSE	FALSE	FALSE	FALSE
scaffold_16	2644213	CUFF.845.2	-	40881	42171	0	0	1	0	6.60567	5.28825	11.8108	4.86976	4.19183	0.357934		mito	FALSE	FALSE	FALSE	FALSE	FALSE	FALSE
scaffold_16	2644327	2644327	+	134152	134900	0	0	2	0	54.8944	47.258	25.5882	21.2729	15.094	0.0429744		mito	FALSE	FALSE	FALSE	FALSE	FALSE	FALSE
scaffold_16	2644327	CUFF.910.2	+	134152	134924	0	1	0	0	7.01899	5.89495	4.46542	3.87681	1.09612	0.0429744		mito	FALSE	FALSE	FALSE	FALSE	FALSE	FALSE
scaffold_16	2644351	2644351	+	144373	146446	0	0	1	0	71.4789	58.345	69.9723	61.0799	62.5144	0.0388387	0.5		FALSE	FALSE	FALSE	FALSE	FALSE	FALSE
scaffold_16	2644351	CUFF.850.2	+	144373	146482	1	0	0	0	10.9843	8.66123	13.9678	11.0842	9.60131	0.0388387	0.5	cyto	FALSE	FALSE	FALSE	FALSE	FALSE	FALSE
scaffold_16	2644477	2644477	-	245850	246830	0	1	0	0	44.5596	47.212	53.3632	39.3966	55.3652	0.156334		mito	FALSE	FALSE	FALSE	FALSE	FALSE	FALSE
scaffold_16	2644477	CUFF.822.2	-	245850	246842	0	0	1	1	54.2235	46.3251	57.3413	44.2847	40.984	0.156334			FALSE	FALSE	FALSE	FALSE	FALSE	FALSE
scaffold_16	2644479	2644479	-	247066	249062	0	1	0	0	356.705	507.926	419.345	558.88	406.892	0.0228139	0.333333		FALSE	FALSE	FALSE	FALSE	FALSE	FALSE
scaffold_16	2644479	CUFF.1244.2	-	247066	249099	1	0	0	0	101.716	139.178	103.239	147.533	102.963	0.0228139	0.333333		FALSE	FALSE	FALSE	FALSE	FALSE	FALSE
scaffold_16	2644633	2644633	+	379152	379608	0	0	1	0	59.2634	46.2493	62.625	49.3785	74.0529	0.194414		nucl	FALSE	FALSE	FALSE	FALSE	FALSE	FALSE
scaffold_16	2644633	CUFF.759.2	+	379153	379635	1	1	0	0	35.2957	36.9797	23.1884	38.9912	46.4242	0.194414		nucl	FALSE	FALSE	FALSE	FALSE	FALSE	FALSE
scaffold_16	2644686	2644686	-	436475	437637	0	1	0	0	77.6648	68.8841	79.7891	54.3705	77.9936	0.0720213	1		FALSE	FALSE	FALSE	FALSE	FALSE	FALSE
scaffold_16	2644686	CUFF.893.2	-	436475	437655	0	0	1	1	41.2588	38.7886	35.3709	30.4592	43.4384	0.0720213	1		FALSE	FALSE	FALSE	FALSE	FALSE	FALSE
scaffold_16	2644695	2644695	+	446572	447804	0	0	1	0	24.7072	21.4094	35.9732	22.0696	28.5366	0.0572841	0	cyto	FALSE	TRUE	FALSE	FALSE	TRUE	FALSE
scaffold_16	2644695	CUFF.906.2	+	446572	447804	0	1	0	0	3.14137	2.74177	2.75893	3.65331	3.1409	0.0572841	0		FALSE	TRUE	FALSE	FALSE	TRUE	FALSE
scaffold_16	2673498	CUFF.774.2	-	112509	113818	0	1	0	0	0.232649	0.231698	1.98993	0.333917	2.24569	0.61088			FALSE	FALSE	FALSE	FALSE	FALSE	FALSE
scaffold_16	2673498	CUFF.774.3	-	112509	113816	1	1	0	0	0.750801	1.09668	3.14915e-05	3.86083	2.99812	0.61088			FALSE	FALSE	FALSE	FALSE	FALSE	FALSE
scaffold_16	2753567	2753567	+	76736	78093	0	1	0	0	1.95608	1.10542	1.40728	1.59703	2.03166	0.0108797			FALSE	FALSE	FALSE	FALSE	FALSE	FALSE
scaffold_16	2753567	CUFF.902.2	+	76736	78093	0	0	0	1	0.0137415	0.0243545	0.00164295	0.0180589	0.00933088	0.0108797			FALSE	FALSE	FALSE	FALSE	FALSE	FALSE
scaffold_17	1109155	1109155	+	474199	476349	0	0	1	0	7.76428	8.63536	6.68549	9.63904	16.4589	0.127106			FALSE	FALSE	FALSE	FALSE	FALSE	FALSE
scaffold_17	1109155	CUFF.580.2	+	474199	476379	1	0	0	0	1.78388	3.86837	3.51757	4.96098	7.01762	0.127106			FALSE	FALSE	FALSE	FALSE	FALSE	FALSE
scaffold_17	1109555	1109555	+	314392	315459	1	0	0	0	2.48568	1.5467	0.0448471	3.14979	3.83594	0.118661			FALSE	FALSE	FALSE	FALSE	FALSE	FALSE
scaffold_17	1109555	1109555	+	314392	315459	1	0	0	0	2.48568	1.5467	0.0448471	3.14979	3.83594	0.706543			FALSE	FALSE	FALSE	FALSE	FALSE	FALSE
scaffold_17	1109555	CUFF.533.2	+	314392	315122	1	0	1	0	0.403302	6.30098e-05	0.000132129	0	0.000142822	0.118661		mito	FALSE	FALSE	FALSE	FALSE	FALSE	FALSE
scaffold_17	1109555	CUFF.533.3	+	314392	315122	0	0	1	0	0.879453	2.06089	4.19068	0.844422	2.07853	0.706543		mito	FALSE	FALSE	FALSE	FALSE	FALSE	FALSE
scaffold_17	1137205	1137205	-	322087	322784	0	1	0	0	12.4258	11.7512	9.19487	13.977	7.60662	0.427495			FALSE	FALSE	FALSE	FALSE	FALSE	FALSE
scaffold_17	1137205	CUFF.630.2	-	322087	322786	0	0	1	1	7.87384	6.33673	20.1269	10.4802	10.9911	0.427495			FALSE	FALSE	FALSE	FALSE	FALSE	FALSE
scaffold_17	1194045	1194045	+	569312	570684	1	0	0	0	8.45424	6.56874	5.20503	7.5636	3.9915	0.206344	1		FALSE	FALSE	FALSE	FALSE	FALSE	FALSE
scaffold_17	1194045	CUFF.567.2	+	569312	570467	0	0	1	1	5.76648	3.86638	4.49646	6.82374	5.20063	0.206344	1		FALSE	FALSE	FALSE	FALSE	FALSE	FALSE
scaffold_17	1258907	1258907	-	551575	551979	0	0	0	0	1.40211	0.963928	5.6706	2.03593	2.01423	0.530474		mito	FALSE	FALSE	FALSE	FALSE	FALSE	FALSE
scaffold_17	1258907	CUFF.557.2	-	551582	551979	1	0	1	0	1.61276	1.85895	0	0.691659	0.000212172	0.530474			FALSE	FALSE	FALSE	FALSE	FALSE	FALSE
scaffold_17	1342708	CUFF.702.2	-	77316	81071	0	0	0	6	0.738615	0.391028	1.15807	0.815297	0.828188	0.298725	1		FALSE	FALSE	FALSE	FALSE	FALSE	FALSE
scaffold_17	1342708	CUFF.702.2	-	77316	81071	0	0	0	6	0.738615	0.391028	1.15807	0.815297	0.828188	0.322124	1		FALSE	FALSE	FALSE	FALSE	FALSE	FALSE
scaffold_17	1342708	CUFF.702.2	-	77316	81071	0	0	0	6	0.738615	0.391028	1.15807	0.815297	0.828188	0.491233	1		FALSE	FALSE	FALSE	FALSE	FALSE	FALSE
scaffold_17	1342708	CUFF.702.3	-	77316	81071	1	1	0	0	0.355772	0.216741	0	0.105672	0	0.322124	1		FALSE	FALSE	FALSE	FALSE	FALSE	FALSE
scaffold_17	1342708	CUFF.702.4	-	77316	81071	0	2	0	0	0.000313362	0.119763	0	0.125793	0.375419	0.298725	1	extr	FALSE	FALSE	FALSE	FALSE	FALSE	FALSE
scaffold_17	1342708	CUFF.702.5	-	77316	81071	1	2	0	0	0.566261	0.207934	0	0.00090234	0.6045	0.491233	1		FALSE	FALSE	FALSE	FALSE	FALSE	FALSE
scaffold_17	2128569	2128569	+	25949	27923	0	0	0	0	18.259	16.6766	30.607	17.8079	29.4153	0.126247	1		TRUE	TRUE	FALSE	FALSE	FALSE	FALSE
scaffold_17	2128569	CUFF.722.2	+	25949	26904	1	0	1	0	6.49755	6.173	6.20416	7.01431	7.51742	0.126247	1		TRUE	TRUE	FALSE	FALSE	FALSE	FALSE
scaffold_17	2128989	2128989	+	39654	40174	0	0	0	0	7.31431e-06	7.78966e-06	0	0	0.700406	0.999438			FALSE	FALSE	FALSE	FALSE	FALSE	FALSE
scaffold_17	2128989	CUFF.569.2	+	39654	40174	1	0	0	0	0.291093	0.555883	0	0.309397	1.43379e-05	0.999438			FALSE	FALSE	FALSE	FALSE	FALSE	FALSE
scaffold_17	2134014	2134014	-	518146	518771	0	1	0	0	1.97843	1.19068	21.0538	0.00059885	0.00463133	0.955312		nucl	FALSE	FALSE	FALSE	FALSE	FALSE	TRUE
scaffold_17	2134014	CUFF.544.2	-	518146	518782	0	1	0	0	10.0394	10.3058	0	5.7915	12.9229	0.955312		mito	FALSE	FALSE	FALSE	FALSE	FALSE	TRUE
scaffold_17	2520972	CUFF.640.2	-	277089	279235	3	0	0	0	0.604092	0.430196	1.65071	0.313974	0.531162	0.421389	0.2		FALSE	FALSE	FALSE	FALSE	FALSE	FALSE
scaffold_17	2520972	CUFF.640.3	-	277089	279235	0	1	0	0	1.98061	1.87397	1.53841	2.04349	1.16346	0.421389	0.2	extr	FALSE	FALSE	FALSE	FALSE	FALSE	FALSE
scaffold_17	2521002	2521002	-	420153	421558	0	0	0	0	11.3627	12.6553	15.711	10.1138	8.8259	0.273308	0	plas	FALSE	FALSE	FALSE	FALSE	FALSE	FALSE
scaffold_17	2521002	CUFF.673.2	-	420153	421558	0	1	0	0	5.13258	4.75553	1.80763	5.95338	4.39348	0.273308	0	plas	FALSE	FALSE	FALSE	FALSE	FALSE	FALSE
scaffold_17	2521262	2521262	+	402595	402789	1	0	1	0	0	0	0	0	0	0		mito	FALSE	FALSE	FALSE	FALSE	FALSE	FALSE
scaffold_17	2521262	CUFF.543.3	+	402598	402795	0	1	0	0	18.4964	0	0	19.5932	0	0		mito	FALSE	FALSE	FALSE	FALSE	FALSE	FALSE
scaffold_17	2521322	2521322	-	556751	559456	0	1	0	0	3.19755	4.323	3.3388	2.29525	5.89794	0.206949	1		FALSE	FALSE	FALSE	FALSE	FALSE	FALSE
scaffold_17	2521322	CUFF.626.2	-	556751	559461	1	0	0	0	10.6277	9.07254	14.1409	12.54	11.6426	0.206949	1		FALSE	FALSE	FALSE	FALSE	FALSE	FALSE
scaffold_17	2557959	2557959	-	57285	58515	0	0	0	0	0.000311709	0.468969	0.430057	0.232223	0.372078	0.125208		extr	FALSE	FALSE	TRUE	FALSE	FALSE	FALSE
scaffold_17	2557959	CUFF.698.2	-	57285	58515	1	0	0	0	0.0516127	4.55178e-05	0.000137842	1.09879e-05	0.000195484	0.125208		extr	FALSE	FALSE	TRUE	FALSE	FALSE	FALSE
scaffold_17	2557977	CUFF.705.2	-	82613	85373	0	0	0	1	0.481353	0.411182	1.30478	0.979275	0.973948	0.280654			FALSE	FALSE	FALSE	FALSE	FALSE	FALSE
scaffold_17	2557977	CUFF.705.3	-	82613	85373	0	0	0	1	0.587253	0.140982	0.616156	0.387758	0.315366	0.280654			FALSE	FALSE	FALSE	FALSE	FALSE	FALSE
scaffold_17	2558375	CUFF.669.2	+	483603	485967	0	2	0	0	0.129592	0.0502514	0	0.222503	0.411246	0.620449			FALSE	FALSE	FALSE	FALSE	FALSE	FALSE
scaffold_17	2558375	CUFF.669.4	+	483603	485967	1	0	0	3	0.34431	0.676172	0.481323	0.39206	0	0.620449		mito	FALSE	FALSE	FALSE	FALSE	FALSE	FALSE
scaffold_17	2594171	2594171	+	88681	90694	0	0	1	0	1.48006	1.65526	1.60649	0.748033	0.737098	0.570654	1	plas	FALSE	TRUE	FALSE	FALSE	FALSE	FALSE
scaffold_17	2594171	CUFF.732.3	+	88681	90694	0	0	0	4	0	0.669702	3.87091	0	1.35414	0.570654	1		FALSE	TRUE	FALSE	FALSE	FALSE	FALSE
scaffold_17	2594272	2594272	+	203406	203773	0	0	0	0	1.07332	1.06475e-05	0	0.374669	0	0.340269	1		FALSE	FALSE	FALSE	FALSE	FALSE	FALSE
scaffold_17	2594272	CUFF.608.2	+	203408	203728	1	1	1	0	0.651138	0.316424	0	0.342934	0	0.340269	1		FALSE	FALSE	FALSE	FALSE	FALSE	FALSE
scaffold_17	2603669	2603669	-	328163	331592	0	0	0	0	2.36871	2.63068	2.8932	2.79608	2.44471	2.25611e-05	0.5		FALSE	FALSE	FALSE	FALSE	FALSE	FALSE
scaffold_17	2603669	CUFF.607.2	-	328163	331592	1	0	0	0	4.12966e-05	4.05653e-05	0.000125552	4.61211e-05	6.89275e-05	2.25611e-05	0.5		FALSE	FALSE	FALSE	FALSE	FALSE	FALSE
scaffold_17	2644812	2644812	-	33051	33823	0	1	0	0	0	0	1282.01	0	808.599	0.00607372	1		FALSE	FALSE	FALSE	FALSE	FALSE	FALSE
scaffold_17	2644812	2644812	-	33051	33823	0	1	0	0	0	0	1282.01	0	808.599	0.0835532	1		FALSE	FALSE	FALSE	FALSE	FALSE	FALSE
scaffold_17	2644812	CUFF.923.2	-	33051	33825	2	0	0	0	38.6987	45.0017	34.3896	29.1266	23.4924	0.0835532	1	mito	FALSE	FALSE	FALSE	FALSE	FALSE	FALSE
scaffold_17	2644812	CUFF.923.3	-	33051	33825	2	0	0	0	0	2.93286	0	3.56585	0	0.00607372	1		FALSE	FALSE	FALSE	FALSE	FALSE	FALSE
scaffold_17	2644958	2644958	-	154590	155877	0	1	0	0	89.6863	79.8204	101.313	65.2376	81.5413	0.129089	0		FALSE	FALSE	FALSE	FALSE	FALSE	FALSE
scaffold_17	2644958	CUFF.583.2	-	154590	155882	1	0	0	0	26.2356	23.404	14.3215	21.458	15.571	0.129089	0		FALSE	FALSE	FALSE	FALSE	FALSE	FALSE
scaffold_17	2644961	2644961	-	156270	157213	0	0	0	0	0.562193	0.695557	0.673593	0.615258	0.278685	0.473183	1		FALSE	TRUE	FALSE	FALSE	FALSE	FALSE
scaffold_17	2644961	CUFF.633.2	-	156270	157213	2	0	0	0	0.451545	0	7.16394e-05	0.0735267	0.217085	0.473183	1		FALSE	TRUE	FALSE	FALSE	FALSE	FALSE
scaffold_17	2644987	2644987	-	174399	174786	0	1	0	0	73.2272	93.0743	125.607	108.705	65.9388	0.395727	1		FALSE	FALSE	FALSE	FALSE	FALSE	FALSE
scaffold_17	2644987	CUFF.654.2	-	174399	174792	0	0	1	1	0	0	0	0	55.9613	0.395727	1		FALSE	FALSE	FALSE	FALSE	FALSE	FALSE
scaffold_17	2645008	2645008	-	195080	195369	0	1	0	0	0.00031564	0.00025288	0	0	0	0.000168478		extr	FALSE	FALSE	FALSE	FALSE	FALSE	FALSE
scaffold_17	2645008	CUFF.646.2	-	195083	195377	1	0	1	0	1.83099	0.915431	0	0	0.98514	0.000168478			FALSE	FALSE	FALSE	FALSE	FALSE	FALSE
scaffold_17	2645013	2645013	+	199344	200309	0	0	0	0	11.8541	7.21032	10.0066	9.11831	6.10668	0.118282			FALSE	FALSE	FALSE	FALSE	FALSE	FALSE
scaffold_17	2645013	CUFF.688.2	+	199344	200282	1	0	1	0	1.31823	2.02257	1.5317	1.80954	1.77	0.118282			FALSE	FALSE	FALSE	FALSE	FALSE	FALSE
scaffold_17	2645023	2645023	-	204365	206258	0	2	0	0	6.74643	8.89444	6.65327	11.1059	7.43333	0.198272	0.25		FALSE	FALSE	FALSE	FALSE	TRUE	FALSE
scaffold_17	2645023	CUFF.613.2	-	204365	206284	0	0	1	0	2.20494	2.84711	2.9704	1.87436	3.63223	0.198272	0.25		FALSE	FALSE	FALSE	FALSE	TRUE	FALSE
scaffold_17	2645105	2645105	-	285720	287690	0	1	0	0	12.3082	14.4455	8.31795	11.196	12.8264	0.250687	0		TRUE	FALSE	FALSE	FALSE	FALSE	FALSE
scaffold_17	2645105	CUFF.614.2	-	285720	287718	0	1	0	0	8.96428	10.068	12.4819	8.78214	8.52409	0.250687	0		TRUE	FALSE	FALSE	FALSE	FALSE	FALSE
scaffold_17	2645145	2645145	-	315570	316200	0	0	0	0	0	213.353	285.625	214.045	173.57	0.0249517	1		FALSE	FALSE	FALSE	FALSE	FALSE	FALSE
scaffold_17	2645145	CUFF.621.2	-	315570	316200	1	0	0	0	4.44259	1.2545	6.62294	3.71279	5.11522	0.0249517	1		FALSE	FALSE	FALSE	FALSE	FALSE	FALSE
scaffold_17	2645164	2645164	+	331821	336518	0	0	0	0	7.24479	15.7236	0.0179382	13.2449	14.4595	0.553332	0	nucl	FALSE	TRUE	FALSE	FALSE	FALSE	FALSE
scaffold_17	2645164	CUFF.627.2	+	331821	336518	0	1	0	0	17.7197	12.5224	30.9918	15.2311	15.0542	0.553332	0		FALSE	TRUE	FALSE	FALSE	FALSE	FALSE
scaffold_17	2645207	2645207	-	362824	363835	0	1	0	0	14.6265	11.7608	8.77976	6.09069	5.77344	0.168621	0.5		FALSE	FALSE	FALSE	FALSE	TRUE	FALSE
scaffold_17	2645207	CUFF.636.2	-	362833	363841	1	0	1	0	3.94646	3.19365	3.12351	1.8076	3.88693	0.168621	0.5		FALSE	FALSE	FALSE	FALSE	TRUE	FALSE
scaffold_17	2645240	2645240	+	390437	396409	1	0	1	0	15.4233	19.6368	22.8613	18.223	20.4681	0.0796535			FALSE	FALSE	FALSE	FALSE	FALSE	FALSE
scaffold_17	2645240	CUFF.603.2	+	390437	396411	0	0	0	0	6.34016	6.53607	6.26793	5.76415	7.63827	0.0796535			FALSE	FALSE	FALSE	FALSE	FALSE	FALSE
scaffold_17	2645308	2645308	+	443228	445135	0	0	0	0	11.7368	11.0655	5.76377	15.3475	12.8534	0.681274	0		FALSE	FALSE	FALSE	FALSE	FALSE	FALSE
scaffold_17	2645308	CUFF.728.2	+	443228	445100	1	0	1	0	1.47739	4.55423	19.6008	2.07888	8.97394	0.681274	0		FALSE	FALSE	FALSE	FALSE	FALSE	FALSE
scaffold_17	2645329	2645329	+	453521	456390	0	1	0	0	21.9141	19.2806	24.0066	21.4685	21.5302	0.0682105	0.5		FALSE	FALSE	FALSE	FALSE	FALSE	FALSE
scaffold_17	2645329	CUFF.719.2	+	453521	456134	0	0	1	0	1.24817	1.47398	2.60082	1.65466	3.43178	0.0682105	0.5		FALSE	FALSE	FALSE	FALSE	FALSE	FALSE
scaffold_17	2645442	2645442	+	533962	535455	0	0	0	0	7.73703	7.62248	9.96818	5.65765	6.41755	0.364896	1		FALSE	TRUE	FALSE	FALSE	FALSE	FALSE
scaffold_17	2645442	CUFF.570.2	+	533962	535455	1	0	0	0	4.93965	5.59604	3.60535	6.10033	8.83337	0.364896	1	nucl	FALSE	TRUE	FALSE	FALSE	FALSE	FALSE
scaffold_17	2645482	2645482	+	565475	566903	0	0	1	0	11.4437	8.06517	2.7475	8.23578	8.42216	0.513543			FALSE	FALSE	FALSE	FALSE	FALSE	FALSE
scaffold_17	2645482	CUFF.555.2	+	565475	566925	0	0	1	0	6.71459	6.94376	14.5292	6.88919	7.71098	0.513543		nucl	FALSE	FALSE	FALSE	FALSE	FALSE	FALSE
scaffold_17	2673672	CUFF.590.3	+	105581	112109	0	0	0	0	11.4648	12.9973	7.31112	5.93166	11.685	0.392259	0	extr	FALSE	TRUE	FALSE	FALSE	FALSE	FALSE
scaffold_17	2673672	CUFF.590.4	+	105581	112109	0	1	0	0	7.33721	4.38961	11.0775	2.31961	6.08546	0.392259	0	extr	FALSE	TRUE	FALSE	FALSE	FALSE	FALSE
scaffold_17	2673798	CUFF.592.2	+	490235	492129	0	0	0	0	0.399327	0.566528	0.57513	1.05233	1.60374	0.27404			FALSE	FALSE	FALSE	FALSE	TRUE	FALSE
scaffold_17	2673798	CUFF.592.3	+	490235	492129	1	0	0	0	0.412523	0.486326	1.78365e-05	0.432247	0.880685	0.27404			FALSE	FALSE	FALSE	FALSE	TRUE	FALSE
scaffold_17	2673806	CUFF.682.3	-	536493	538985	0	0	0	0	1.91422	3.20692	1.76364	3.43328	3.00783	0.554086			FALSE	FALSE	FALSE	FALSE	FALSE	FALSE
scaffold_17	2673806	CUFF.682.4	-	536493	538985	1	0	1	3	2.04526	0.585845	4.97397	2.20962	2.07705	0.554086			FALSE	FALSE	FALSE	FALSE	FALSE	FALSE
scaffold_17	2694090	CUFF.658.2	+	217344	221645	0	0	0	4	2.63027	1.89826	1.59407	1.75701	1.2583	0.263318	1		FALSE	FALSE	FALSE	FALSE	FALSE	FALSE
scaffold_17	2694090	CUFF.658.2	+	217344	221645	0	0	0	4	2.63027	1.89826	1.59407	1.75701	1.2583	0.278977	1		FALSE	FALSE	FALSE	FALSE	FALSE	FALSE
scaffold_17	2694090	CUFF.658.3	+	217344	221645	0	1	0	4	0.526593	0.000308057	0.00943261	0.470548	0.752814	0.278977	1		FALSE	FALSE	FALSE	FALSE	FALSE	FALSE
scaffold_17	2694090	CUFF.658.4	+	217344	221645	0	0	0	4	0.000256426	0.522203	0.599061	3.00839e-05	7.07102e-05	0.263318	1		FALSE	FALSE	FALSE	FALSE	FALSE	FALSE
scaffold_18	1176926	1176926	-	325604	328165	0	1	0	0	74.7577	75.6993	74.9791	72.6191	85.2833	0.0484055	0.25	extr	FALSE	FALSE	TRUE	FALSE	FALSE	FALSE
scaffold_18	1176926	CUFF.2893.2	-	325604	328190	1	0	0	0	13.2304	13.3385	14.7972	10.2155	11.1149	0.0484055	0.25	extr	FALSE	FALSE	TRUE	FALSE	FALSE	FALSE
scaffold_18	2137106	2137106	+	308213	308578	1	0	0	0	1.53471	1.13061	5.92276e-05	1.1355e-05	5.43505e-05	0.804248			FALSE	FALSE	FALSE	FALSE	FALSE	FALSE
scaffold_18	2137106	CUFF.2838.2	+	308216	308578	0	1	0	0	0.303684	0	2.36325	1.25391	0.787424	0.804248			FALSE	FALSE	FALSE	FALSE	FALSE	FALSE
scaffold_18	2558515	CUFF.2988.2	+	121385	121997	0	0	1	0	0.00024448	0.192447	1.26122	1.24288	0.870354	0.593153		mito	FALSE	FALSE	FALSE	FALSE	FALSE	FALSE
scaffold_18	2558515	CUFF.2988.3	+	121385	121997	1	0	0	0	0.657822	7.87465e-05	0	2.46444e-05	0.60668	0.593153		mito	FALSE	FALSE	FALSE	FALSE	FALSE	FALSE
scaffold_18	2558538	2558538	-	151166	155360	0	1	0	0	12.5963	13.0712	12.9231	13.6392	14.2457	0.146663	0	nucl	FALSE	FALSE	FALSE	FALSE	FALSE	FALSE
scaffold_18	2558538	CUFF.2990.2	-	151166	155362	1	0	0	0	0.000237502	0.6019	2.85922	0.000398407	0.963111	0.146663	0	nucl	FALSE	FALSE	FALSE	FALSE	FALSE	FALSE
scaffold_18	2558612	2558612	+	244000	245033	0	0	1	0	0.874554	1.02256e-05	0.927542	1.97061	8.91855e-05	0.60462	1	mito	FALSE	FALSE	FALSE	FALSE	FALSE	FALSE
scaffold_18	2558612	CUFF.2867.2	+	244000	245035	1	0	0	0	0.78919	0.690916	0.552041	0.357757	0.708803	0.60462	1		FALSE	FALSE	FALSE	FALSE	FALSE	FALSE
scaffold_18	2558813	CUFF.2897.2	-	449392	452290	0	0	0	5	0.338926	0.397612	0.757316	0.426007	0.508174	0.415348		nucl	FALSE	FALSE	FALSE	FALSE	FALSE	FALSE
scaffold_18	2558813	CUFF.2897.3	-	449392	452290	0	1	0	0	0.30054	0.117151	0	0.239363	0.165703	0.415348			FALSE	FALSE	FALSE	FALSE	FALSE	FALSE
scaffold_18	2594713	CUFF.2974.2	-	144539	148616	0	0	0	3	0.867056	0.603614	0.969054	0.38864	0.36056	0.332202	1		FALSE	FALSE	FALSE	FALSE	FALSE	FALSE
scaffold_18	2594713	CUFF.2974.3	-	144539	148616	0	0	0	3	0.367526	0.318591	0.511938	0.605556	0.2235	0.332202	1		FALSE	FALSE	FALSE	FALSE	FALSE	FALSE
scaffold_18	2594759	2594759	+	212110	213068	0	0	0	0	0.461046	0.0735315	0	0.162524	0.162718	0.000876224			FALSE	FALSE	FALSE	FALSE	FALSE	FALSE
scaffold_18	2594759	CUFF.2877.2	+	212110	213068	1	0	0	0	0.00035543	0.00017779	0	0.00033547	0.00018357	0.000876224			FALSE	FALSE	FALSE	FALSE	FALSE	FALSE
scaffold_18	2595011	2595011	-	474596	477159	0	0	0	0	0.0427783	0.0432943	0.178397	0.192536	0.258724	0.0142134		nucl	FALSE	FALSE	FALSE	FALSE	FALSE	FALSE
scaffold_18	2595011	CUFF.2989.4	-	474596	477159	1	0	0	0	0.00266349	0.000219322	0.000559109	0.000929312	7.42918e-06	0.0142134		nucl	FALSE	FALSE	FALSE	FALSE	FALSE	FALSE
scaffold_18	2645498	2645498	-	41306	42666	0	1	0	0	101.788	105.457	69.0817	34.7031	31.5761	0.0547286	0.5		FALSE	TRUE	FALSE	FALSE	FALSE	FALSE
scaffold_18	2645498	CUFF.2942.2	-	41306	42692	1	1	0	0	22.3823	22.2396	9.71965	6.40254	7.76382	0.0547286	0.5		FALSE	TRUE	FALSE	FALSE	FALSE	FALSE
scaffold_18	2645657	2645657	-	221358	222283	0	1	0	0	14.9899	21.9244	15.7576	13.0831	20.8314	0.0734444	0		FALSE	FALSE	FALSE	FALSE	FALSE	FALSE
scaffold_18	2645657	CUFF.2864.2	-	221358	222324	1	0	0	0	6.97892	12.6049	9.68417	7.30334	12.9265	0.0734444	0	mito	FALSE	FALSE	FALSE	FALSE	FALSE	FALSE
scaffold_18	2645659	2645659	-	222631	223879	0	1	0	0	6.2783	5.72355	4.74121	4.57389	5.54894	0.215628	1	plas	FALSE	FALSE	FALSE	FALSE	FALSE	FALSE
scaffold_18	2645659	CUFF.2862.1	-	222631	223886	1	0	0	0	1.55415	0.807033	2.1736	0.983548	2.6079	0.215628	1		FALSE	FALSE	FALSE	FALSE	FALSE	FALSE
scaffold_18	2645730	2645730	+	269721	270418	0	1	1	0	6.76522	4.3697	7.62508	5.81935	23.3115	0.507731		nucl	FALSE	FALSE	FALSE	FALSE	FALSE	FALSE
scaffold_18	2645730	CUFF.2943.3	+	269721	270125	1	0	1	0	5.88096	3.03413	11.9625	3.30127	4.79003	0.507731		nucl	FALSE	FALSE	FALSE	FALSE	FALSE	FALSE
scaffold_18	2645773	2645773	+	300370	301565	0	0	0	0	4.18879	2.9687	4.38357	2.90416	4.28468	0.14742		nucl	FALSE	FALSE	FALSE	FALSE	FALSE	FALSE
scaffold_18	2645773	CUFF.2841.3	+	300370	301565	1	0	0	0	6.58489e-05	0.723042	6.23023e-05	5.00606e-05	7.17219e-05	0.14742			FALSE	FALSE	FALSE	FALSE	FALSE	FALSE
scaffold_18	2645850	2645850	-	373209	375927	0	1	0	0	40.7467	47.4954	30.7075	37.7898	31.5934	0.256115	0		FALSE	FALSE	FALSE	FALSE	FALSE	FALSE
scaffold_18	2645850	CUFF.2993.2	-	373209	375927	0	0	0	0	5.42301	7.59599	18.0665	5.39358	2.8643	0.256115	0		FALSE	FALSE	FALSE	FALSE	FALSE	FALSE
scaffold_18	2645853	2645853	+	376332	379183	0	1	0	0	13.0662	10.9565	8.81226	13.2165	9.8966	0.288652	0.5	mito	FALSE	FALSE	FALSE	FALSE	FALSE	TRUE
scaffold_18	2645853	CUFF.2981.2	+	376332	379183	0	0	0	5	7.37946	4.754	4.03835	14.0004	9.02379	0.288652	0.5	cyto	FALSE	FALSE	FALSE	FALSE	FALSE	TRUE
scaffold_18	2645906	2645906	+	454417	457666	0	0	1	0	7.23812	7.59584	7.99807	8.74325	7.68955	0.116937	0.666667	nucl	FALSE	FALSE	FALSE	FALSE	FALSE	FALSE
scaffold_18	2645906	CUFF.2894.2	+	454417	457666	0	0	0	5	13.8214	12.8074	9.9525	12.8739	12.0573	0.116937	0.666667	nucl	FALSE	FALSE	FALSE	FALSE	FALSE	FALSE
scaffold_18	2673857	2673857	-	129410	132899	1	1	0	0	5.87138	5.80485	9.6652	5.85434	6.1605	0.282381	0.333333		FALSE	FALSE	FALSE	FALSE	TRUE	FALSE
scaffold_18	2673857	CUFF.2875.2	-	129410	132902	0	0	0	0	1.66287	1.63972	0	1.63618	2.78602	0.282381	0.333333		FALSE	FALSE	FALSE	FALSE	TRUE	FALSE
scaffold_18	2673947	2673947	-	385924	387073	0	2	1	0	3.75181	0.00206589	9.75335	0.00394453	0.017836	0.825549			FALSE	FALSE	FALSE	FALSE	FALSE	FALSE
scaffold_18	2673947	CUFF.2921.2	-	385924	387090	0	0	0	1	0.000726595	2.57054	0	2.12676	2.0972	0.208657			FALSE	FALSE	FALSE	FALSE	FALSE	FALSE
scaffold_18	2673947	CUFF.2921.3	-	385924	387090	0	1	0	0	6.10303	9.53656	0.00579611	7.0885	5.16048	0.208657			FALSE	FALSE	FALSE	FALSE	FALSE	FALSE
scaffold_18	2673947	CUFF.2921.3	-	385924	387090	0	1	0	0	6.10303	9.53656	0.00579611	7.0885	5.16048	0.825549			FALSE	FALSE	FALSE	FALSE	FALSE	FALSE
scaffold_18	2681983	2681983	-	282062	283847	1	0	0	0	0.512516	0.529303	0.0009539	0.378552	0.00090799	0.972361	0.4		FALSE	FALSE	FALSE	FALSE	FALSE	FALSE
scaffold_18	2681983	CUFF.2891.3	-	282062	283847	0	0	0	0	0.000588448	0.000529379	0.576568	1.63853e-05	0.530984	0.972361	0.4		FALSE	FALSE	FALSE	FALSE	FALSE	FALSE
scaffold_18	2707197	2707197	+	209399	210593	0	0	1	0	12.4929	9.87826	13.4201	10.3081	29.3228	0.0476012	0.454545	mito	FALSE	TRUE	FALSE	FALSE	TRUE	FALSE
scaffold_18	2707197	CUFF.2978.2	+	209399	210594	1	0	0	0	3.06228	3.11669	3.35993	3.56481	8.52681	0.0476012	0.454545		FALSE	TRUE	FALSE	FALSE	TRUE	FALSE
scaffold_18	2753959	2753959	-	265425	267826	0	0	0	0	0.34832	1.13843	0.914219	0.676146	1.98141	0.568545		nucl	FALSE	FALSE	FALSE	FALSE	FALSE	FALSE
scaffold_18	2753959	CUFF.2847.2	-	265425	267826	1	0	0	0	0.681898	0.000300214	0	0.847822	0.000254724	0.568545			FALSE	FALSE	FALSE	FALSE	FALSE	FALSE
scaffold_18	2753989	2753989	-	341470	343402	0	1	0	0	87.1614	62.3201	88.2841	62.3169	60.8989	0.0523981	1		FALSE	FALSE	FALSE	FALSE	FALSE	FALSE
scaffold_18	2753989	CUFF.2959.2	-	341470	343429	0	0	1	1	33.0823	24.3511	28.8482	25.5761	23.9733	0.0523981	1		FALSE	FALSE	FALSE	FALSE	FALSE	FALSE
scaffold_18	86270	CUFF.2972.2	+	197024	197986	0	1	0	0	24.4789	18.0467	10.3041	21.1306	24.2293	0.32656		mito	FALSE	FALSE	FALSE	FALSE	FALSE	FALSE
scaffold_18	86270	CUFF.2972.3	+	197024	197986	0	0	0	1	0	0.00037474	9.20636	1.29573	0	0.32656		mito	FALSE	FALSE	FALSE	FALSE	FALSE	FALSE
scaffold_2	1037222	1037222	-	1711263	1712393	0	0	0	0	405.314	349.871	473.389	425.158	413.291	0.00830934	1		FALSE	FALSE	FALSE	FALSE	FALSE	FALSE
scaffold_2	1037222	CUFF.6204.2	-	1711263	1712393	1	0	1	2	1.02641	3.78098	0	3.61678	3.57831	0.00830934	1		FALSE	FALSE	FALSE	FALSE	FALSE	FALSE
scaffold_2	1037325	1037325	-	797210	798194	1	0	0	0	6.07966	4.44662	4.70663	4.61193	5.29114	0.250072			FALSE	FALSE	FALSE	FALSE	FALSE	FALSE
scaffold_2	1037325	CUFF.5950.2	-	797210	798194	0	0	0	0	3.70756	5.22724	4.02591	3.48397	2.60599	0.250072			FALSE	FALSE	FALSE	FALSE	FALSE	FALSE
scaffold_2	1039640	1039640	-	3289935	3290589	0	0	0	0	27.627	21.0604	18.4223	17.1977	14.6941	0.110513	0.75		FALSE	FALSE	FALSE	FALSE	FALSE	FALSE
scaffold_2	1039640	CUFF.6375.3	-	3289935	3290589	2	0	0	0	12.6749	11.0243	5.94873	7.79972	8.23397	0.110513	0.75		FALSE	FALSE	FALSE	FALSE	FALSE	FALSE
scaffold_2	1082066	CUFF.7057.2	-	2804618	2805851	0	1	0	0	2.23998	2.20414	3.70901	2.08731	3.63176	0.0803479		mito	FALSE	FALSE	FALSE	FALSE	FALSE	FALSE
scaffold_2	1082066	CUFF.7057.3	-	2804618	2805851	0	0	0	0	17.7998	18.2238	19.5206	16.3498	15.474	0.0803479		mito	FALSE	FALSE	FALSE	FALSE	FALSE	FALSE
scaffold_2	1082776	1082776	-	1937914	1938585	1	1	0	0	0	0	0	0	0.0011521	7.33518e-05		mito	FALSE	FALSE	FALSE	FALSE	FALSE	FALSE
scaffold_2	1082776	CUFF.6476.2	-	1937914	1938590	0	0	0	0	0.197558	1.34175	0	6.93133	13.1138	7.33518e-05		mito	FALSE	FALSE	FALSE	FALSE	FALSE	FALSE
scaffold_2	1082935	1082935	+	1634848	1636619	0	1	1	0	14.4932	6.26616	15.0491	7.93612	12.9926	0.33825	0.428571	plas	FALSE	TRUE	FALSE	FALSE	FALSE	FALSE
scaffold_2	1082935	CUFF.6240.2	+	1634848	1636622	0	0	0	0	6.82087	4.15279	0	3.19146	5.87923	0.33825	0.428571	plas	FALSE	TRUE	FALSE	FALSE	FALSE	FALSE
scaffold_2	1107799	1107799	+	3013779	3014255	1	0	0	0	2.29312e-05	0	0	0.525986	3.42283e-05	0.230578		nucl	FALSE	FALSE	FALSE	FALSE	FALSE	FALSE
scaffold_2	1107799	CUFF.5754.2	+	3013779	3014255	0	1	0	0	0.58633	0.582333	0	1.69627	0.604398	0.230578		nucl	FALSE	FALSE	FALSE	FALSE	FALSE	FALSE
scaffold_2	1115779	CUFF.6029.3	-	2932490	2935512	0	0	0	0	20.7578	17.1001	13.5692	27.7112	16.2424	0.224456			FALSE	TRUE	FALSE	FALSE	FALSE	FALSE
scaffold_2	1115779	CUFF.6029.4	-	2932490	2935512	1	0	0	0	22.5119	16.0573	18.0499	20.9438	24.0434	0.224456			FALSE	TRUE	FALSE	FALSE	FALSE	FALSE
scaffold_2	1135989	1135989	-	3344139	3347199	0	1	1	0	4.72279	4.34771	5.41216	3.85981	4.40818	0.12675	0		FALSE	FALSE	FALSE	FALSE	FALSE	FALSE
scaffold_2	1135989	CUFF.6494.2	-	3344272	3347199	0	1	1	0	2.40945	2.50712	2.32034	1.30875	2.52978	0.12675	0	mito	FALSE	FALSE	FALSE	FALSE	FALSE	FALSE
scaffold_2	1136024	1136024	-	3380815	3382234	0	0	0	0	1.56345	1.36503	2.1364	1.56636	1.91206	0.290459	0		FALSE	TRUE	FALSE	FALSE	FALSE	FALSE
scaffold_2	1136024	CUFF.6911.2	-	3380815	3382234	1	0	0	0	0.560124	0.599597	0	0.305149	1.90298e-05	0.290459	0		FALSE	TRUE	FALSE	FALSE	FALSE	FALSE
scaffold_2	1140082	CUFF.6358.2	+	405607	408598	0	0	0	2	7.83985	4.40424	6.96196	6.58002	5.65761	0.12718			FALSE	FALSE	FALSE	FALSE	FALSE	FALSE
scaffold_2	1140082	CUFF.6358.3	+	405607	408598	0	0	0	1	3.1948	2.35387	2.10867	1.81635	2.18252	0.12718			FALSE	FALSE	FALSE	FALSE	FALSE	FALSE
scaffold_2	1140208	1140208	+	237105	237925	0	0	0	0	1.7097	2.45881	0	2.26248	1.84933	0.269312			FALSE	FALSE	FALSE	FALSE	FALSE	FALSE
scaffold_2	1140208	CUFF.7050.2	+	237105	237925	1	0	0	0	2.87589	2.59901	0	1.49416	1.90791	0.269312			FALSE	FALSE	FALSE	FALSE	FALSE	FALSE
scaffold_2	1140310	CUFF.6509.2	+	99626	103703	1	0	0	0	2.57653	6.02477	6.34795	5.38485	4.53052	0.388237	0	nucl	FALSE	FALSE	FALSE	FALSE	FALSE	FALSE
scaffold_2	1140310	CUFF.6509.2	+	99626	103703	1	0	0	0	2.57653	6.02477	6.34795	5.38485	4.53052	0.421521	0	nucl	FALSE	FALSE	FALSE	FALSE	FALSE	FALSE
scaffold_2	1140310	CUFF.6509.3	+	99626	103703	0	0	0	0	2.26853	0.00180167	0.000152444	2.09247	1.99704	0.388237	0	nucl	FALSE	FALSE	FALSE	FALSE	FALSE	FALSE
scaffold_2	1140310	CUFF.6509.4	+	99626	103703	0	0	1	0	3.5868	1.88683	3.001	0.00774709	0.881357	0.421521	0	nucl	FALSE	FALSE	FALSE	FALSE	FALSE	FALSE
scaffold_2	1166658	CUFF.6458.2	-	2792061	2794208	0	0	0	0	4.74451	6.92168	0.00148774	1.84129	9.59119	0.390452	0		TRUE	TRUE	FALSE	FALSE	FALSE	FALSE
scaffold_2	1166658	CUFF.6458.3	-	2792061	2794208	0	1	0	0	13.4969	14.8472	24.3516	19.4365	12.302	0.390452	0		TRUE	TRUE	FALSE	FALSE	FALSE	FALSE
scaffold_2	1186429	CUFF.6876.4	-	111159	112858	1	0	0	0	0.395847	1.35231	0	0.423037	0.592423	0.474388			FALSE	FALSE	FALSE	FALSE	FALSE	FALSE
scaffold_2	1186429	CUFF.6876.5	-	111159	112858	0	0	0	0	1.7835	0.650531	2.72829	2.19088	1.46798	0.474388			FALSE	FALSE	FALSE	FALSE	FALSE	FALSE
scaffold_2	1193621	1193621	-	3521931	3523161	0	1	0	0	72.7283	83.8284	92.623	90.4682	68.1629	0.101398	1		FALSE	FALSE	FALSE	FALSE	FALSE	FALSE
scaffold_2	1193621	1193621	-	3521931	3523161	0	1	0	0	72.7283	83.8284	92.623	90.4682	68.1629	0.102517	1		FALSE	FALSE	FALSE	FALSE	FALSE	FALSE
scaffold_2	1193621	CUFF.6598.2	-	3521931	3523170	0	0	1	1	14.4761	11.6858	12.4365	7.37467	17.0471	0.101398	1		FALSE	FALSE	FALSE	FALSE	FALSE	FALSE
scaffold_2	1193621	CUFF.6598.3	-	3521931	3523170	0	0	1	2	38.7945	40.5279	34.5048	49.2054	31.6039	0.102517	1		FALSE	FALSE	FALSE	FALSE	FALSE	FALSE
scaffold_2	1195803	1195803	+	2673517	2675397	0	1	1	0	129.766	110.274	118.077	103.829	112.712	0.0619106	0.25		FALSE	TRUE	FALSE	FALSE	FALSE	FALSE
scaffold_2	1195803	CUFF.6035.2	+	2673517	2675446	0	0	0	1	226.317	172.002	212.769	176.542	166.364	0.0619106	0.25		FALSE	TRUE	FALSE	FALSE	FALSE	FALSE
scaffold_2	1205988	1205988	-	3148020	3149451	0	2	0	0	7.12619	7.7589	11.4218	8.45606	8.87595	0.287702	1		TRUE	FALSE	FALSE	FALSE	FALSE	FALSE
scaffold_2	1205988	CUFF.6647.2	-	3148575	3149475	1	0	2	0	8.90638	5.75334	4.98252	7.84453	7.68114	0.287702	1		TRUE	FALSE	FALSE	FALSE	FALSE	FALSE
scaffold_2	1208728	CUFF.7085.2	-	2623811	2625652	0	1	1	0	1.82166e-05	0	0	0.125811	6.39769e-05	0.0606647		mito	FALSE	TRUE	FALSE	FALSE	FALSE	FALSE
scaffold_2	1208728	CUFF.7085.3	-	2623811	2625652	0	0	0	0	1.37482	2.14135	1.30575	1.57844	1.55384	0.0606647		mito	FALSE	TRUE	FALSE	FALSE	FALSE	FALSE
scaffold_2	1234151	1234151	-	1443654	1448496	0	1	0	0	17.0965	11.2922	25.9463	12.2939	7.8166	0.410608	0		FALSE	TRUE	FALSE	FALSE	FALSE	FALSE
scaffold_2	1234151	CUFF.6379.2	-	1443654	1448499	0	1	0	0	23.3776	31.3164	17.1665	21.5352	24.6646	0.410608	0		FALSE	TRUE	FALSE	FALSE	FALSE	FALSE
scaffold_2	1250647	1250647	+	2980616	2981425	0	0	0	0	32.0488	31.6609	22.8978	34.7682	31.4631	0.311372	0		FALSE	FALSE	FALSE	FALSE	FALSE	FALSE
scaffold_2	1250647	CUFF.6888.2	+	2980616	2981425	1	0	0	0	37.0957	20.8856	44.8891	34.4372	22.4753	0.311372	0		FALSE	FALSE	FALSE	FALSE	FALSE	FALSE
scaffold_2	1338362	CUFF.6662.2	+	132884	135115	1	0	0	0	0.645575	0.283077	0.628865	0.287773	0.259921	0.21323			FALSE	FALSE	FALSE	FALSE	FALSE	FALSE
scaffold_2	1338362	CUFF.6662.3	+	132884	135115	2	0	0	0	0.147079	4.71217e-05	0.00428847	1.12573e-05	0.43988	0.53306			FALSE	FALSE	FALSE	FALSE	FALSE	FALSE
scaffold_2	1338362	CUFF.6662.4	+	132884	135115	1	0	0	0	0.484457	0.331367	0.556329	0.332855	0.411586	0.21323			FALSE	FALSE	FALSE	FALSE	FALSE	FALSE
scaffold_2	1338362	CUFF.6662.4	+	132884	135115	1	0	0	0	0.484457	0.331367	0.556329	0.332855	0.411586	0.53306			FALSE	FALSE	FALSE	FALSE	FALSE	FALSE
scaffold_2	2142624	2142624	+	502600	503195	0	0	0	0	1.0188	0.00191101	1.08533	0.79948	0.728523	0.544816		extr	FALSE	FALSE	TRUE	FALSE	FALSE	FALSE
scaffold_2	2142624	CUFF.6780.2	+	502603	503195	1	1	0	0	0.594002	0.550936	4.76587e-05	0.127092	3.85419e-05	0.544816			FALSE	FALSE	TRUE	FALSE	FALSE	FALSE
scaffold_2	2143194	2143194	-	586570	588072	0	0	0	0	5.097	4.75761	2.37988	3.20178	5.68432	0.403903	0		FALSE	FALSE	FALSE	FALSE	FALSE	FALSE
scaffold_2	2143194	CUFF.6070.2	-	586570	588072	1	0	0	0	1.02236	1.79613	3.59595	1.74423	1.81055	0.403903	0		FALSE	FALSE	FALSE	FALSE	FALSE	FALSE
scaffold_2	2143269	2143269	+	598782	599290	1	0	0	0	3.14732	1.87404	0.938922	0.425344	0.0641819	0.339657			FALSE	FALSE	FALSE	FALSE	FALSE	FALSE
scaffold_2	2143269	CUFF.6777.2	+	598782	599177	0	0	2	0	0.00929102	2.17534	0	0.000208418	6.55811	0.890893			FALSE	FALSE	FALSE	FALSE	FALSE	FALSE
scaffold_2	2143269	CUFF.6777.3	+	598782	599177	0	0	1	0	4.30705	1.59869	1.93638	2.68052	6.03617e-05	0.339657			FALSE	FALSE	FALSE	FALSE	FALSE	FALSE
scaffold_2	2143269	CUFF.6777.3	+	598782	599177	0	0	1	0	4.30705	1.59869	1.93638	2.68052	6.03617e-05	0.890893			FALSE	FALSE	FALSE	FALSE	FALSE	FALSE
scaffold_2	2144432	2144432	-	723769	724446	0	0	0	0	1.85058	1.07609	1.88507	7.49006e-05	2.40603	3.88662e-05		mito	FALSE	FALSE	FALSE	FALSE	FALSE	FALSE
scaffold_2	2144432	2144432	-	723769	724446	0	0	0	0	1.85058	1.07609	1.88507	7.49006e-05	2.40603	0.715425		mito	FALSE	FALSE	FALSE	FALSE	FALSE	FALSE
scaffold_2	2144432	CUFF.6661.2	-	723769	724446	1	0	0	0	8.57798e-05	3.26991e-05	4.23105e-05	2.05077e-05	0	3.88662e-05			FALSE	FALSE	FALSE	FALSE	FALSE	FALSE
scaffold_2	2144432	CUFF.6661.3	-	723769	724446	1	0	0	0	0.967218	2.27338	1.88746e-05	2.19182	1.04846	0.715425			FALSE	FALSE	FALSE	FALSE	FALSE	FALSE
scaffold_2	2144733	2144733	-	746050	747510	1	1	0	0	25.4637	31.675	30.2217	26.878	33.2284	0.0246103		plas	FALSE	FALSE	FALSE	FALSE	FALSE	FALSE
scaffold_2	2144733	CUFF.7061.2	-	746369	747533	0	0	1	0	23.504	29.3251	27.4254	24.5116	28.8192	0.0246103			FALSE	FALSE	FALSE	FALSE	FALSE	FALSE
scaffold_2	2146176	2146176	+	905632	906135	1	0	1	0	2.90826	1.98559	2.5563	2.3966	2.38579	0.533313			FALSE	FALSE	FALSE	FALSE	FALSE	FALSE
scaffold_2	2146176	CUFF.6216.2	+	905640	906109	0	2	0	0	0.0153899	2.73484	0	0	1.82247	0.333974			FALSE	FALSE	FALSE	FALSE	FALSE	FALSE
scaffold_2	2146176	CUFF.6216.3	+	905678	906109	0	1	0	0	0.949719	3.72861	0	2.67289	6.32455	0.333974			FALSE	FALSE	FALSE	FALSE	FALSE	FALSE
scaffold_2	2146176	CUFF.6216.3	+	905678	906109	0	1	0	0	0.949719	3.72861	0	2.67289	6.32455	0.533313			FALSE	FALSE	FALSE	FALSE	FALSE	FALSE
scaffold_2	2148653	2148653	+	1147672	1148271	1	0	1	0	0.593913	0.337764	0	1.09391	0.43854	0.789603			FALSE	FALSE	FALSE	FALSE	FALSE	FALSE
scaffold_2	2148653	CUFF.5807.2	+	1147672	1148273	0	0	0	0	0.000135295	0.428886	0	0.000828704	1.52982	0.789603			FALSE	FALSE	FALSE	FALSE	FALSE	FALSE
scaffold_2	2148665	2148665	-	1153036	1154967	0	1	0	0	6.06167	4.19672	5.35975	4.57924	2.41126	0.39291	1		FALSE	FALSE	FALSE	FALSE	FALSE	FALSE
scaffold_2	2148665	CUFF.6629.2	-	1153036	1154967	2	0	0	0	1.21909	1.84251	0.32624	1.35424	3.04795	0.39291	1		FALSE	FALSE	FALSE	FALSE	FALSE	FALSE
scaffold_2	2151512	CUFF.6857.2	-	1453233	1455583	0	0	1	0	3.01606	3.43475	2.10038	3.93163	4.28177	0.459236	0		FALSE	TRUE	FALSE	TRUE	FALSE	FALSE
scaffold_2	2151512	CUFF.6857.3	-	1453233	1455583	0	0	0	0	1.72413	1.33276	4.38193	1.58229	2.65473	0.459236	0		FALSE	TRUE	FALSE	TRUE	FALSE	FALSE
scaffold_2	2152149	2152149	+	1510937	1512480	0	1	1	0	29.6272	38.4628	43.0564	33.9687	51.7596	0.0657652			FALSE	FALSE	FALSE	FALSE	FALSE	FALSE
scaffold_2	2152149	CUFF.6947.2	+	1510937	1512490	1	1	0	1	34.4156	46.851	59.9972	44.3042	61.2589	0.0657652		mito	FALSE	FALSE	FALSE	FALSE	FALSE	FALSE
scaffold_2	2152180	2152180	-	1516824	1517408	1	0	0	0	4.42319	4.21791	0	2.32098	1.46667	0.215214	1		FALSE	FALSE	FALSE	FALSE	FALSE	FALSE
scaffold_2	2152180	CUFF.5747.2	-	1516856	1517387	0	1	1	0	10.9766	13.435	24.369	18.18	23.2621	0.215214	1		FALSE	FALSE	FALSE	FALSE	FALSE	FALSE
scaffold_2	2156799	2156799	+	1994647	1996027	0	0	1	0	7.41101	7.60609	28.071	14.4538	67.5265	0.0889382	1		FALSE	FALSE	FALSE	FALSE	FALSE	FALSE
scaffold_2	2156799	CUFF.6592.2	+	1994647	1996035	1	0	0	0	1.41125	0.323624	0	0.700788	8.71247	0.0889382	1		FALSE	FALSE	FALSE	FALSE	FALSE	FALSE
scaffold_2	2164133	2164133	+	2571338	2573989	1	0	0	0	28.1526	28.1709	39.8921	29.0836	37.8247	0.0247384		nucl	FALSE	FALSE	FALSE	FALSE	FALSE	FALSE
scaffold_2	2164133	CUFF.6349.2	+	2571338	2573502	0	0	1	0	18.3913	17.8407	24.0373	18.2629	23.1503	0.0247384			FALSE	FALSE	FALSE	FALSE	FALSE	FALSE
scaffold_2	2166292	2166292	+	2783120	2784076	0	1	1	0	1.54562	1.73055	0.43816	1.18359	1.93179	0.345945			FALSE	FALSE	FALSE	FALSE	FALSE	FALSE
scaffold_2	2166292	CUFF.7023.2	+	2783120	2783599	0	0	1	0	0.581117	0.599886	0	0.778766	0.000137961	0.345945			FALSE	FALSE	FALSE	FALSE	FALSE	FALSE
scaffold_2	2166692	2166692	+	2813991	2814940	0	0	1	0	17.0467	15.2046	22.6135	26.7444	15.2601	0.315194			FALSE	FALSE	FALSE	FALSE	FALSE	FALSE
scaffold_2	2166692	CUFF.6226.2	+	2813991	2814948	1	0	0	0	14.3019	26.5836	18.7088	16.3815	16.0118	0.315194			FALSE	FALSE	FALSE	FALSE	FALSE	FALSE
scaffold_2	2168856	CUFF.6179.2	-	3002690	3003118	0	0	0	0	26.676	18.4524	31.3165	17.8212	13.9457	0.0956517			FALSE	FALSE	FALSE	FALSE	FALSE	FALSE
scaffold_2	2168856	CUFF.6179.3	-	3002690	3003118	1	0	0	0	5.68302	3.21603	3.9943	2.18382	4.09986	0.0956517			FALSE	FALSE	FALSE	FALSE	FALSE	FALSE
scaffold_2	2170019	2170019	+	3102486	3102863	0	0	1	0	204.716	182.11	354.898	202.232	214.689	0.0360541	1	nucl	FALSE	FALSE	FALSE	FALSE	FALSE	FALSE
scaffold_2	2170019	CUFF.6810.2	+	3102488	3102879	1	1	0	0	58.0178	43.513	91.1969	43.9383	50.7035	0.0360541	1		FALSE	FALSE	FALSE	FALSE	FALSE	FALSE
scaffold_2	2170876	2170876	+	3175809	3176360	1	0	1	0	5.23158	3.15731	0.000868562	5.0259	6.53778	0.572258			FALSE	FALSE	FALSE	FALSE	FALSE	FALSE
scaffold_2	2170876	CUFF.6223.2	+	3175809	3176378	0	0	0	0	0	0.499461	4.08736	0.000521629	0	0.572258			FALSE	FALSE	FALSE	FALSE	FALSE	FALSE
[truncated: 3,068 more rows]

## Sheet: Named Genes
Scaffold ID	Gene ID	Transcript ID	Strand	Transcript Start	Transcript End	Retention	Alt. 5' SS	Alt 3' SS	Skipped	Vegetative	Vegetative Ind.	Aggregates	Primordia	Mushroom	TCS	Inv. Jaccard	Location	Transcription Factor	Cazyme	Secreted	CP450	Metabolic	Alt. SubCell Loc.	Name
scaffold_1	1037574	1037574	-	2205722	2206949	0	1	0	0	28.5513	34.1013	26.4462	27.1249	19.0459	0.227059	0.5		FALSE	FALSE	FALSE	FALSE	FALSE	FALSE
scaffold_1	1037574	CUFF.3573.1	-	2205722	2206967	1	0	0	0	3.85892	3.71387	5.01014	4.7094	11.1137	0.227059	0.5		FALSE	FALSE	FALSE	FALSE	FALSE	FALSE
scaffold_1	1037687	1037687	-	1354556	1355159	0	1	1	0	19.9147	30.7366	13.9935	29.9754	23.9375	0.323196	1	nucl	FALSE	FALSE	FALSE	FALSE	FALSE	FALSE
scaffold_1	1037687	CUFF.3470.2	-	1354556	1355166	0	0	0	1	54.7244	31.6018	82.2813	50.6163	52.1338	0.323196	1	nucl	FALSE	FALSE	FALSE	FALSE	FALSE	FALSE
scaffold_1	1065770	1065770	-	1355972	1356599	0	1	0	0	742.133	669.384	582.993	0	429.604	0.249137	1		FALSE	FALSE	FALSE	FALSE	FALSE	FALSE
scaffold_1	1065770	CUFF.4059.2	-	1355972	1356630	1	0	0	0	244.75	220.112	242.722	185.05	218.014	0.249137	1	extr	FALSE	FALSE	FALSE	FALSE	FALSE	FALSE
scaffold_1	1084550	CUFF.4545.2	+	1462700	1464071	0	0	0	0	0.00014125	0	0.656688	0.00233851	0.388417	0.960616	1		FALSE	FALSE	FALSE	FALSE	FALSE	FALSE
scaffold_1	1084550	CUFF.4545.3	+	1462700	1464071	0	0	1	0	0.656889	0.239363	0.00100453	0.424563	0.0491341	0.960616	1		FALSE	FALSE	FALSE	FALSE	FALSE	FALSE
scaffold_1	1084596	1084596	+	230675	233417	1	0	0	0	5.54438	3.62607	6.53316	4.70641	5.91994	0.279982	1		FALSE	FALSE	FALSE	FALSE	FALSE	FALSE
scaffold_1	1084596	CUFF.3069.2	+	230675	233295	0	0	1	0	3.08803	3.79537	3.14408	5.21049	3.49463	0.279982	1	nucl	FALSE	FALSE	FALSE	FALSE	FALSE	FALSE
scaffold_1	1086388	1086388	+	2428301	2428831	1	0	0	0	28.4825	20.7295	7.28873	21.2812	5.89613	0.220796	1		FALSE	FALSE	FALSE	FALSE	FALSE	FALSE
scaffold_1	1086388	CUFF.4007.2	+	2428301	2428831	0	0	0	0	66.4393	69.214	89.0752	73.6837	55.9262	0.220796	1		FALSE	FALSE	FALSE	FALSE	FALSE	FALSE
scaffold_1	1087235	1087235	-	3101551	3102992	0	1	0	0	5.74501	6.01807	2.26613	7.05901	4.06352	0.321701	0.571429	mito	FALSE	FALSE	FALSE	FALSE	FALSE	FALSE
scaffold_1	1087235	CUFF.4592.2	-	3101551	3102992	0	0	0	0	1.9688	0.45938	2.26518	0.44133	1.17735	0.321701	0.571429	mito	FALSE	FALSE	FALSE	FALSE	FALSE	FALSE
scaffold_1	1118157	CUFF.3362.2	+	2800188	2801120	0	0	0	0	9.1508	8.04598	5.69801	4.77363	2.94192	0.264699		mito	FALSE	FALSE	FALSE	FALSE	FALSE	FALSE
scaffold_1	1118157	CUFF.3362.4	+	2800189	2801120	1	1	0	0	0.000428365	0.000323667	0.000270992	0.00034173	2.27217	0.264699		mito	FALSE	FALSE	FALSE	FALSE	FALSE	FALSE
scaffold_1	1145009	CUFF.3763.2	-	3069176	3071092	1	1	0	0	0.839239	0.000120497	7.49399e-05	0.000625893	1.71091	0.57695			FALSE	FALSE	FALSE	FALSE	FALSE	FALSE
scaffold_1	1145009	CUFF.3763.3	-	3069176	3071092	0	0	0	1	1.59396	2.79169	2.85876	1.69514	0.000447135	0.207212			FALSE	FALSE	FALSE	FALSE	FALSE	FALSE
scaffold_1	1145009	CUFF.3763.3	-	3069176	3071092	0	0	0	1	1.59396	2.79169	2.85876	1.69514	0.000447135	0.57695			FALSE	FALSE	FALSE	FALSE	FALSE	FALSE
scaffold_1	1145009	CUFF.3763.4	-	3069176	3071092	1	1	0	0	0.394512	0.546936	0	0.526707	0	0.207212			FALSE	FALSE	FALSE	FALSE	FALSE	FALSE
scaffold_1	1147006	1147006	+	669394	671102	0	0	0	0	6.67253	4.44869	3.10749	2.93908	4.07894	6.93611e-05	0	nucl	FALSE	FALSE	FALSE	FALSE	FALSE	FALSE
scaffold_1	1147006	CUFF.4320.2	+	669394	671102	1	0	0	0	0.000123218	5.1249e-05	0	7.93804e-05	0.000435408	6.93611e-05	0		FALSE	FALSE	FALSE	FALSE	FALSE	FALSE
scaffold_1	1147209	1147209	+	421941	423324	1	0	0	0	1.25371	0.658355	1.18701	0.778272	0.643719	0.402762	1	nucl	FALSE	FALSE	FALSE	FALSE	FALSE	FALSE
scaffold_1	1147209	CUFF.4477.2	+	421941	423324	0	0	1	2	0.511718	0.329168	0.605761	0.367988	1.05014	0.402762	1	nucl	FALSE	FALSE	FALSE	FALSE	FALSE	FALSE
scaffold_1	1167675	CUFF.4439.2	-	4317581	4318994	0	0	0	0	21.4828	13.7361	18.1748	10.721	7.32144	0.151469			FALSE	FALSE	FALSE	FALSE	FALSE	FALSE
scaffold_1	1167675	CUFF.4439.3	-	4317581	4318994	1	1	0	0	19.4406	17.3572	15.6324	9.60483	9.66377	0.151469			FALSE	FALSE	FALSE	FALSE	FALSE	FALSE
scaffold_1	1169057	1169057	+	296394	298276	0	0	0	0	0.177875	0.471351	0.00137177	0.632042	0.00277764	0.560276			FALSE	FALSE	FALSE	FALSE	FALSE	FALSE
scaffold_1	1169057	CUFF.4097.2	+	296394	298179	1	0	1	0	0.305579	0.254529	1.17581	0.657448	1.18027	0.560276			FALSE	FALSE	FALSE	FALSE	FALSE	FALSE
scaffold_1	1169104	CUFF.3276.1	+	145946	148463	0	0	0	0	2.06161	2.75429	3.62712	4.0575	3.07966	0.443841	0.733333		FALSE	TRUE	FALSE	TRUE	FALSE	FALSE
scaffold_1	1169104	CUFF.3276.2	+	145946	148463	2	0	0	0	3.23246	1.56376	1.01732	1.06998	1.51411	0.443841	0.733333	cyto	FALSE	TRUE	FALSE	TRUE	FALSE	FALSE
scaffold_1	1179081	1179081	+	2052548	2054821	0	0	1	0	16.6593	15.945	19.5912	19.4966	22.3937	0.183175			FALSE	FALSE	FALSE	FALSE	FALSE	FALSE
scaffold_1	1179081	CUFF.3683.2	+	2052548	2054832	0	1	0	0	2.61457	1.57961	4.49109	5.11741	9.12431	0.183175			FALSE	FALSE	FALSE	FALSE	FALSE	FALSE
scaffold_1	1186461	CUFF.3929.2	+	4333854	4337816	0	0	0	3	4.01181	2.58814	4.39724	1.43591	2.21666	0.118454			FALSE	FALSE	FALSE	FALSE	FALSE	FALSE
scaffold_1	1186461	CUFF.3929.3	+	4333854	4337816	0	0	0	3	0.761804	0.605176	1.16753	0.731685	0.682919	0.118454		nucl	FALSE	FALSE	FALSE	FALSE	FALSE	FALSE
scaffold_1	1186489	CUFF.4543.2	+	4230078	4233166	0	0	0	0	7.85817	8.72567	11.6786	7.15476	8.77708	0.185214			FALSE	TRUE	FALSE	FALSE	FALSE	FALSE
scaffold_1	1186489	CUFF.4543.3	+	4230078	4233166	1	0	0	0	18.7001	18.5099	15.3773	19.2095	15.8561	0.185214			FALSE	TRUE	FALSE	FALSE	FALSE	FALSE
scaffold_1	1186842	CUFF.3689.2	-	3022162	3023838	0	1	0	0	6.90055	6.07276	5.0423	8.53008	3.71588	0.292478	0	mito	FALSE	FALSE	FALSE	FALSE	FALSE	FALSE
scaffold_1	1186842	CUFF.3689.3	-	3022162	3023838	0	0	0	0	1.47835	0.998142	0.00241886	0.000415477	2.4653	0.292478	0	mito	FALSE	FALSE	FALSE	FALSE	FALSE	FALSE
scaffold_1	1187647	1187647	+	480882	482156	0	1	0	0	1.39784	0.971577	1.78177	1.01254	0.848376	0.130528			FALSE	FALSE	FALSE	FALSE	FALSE	FALSE
scaffold_1	1187647	CUFF.3900.2	+	480882	482156	0	0	0	0	4.39505e-05	1.45268e-05	0.0183527	0.214049	3.45682e-05	0.130528			FALSE	FALSE	FALSE	FALSE	FALSE	FALSE
scaffold_1	1210034	1210034	+	2931205	2931632	0	0	0	0	3.83823	2.23336	0	6.1955	4.5045	0.341838			FALSE	FALSE	FALSE	FALSE	FALSE	FALSE
scaffold_1	1210034	CUFF.3731.2	+	2931209	2931632	1	1	0	0	0	2.31338	0	2.08809	1.62618	0.341838			FALSE	FALSE	FALSE	FALSE	FALSE	FALSE
scaffold_1	1210304	1210304	+	2076323	2080336	0	1	1	0	44.9974	37.7033	51.7772	36.1511	37.8491	0.276952	1		FALSE	FALSE	FALSE	FALSE	FALSE	FALSE
scaffold_1	1210304	CUFF.4200.2	+	2076323	2080343	0	0	0	1	10.0457	13.1455	0.00194827	17.0564	12.7803	0.276952	1		FALSE	FALSE	FALSE	FALSE	FALSE	FALSE
scaffold_1	1210331	1210331	-	1985385	1990061	1	1	0	0	2.57634	1.55833	1.46214	2.14547	3.06609	0.549884			FALSE	TRUE	FALSE	FALSE	FALSE	FALSE
scaffold_1	1210331	CUFF.3252.2	-	1985385	1990091	0	0	0	0	1.81089	0.675223	2.78378	0.862869	0.27055	0.549884			FALSE	TRUE	FALSE	FALSE	FALSE	FALSE
scaffold_1	1210820	1210820	-	575590	577177	0	1	0	0	8.78572	10.3168	15.4531	5.47052	6.28527	0.194204	1		FALSE	FALSE	FALSE	FALSE	FALSE	FALSE
scaffold_1	1210820	CUFF.3299.2	-	575590	577201	0	0	1	0	1.84244	2.57579	0.000292962	0.893742	0.782643	0.194204	1		FALSE	FALSE	FALSE	FALSE	FALSE	FALSE
scaffold_1	1266438	1266438	+	3340129	3340593	1	0	0	0	11.2099	9.82985	18.4895	8.60805	17.7079	0.568571		mito	FALSE	FALSE	FALSE	FALSE	FALSE	FALSE
scaffold_1	1266438	CUFF.4488.2	+	3340131	3340569	0	1	1	0	23.1654	13.3532	4.90353	28.3057	8.25389	0.568571			FALSE	FALSE	FALSE	FALSE	FALSE	FALSE
scaffold_1	1267391	1267391	-	3042012	3045659	1	0	0	0	31.1043	33.2626	39.414	39.6755	53.126	0.108457	1	nucl	FALSE	FALSE	FALSE	FALSE	FALSE	FALSE
scaffold_1	1267391	CUFF.4085.2	-	3042078	3045659	0	0	1	1	5.99562	7.02121	9.59766	8.24272	5.13888	0.108457	1	nucl	FALSE	FALSE	FALSE	FALSE	FALSE	FALSE
scaffold_1	1269007	1269007	+	2513312	2515624	1	0	0	0	32.5733	32.4365	40.1301	22.0936	30.1011	0.148562		nucl	FALSE	FALSE	FALSE	FALSE	FALSE	FALSE
scaffold_1	1269007	CUFF.4593.2	+	2513312	2515624	0	0	0	0	9.83358	10.3996	5.02485	7.42639	8.13868	0.148562		nucl	FALSE	FALSE	FALSE	FALSE	FALSE	FALSE
scaffold_1	1269502	1269502	-	2316642	2317826	1	0	0	0	2.97392	2.68093	2.15482	1.50177	2.85656	0.363334	1		FALSE	FALSE	FALSE	FALSE	FALSE	FALSE
scaffold_1	1269502	CUFF.3959.2	-	2316644	2317826	0	0	1	0	3.03637	2.64674	2.03524	4.12018	1.99974	0.363334	1		FALSE	FALSE	FALSE	FALSE	FALSE	FALSE
scaffold_1	1275288	1275288	+	611361	611671	0	0	0	0	3.87085	0.7523	0.000375152	2.63327	4.45402	0.0759304			FALSE	FALSE	FALSE	FALSE	FALSE	FALSE
scaffold_1	1275288	1275288	+	611361	611671	0	0	0	0	3.87085	0.7523	0.000375152	2.63327	4.45402	0.781502			FALSE	FALSE	FALSE	FALSE	FALSE	FALSE
scaffold_1	1275288	CUFF.4271.2	+	611361	611671	0	1	0	0	0	1.86343	3.55242	1.95487	0	0.781502			FALSE	FALSE	FALSE	FALSE	FALSE	FALSE
scaffold_1	1275288	CUFF.4271.3	+	611361	611671	1	0	0	0	2.40102	0.441094	0	1.28007	2.34776	0.0759304			FALSE	FALSE	FALSE	FALSE	FALSE	FALSE
scaffold_1	1344136	1344136	-	4422279	4424724	0	1	0	0	0.859366	0.656115	0.000310127	0.287481	1.19054	0.822811	1	nucl	FALSE	FALSE	FALSE	FALSE	FALSE	TRUE
scaffold_1	1344136	CUFF.3891.2	-	4422279	4424724	2	0	0	1	0.530644	0.442964	1.85353	0.529072	9.89271e-05	0.822811	1	mito	FALSE	FALSE	FALSE	FALSE	FALSE	TRUE
scaffold_1	2001390	2001390	-	175512	176343	1	0	0	0	19.6955	20.6732	12.9908	15.5706	21.9709	0.286117		nucl	FALSE	FALSE	FALSE	FALSE	FALSE	FALSE
scaffold_1	2001390	CUFF.4192.2	-	175562	176337	0	1	1	0	5.40621	5.48797	12.1496	8.39445	10.0193	0.286117		nucl	FALSE	FALSE	FALSE	FALSE	FALSE	FALSE
scaffold_1	2002650	CUFF.3315.2	+	301476	302153	0	1	0	0	1.13218	1.89511	0.000145695	0	3.78744	0.22051		nucl	FALSE	FALSE	FALSE	FALSE	FALSE	FALSE
scaffold_1	2002650	CUFF.3315.3	+	301476	302153	0	0	0	0	5.0408	6.47137	9.27832	4.23443	13.3331	0.22051		nucl	FALSE	FALSE	FALSE	FALSE	FALSE	FALSE
scaffold_1	2002650	CUFF.3315.3	+	301476	302153	0	0	0	0	5.0408	6.47137	9.27832	4.23443	13.3331	0.2549		nucl	FALSE	FALSE	FALSE	FALSE	FALSE	FALSE
scaffold_1	2002650	CUFF.3315.4	+	301476	302153	1	0	0	0	1.963	2.17767	4.11707	0.925906	1.25216	0.2549		nucl	FALSE	FALSE	FALSE	FALSE	FALSE	FALSE
scaffold_1	2003746	2003746	+	380852	382506	0	0	0	0	0.00771327	0.476764	0.00168068	2.17361	1.45496	0.587151	0		FALSE	TRUE	FALSE	FALSE	FALSE	FALSE
scaffold_1	2003746	CUFF.4259.2	+	380852	382506	1	0	0	0	2.42769	1.45773	4.17657	0.492304	2.66785	0.587151	0	mito	FALSE	TRUE	FALSE	FALSE	FALSE	FALSE
scaffold_1	2005284	2005284	-	503826	505189	0	2	1	0	4.45696	3.19153	3.07884	4.95317	2.81691	0.226285	1		FALSE	TRUE	FALSE	FALSE	FALSE	FALSE
scaffold_1	2005284	CUFF.3704.2	-	504137	505189	0	0	1	1	1.69184	0.703677	1.60146	0.814253	1.42918	0.226285	1		FALSE	TRUE	FALSE	FALSE	FALSE	FALSE
scaffold_1	2006037	2006037	+	569515	570599	0	0	2	0	0.941656	0.266593	0	0.347132	0.459831	0.315454		mito	FALSE	FALSE	FALSE	FALSE	FALSE	FALSE
scaffold_1	2006037	CUFF.4485.2	+	569515	570599	0	0	0	1	1.288	1.00056	0.835943	1.61069	1.8928	0.315454			FALSE	FALSE	FALSE	FALSE	FALSE	FALSE
scaffold_1	2006084	2006084	+	569172	569465	1	0	1	0	0.464321	0	0	0	0	0.103002			FALSE	FALSE	FALSE	FALSE	FALSE	FALSE
scaffold_1	2006084	CUFF.3871.2	+	569177	569466	0	1	0	0	4.2347	0	0	0	3.79678	0.103002			FALSE	FALSE	FALSE	FALSE	FALSE	FALSE
scaffold_1	2006900	2006900	+	612208	614065	0	0	1	0	6.73787	6.84173	3.80282	5.62244	9.78382	0.108691			FALSE	FALSE	FALSE	FALSE	FALSE	FALSE
scaffold_1	2006900	CUFF.4448.2	+	612208	614070	1	0	0	0	0.000258417	0.00011865	0.000424373	0.000305773	1.14665	0.108691			FALSE	FALSE	FALSE	FALSE	FALSE	FALSE
scaffold_1	2007168	2007168	+	640462	645017	1	0	0	0	7.55641	5.69905	10.3102	4.1905	5.95739	0.260452	0.7		FALSE	TRUE	FALSE	FALSE	FALSE	FALSE
scaffold_1	2007168	CUFF.3218.2	+	640462	644940	0	0	1	0	6.70734	5.95523	5.56603	5.53286	4.16346	0.260452	0.7		FALSE	TRUE	FALSE	FALSE	FALSE	FALSE
scaffold_1	2007963	2007963	-	716489	717978	1	1	0	0	7.42204	5.72023	1.91644	5.96718	4.55879	0.326831		mito	FALSE	FALSE	FALSE	FALSE	FALSE	FALSE
scaffold_1	2007963	CUFF.3808.2	-	716577	717980	0	0	1	0	10.7562	9.36113	13.1873	8.24721	8.55601	0.326831		mito	FALSE	FALSE	FALSE	FALSE	FALSE	FALSE
scaffold_1	2007969	2007969	-	719295	719588	0	0	0	0	4.14127	0.0470908	11.6483	6.45864	7.46111	0.175086		nucl	FALSE	FALSE	FALSE	FALSE	FALSE	FALSE
scaffold_1	2007969	CUFF.3799.2	-	719296	719588	1	0	1	0	0	1.51764	0	0	0	0.175086			FALSE	FALSE	FALSE	FALSE	FALSE	FALSE
scaffold_1	2009094	2009094	-	830177	831774	0	0	0	0	72.3463	83.0129	98.1106	98.8905	96.5876	0.00837612	1		FALSE	FALSE	FALSE	FALSE	FALSE	FALSE
scaffold_1	2009094	CUFF.4232.2	-	830177	831774	1	0	0	0	0	0.932378	0	0	0	0.00837612	1		FALSE	FALSE	FALSE	FALSE	FALSE	FALSE
scaffold_1	2016992	2016992	+	1551712	1553730	1	0	0	0	59.9006	49.9839	56.9283	38.1193	51.5375	0.0893675	1		FALSE	TRUE	FALSE	FALSE	FALSE	FALSE
scaffold_1	2016992	CUFF.4455.2	+	1551712	1552977	0	0	1	0	16.3536	14.4477	22.9432	13.8076	15.6302	0.0893675	1		FALSE	TRUE	FALSE	FALSE	FALSE	FALSE
scaffold_1	2017009	2017009	-	1553930	1555430	1	1	1	0	11.6507	9.71503	10.9945	9.13894	9.69427	0.0995022	1		FALSE	FALSE	FALSE	FALSE	FALSE	FALSE
scaffold_1	2017009	2017009	-	1553930	1555430	1	1	1	0	11.6507	9.71503	10.9945	9.13894	9.69427	0.269175	1		FALSE	FALSE	FALSE	FALSE	FALSE	FALSE
scaffold_1	2017009	CUFF.4489.2	-	1554208	1555434	1	0	0	0	3.90088	2.45028	2.45505	2.72488	3.70166	0.0995022	1		FALSE	FALSE	FALSE	FALSE	FALSE	FALSE
scaffold_1	2017009	CUFF.4489.3	-	1554208	1555434	0	0	1	0	3.71169	3.66931	1.60983	6.47212	4.5248	0.269175	1		FALSE	FALSE	FALSE	FALSE	FALSE	FALSE
scaffold_1	2017472	2017472	+	1596037	1597199	1	0	1	0	2.32431	2.42428	3.31873	1.63946	0.397913	0.560959	0.166667		FALSE	FALSE	FALSE	FALSE	FALSE	FALSE
scaffold_1	2017472	CUFF.4369.2	+	1596037	1597200	0	0	0	0	3.27695	4.55642	0	3.29328	3.62312	0.560959	0.166667		FALSE	FALSE	FALSE	FALSE	FALSE	FALSE
scaffold_1	2019325	2019325	-	1775745	1776543	0	0	0	0	1.00816	0.183887	0	0.88477	2.56445	0.669035		mito	FALSE	FALSE	FALSE	FALSE	FALSE	FALSE
scaffold_1	2019325	CUFF.3772.2	-	1775820	1776543	1	0	1	0	0.853852	1.49925	1.57433	0.901872	1.07836	0.669035		mito	FALSE	FALSE	FALSE	FALSE	FALSE	FALSE
scaffold_1	2020495	2020495	+	1845012	1845461	1	0	0	0	0	0.189211	0	3.80179e-05	0	0.835666			FALSE	FALSE	FALSE	FALSE	FALSE	FALSE
scaffold_1	2020495	CUFF.4544.2	+	1845012	1845461	0	0	0	0	0	0	0	0.263628	0	0.835666			FALSE	FALSE	FALSE	FALSE	FALSE	FALSE
scaffold_1	2020897	2020897	+	1874525	1874971	0	0	1	0	0.23763	0.238814	0	0	0.507768	0		mito	FALSE	FALSE	FALSE	FALSE	FALSE	FALSE
scaffold_1	2020897	CUFF.3561.2	+	1874528	1874972	1	1	0	0	0	0	0	0	0	0			FALSE	FALSE	FALSE	FALSE	FALSE	FALSE
scaffold_1	2021706	2021706	+	1959242	1960638	0	1	0	0	5.55697	6.20822	7.88994	5.93204	6.0012	0.126447		mito	FALSE	FALSE	FALSE	FALSE	FALSE	FALSE
scaffold_1	2021706	CUFF.4602.2	+	1959242	1960310	0	0	1	2	16.4618	19.7392	23.8921	9.60925	13.6181	0.126447			FALSE	FALSE	FALSE	FALSE	FALSE	FALSE
scaffold_1	2022630	2022630	+	2018670	2019727	0	1	0	0	7.25157	7.38828	7.97153	7.79356	6.34781	0.203993	0.333333		FALSE	FALSE	FALSE	FALSE	FALSE	FALSE
scaffold_1	2022630	CUFF.3059.2	+	2018679	2019727	0	1	0	0	2.26883	0.467092	0.000803648	1.6123	1.44977	0.203993	0.333333		FALSE	FALSE	FALSE	FALSE	FALSE	FALSE
scaffold_1	2024598	2024598	+	2195827	2196556	0	0	0	0	2.6954	0.97133	2.35243	1.81726	1.77087	0.118764	0		FALSE	TRUE	FALSE	FALSE	FALSE	FALSE
scaffold_1	2024598	CUFF.3256.2	+	2195827	2196556	1	0	0	0	0	0.290545	3.85728e-05	4.11028e-05	3.57785e-05	0.118764	0		FALSE	TRUE	FALSE	FALSE	FALSE	FALSE
scaffold_1	2025596	2025596	-	2271165	2273279	1	1	0	0	3.80363	7.34929	10.8187	6.69083	6.61885	0.501179			FALSE	FALSE	FALSE	FALSE	FALSE	FALSE
scaffold_1	2025596	CUFF.4363.2	-	2271165	2273287	0	0	0	0	3.23776	3.68956	0.00244579	3.22533	7.13596	0.501179			FALSE	FALSE	FALSE	FALSE	FALSE	FALSE
scaffold_1	2031035	2031035	+	2836155	2837531	0	0	0	0	1.2134	0.615849	0.752771	0.861406	1.18677	0.000603702	0	nucl	FALSE	FALSE	FALSE	FALSE	FALSE	FALSE
scaffold_1	2031035	CUFF.3223.2	+	2836155	2837531	1	0	0	0	3.70107e-05	0.000470714	0.000621539	0.00020782	5.27464e-05	0.000603702	0		FALSE	FALSE	FALSE	FALSE	FALSE	FALSE
scaffold_1	2031051	2031051	+	2843442	2843917	0	0	0	0	0.0632201	0.0359776	0.00541558	0.0654035	0.0918033	0.00231067			FALSE	FALSE	FALSE	FALSE	FALSE	FALSE
scaffold_1	2031051	CUFF.3421.2	+	2843442	2843917	0	1	0	0	16.2329	17.4955	16.1405	16.1061	29.0578	0.00231067			FALSE	FALSE	FALSE	FALSE	FALSE	FALSE
scaffold_1	2033244	2033244	-	3046400	3046815	0	1	0	0	3.50207	2.11815	5.92856	1.85956	2.31188	0.482986			FALSE	FALSE	FALSE	FALSE	FALSE	FALSE
scaffold_1	2033244	CUFF.3713.2	-	3046410	3046821	1	0	1	0	1.46888	0.643483	0	2.26972	1.65434	0.482986			FALSE	FALSE	FALSE	FALSE	FALSE	FALSE
scaffold_1	2036123	CUFF.3674.2	+	3307271	3307673	1	0	0	0	0.000591397	0.81192	0	1.39768	3.89908	0.797554			FALSE	FALSE	FALSE	FALSE	FALSE	FALSE
scaffold_1	2036123	CUFF.3674.3	+	3307271	3307673	0	1	0	0	2.31082	4.03542	0.000169089	2.76578	0.000201859	0.797554			FALSE	FALSE	FALSE	FALSE	FALSE	FALSE
scaffold_1	2036123	CUFF.3674.3	+	3307271	3307673	0	1	0	0	2.31082	4.03542	0.000169089	2.76578	0.000201859	0.824388			FALSE	FALSE	FALSE	FALSE	FALSE	FALSE
scaffold_1	2036123	CUFF.3674.4	+	3307271	3307673	0	0	0	0	0	0.00628411	7.71487	0.0788343	9.13657e-05	0.824388			FALSE	FALSE	FALSE	FALSE	FALSE	FALSE
scaffold_1	2040092	2040092	-	3782094	3782741	1	0	0	0	0.460513	0.336177	0.746379	0.000164909	8.27887e-05	0.867193		mito	FALSE	FALSE	FALSE	FALSE	FALSE	FALSE
scaffold_1	2040092	CUFF.4267.2	-	3782094	3782741	0	0	0	0	5.22547e-06	0	0	0.671431	0.257212	0.867193		mito	FALSE	FALSE	FALSE	FALSE	FALSE	FALSE
scaffold_1	2040395	2040395	-	3802711	3805546	0	0	0	0	0.778485	0.539626	0	0.64697	0.387224	0.39239		plas	FALSE	TRUE	FALSE	FALSE	FALSE	FALSE
scaffold_1	2040395	CUFF.3888.2	-	3802711	3805546	1	1	0	0	0.130213	8.08908e-05	0.279786	1.59484e-05	2.87905e-05	0.39239		plas	FALSE	TRUE	FALSE	FALSE	FALSE	FALSE
scaffold_1	2042106	2042106	-	3966963	3967633	0	0	0	0	0.961963	0.580195	0.930785	0.646114	1.97332	0.160638			FALSE	FALSE	FALSE	FALSE	FALSE	FALSE
scaffold_1	2042106	CUFF.3764.2	-	3966963	3967633	1	0	0	0	0.240213	0.00079211	5.9468e-05	0.00153971	0.000402553	0.160638			FALSE	FALSE	FALSE	FALSE	FALSE	FALSE
scaffold_1	2042186	2042186	-	3975769	3976113	1	0	0	0	1.68157	2.29937	6.54446	2.45222	5.90048	0.385945			FALSE	FALSE	FALSE	FALSE	FALSE	FALSE
scaffold_1	2042186	CUFF.3965.2	-	3975769	3976113	0	0	0	0	1.48173	0.77115	0	0.788768	2.93768	0.385945			FALSE	FALSE	FALSE	FALSE	FALSE	FALSE
scaffold_1	2044012	2044012	+	4245084	4245782	1	0	0	0	2.51912	0.998056	2.7381	2.29692	3.77891	0.119021			FALSE	FALSE	FALSE	FALSE	FALSE	FALSE
scaffold_1	2044012	CUFF.4096.2	+	4245084	4245756	0	0	1	0	6.74402	7.37594	7.54229	11.8233	17.3489	0.119021		mito	FALSE	FALSE	FALSE	FALSE	FALSE	FALSE
scaffold_1	2044718	2044718	-	4310237	4310869	0	1	0	0	1.51649	1.1672	1.30257	0.598731	1.62274	0.229842		nucl	FALSE	FALSE	FALSE	FALSE	FALSE	FALSE
scaffold_1	2044718	CUFF.3518.2	-	4310237	4310872	1	0	0	0	0	0.41154	1.01804e-05	4.37402e-06	0	0.229842			FALSE	FALSE	FALSE	FALSE	FALSE	FALSE
scaffold_1	2045079	2045079	+	4367489	4367848	1	0	0	0	1.75697	2.11013	0	1.23593	1.50246e-05	0.87906		mito	FALSE	FALSE	FALSE	FALSE	FALSE	FALSE
scaffold_1	2045079	CUFF.3316.2	+	4367502	4367834	0	1	1	0	0	0.968144	3.17115	0	0.992649	0.87906			FALSE	FALSE	FALSE	FALSE	FALSE	FALSE
scaffold_1	2045449	2045449	-	4442975	4443589	1	0	0	0	0.848766	0.934632	0	0.59922	1.51878	0.44439		mito	FALSE	FALSE	FALSE	FALSE	FALSE	FALSE
scaffold_1	2045449	CUFF.3651.2	-	4443105	4443578	0	1	1	0	1.27104	0.449772	0	0.76296	0.620159	0.44439		mito	FALSE	FALSE	FALSE	FALSE	FALSE	FALSE
scaffold_1	232871	CUFF.4606.2	+	705483	706726	1	0	0	0	2.5334	2.64897	2.96899	1.77228	2.96307	0.0546635	0.5		FALSE	FALSE	FALSE	FALSE	FALSE	FALSE
scaffold_1	232871	CUFF.4606.3	+	705483	706726	0	0	0	0	12.2939	12.0253	13.4096	12.6058	16.6207	0.0546635	0.5		FALSE	FALSE	FALSE	FALSE	FALSE	FALSE
scaffold_1	2476849	2476849	-	5468	6868	0	1	0	0	4.75526	5.80786	6.02556	5.42898	3.69928	0.405621			FALSE	FALSE	FALSE	FALSE	FALSE	FALSE
scaffold_1	2476849	CUFF.3109.2	-	5468	6871	0	0	1	1	1.59711	1.19963	1.47445	0.215439	3.94207	0.405621			FALSE	FALSE	FALSE	FALSE	FALSE	FALSE
scaffold_1	2478005	2478005	-	175068	175478	0	1	1	0	29.3315	38.5011	39.7352	35.8557	37.4246	0.0695309			FALSE	FALSE	FALSE	FALSE	FALSE	FALSE
scaffold_1	2478005	2478005	-	175068	175478	0	1	1	0	29.3315	38.5011	39.7352	35.8557	37.4246	0.188246			FALSE	FALSE	FALSE	FALSE	FALSE	FALSE
scaffold_1	2478005	CUFF.3443.2	-	175107	175486	1	0	0	0	3.19206	0.00284186	0	0.413123	0	0.0695309			FALSE	FALSE	FALSE	FALSE	FALSE	FALSE
scaffold_1	2478005	CUFF.3443.3	-	175107	175486	0	0	1	0	16.2707	15.3902	8.1169	9.54426	9.74049	0.188246			FALSE	FALSE	FALSE	FALSE	FALSE	FALSE
scaffold_1	2481161	2481161	+	2970709	2972670	0	0	1	0	64.7037	81.4851	73.8653	67.7616	74.02	0.080179	0.333333		FALSE	TRUE	FALSE	FALSE	FALSE	FALSE
scaffold_1	2481161	CUFF.3439.2	+	2970709	2972691	1	0	0	0	3.71057	4.08453	11.7796	5.03362	8.76045	0.080179	0.333333		FALSE	TRUE	FALSE	FALSE	FALSE	FALSE
scaffold_1	2481185	2481185	+	252689	254600	1	0	0	0	9.31535	8.098	11.3197	10.2163	13.0484	0.153583	0	nucl	FALSE	FALSE	FALSE	FALSE	FALSE	FALSE
scaffold_1	2481185	CUFF.3427.2	+	252689	254600	0	0	0	0	6.35449	8.38206	8.54438	6.25504	8.46016	0.153583	0	nucl	FALSE	FALSE	FALSE	FALSE	FALSE	FALSE
scaffold_1	2481287	2481287	-	3110615	3111460	0	1	0	0	13.6546	18.3095	17.4642	21.2657	9.72428	0.0940524		nucl	FALSE	FALSE	FALSE	FALSE	FALSE	FALSE
scaffold_1	2481287	CUFF.4112.2	-	3110615	3111468	1	0	0	0	2.14039	1.35288	0	1.68087	0	0.0940524		nucl	FALSE	FALSE	FALSE	FALSE	FALSE	FALSE
scaffold_1	2481502	CUFF.3073.2	+	2467465	2471166	0	0	0	6	46.1628	34.1143	31.5807	45.4195	31.8377	0.0917466			FALSE	FALSE	FALSE	FALSE	FALSE	FALSE
scaffold_1	2481502	CUFF.3073.3	+	2467465	2471166	0	0	0	4	14.909	13.9622	14.4613	14.256	12.9685	0.0917466			FALSE	FALSE	FALSE	FALSE	FALSE	FALSE
scaffold_1	2481533	2481533	+	4217013	4219489	0	0	1	0	6.97194	6.19098	3.57305	4.44811	6.86387	0.520999	0.5	mito	FALSE	FALSE	FALSE	FALSE	FALSE	FALSE
scaffold_1	2481533	CUFF.3969.2	+	4217013	4219489	0	1	0	0	1.45573	3.0053	4.76458	4.70718	0.0147486	0.520999	0.5		FALSE	FALSE	FALSE	FALSE	FALSE	FALSE
scaffold_1	2481563	2481563	+	1746517	1747335	0	0	0	0	2.08133	1.08933	0	1.24632	1.9213	0.616981	0.5		FALSE	FALSE	FALSE	FALSE	FALSE	FALSE
scaffold_1	2481563	CUFF.4506.2	+	1746517	1747260	1	0	1	0	0.688005	2.10043	1.74663	1.67713	0.832025	0.616981	0.5		FALSE	FALSE	FALSE	FALSE	FALSE	FALSE
scaffold_1	2481568	2481568	-	3139547	3141992	0	1	0	0	2.34341	5.18043	4.74421	14.3617	6.81397	0.150702	1		TRUE	FALSE	FALSE	FALSE	FALSE	FALSE
scaffold_1	2481568	CUFF.4504.2	-	3139547	3141996	1	0	0	0	0.503719	1.27185	1.38565	2.21469	2.61316	0.150702	1	nucl	TRUE	FALSE	FALSE	FALSE	FALSE	FALSE
scaffold_1	2481833	2481833	-	2858985	2859956	0	1	0	0	96.6269	92.7064	110.697	90.8879	72.2996	0.0447023	1	cyto	FALSE	FALSE	FALSE	FALSE	FALSE	FALSE
scaffold_1	2481833	CUFF.3119.2	-	2858985	2859997	1	0	0	0	21.3563	20.5311	26.0303	20.6943	21.6396	0.0447023	1		FALSE	FALSE	FALSE	FALSE	FALSE	FALSE
scaffold_1	2481913	2481913	-	2624083	2630636	0	1	0	0	29.2875	32.273	26.8778	24.2782	27.7465	0.149978	0		TRUE	FALSE	FALSE	FALSE	FALSE	FALSE
scaffold_1	2481913	CUFF.4535.2	-	2624083	2630642	1	0	0	0	22.3247	16.732	17.7697	21.2365	20.4738	0.149978	0		TRUE	FALSE	FALSE	FALSE	FALSE	FALSE
scaffold_1	2482019	2482019	+	766991	768921	1	0	1	0	4.65263	3.23113	0	3.66835	2.29223	0.45921	0.375	mito	FALSE	FALSE	FALSE	FALSE	FALSE	FALSE
scaffold_1	2482019	CUFF.3699.2	+	766994	768932	0	1	0	0	5.05602	5.60109	6.16208	3.57145	3.24734	0.45921	0.375		FALSE	FALSE	FALSE	FALSE	FALSE	FALSE
scaffold_1	2482047	2482047	+	4447456	4447683	0	0	0	0	0	0	0	2.11549	0	0.916908			FALSE	FALSE	FALSE	FALSE	FALSE	FALSE
scaffold_1	2482047	CUFF.4209.2	+	4447468	4447683	1	1	0	0	1.24555	1.28683	0	0	0	0.916908		nucl	FALSE	FALSE	FALSE	FALSE	FALSE	FALSE
scaffold_1	2482086	2482086	-	821867	823089	0	1	0	0	43.5626	28.7475	34.4172	31.7071	23.9446	0.0583191	1	nucl	FALSE	FALSE	FALSE	FALSE	FALSE	FALSE
scaffold_1	2482086	CUFF.4243.2	-	822456	823089	0	0	1	0	10.8779	7.91305	7.76806	5.97671	6.94665	0.0583191	1		FALSE	FALSE	FALSE	FALSE	FALSE	FALSE
scaffold_1	2482160	2482160	-	417622	418049	0	0	0	0	0	0	2.46063	0.371086	0	8.08203e-06			FALSE	FALSE	FALSE	FALSE	FALSE	FALSE
scaffold_1	2482160	CUFF.3251.2	-	417628	418049	1	0	1	0	0	0	6.74337e-05	0	0	8.08203e-06			FALSE	FALSE	FALSE	FALSE	FALSE	FALSE
scaffold_1	2482172	2482172	+	3943787	3946133	0	0	1	0	6.31234	2.9464	6.85717	3.92258	6.74341	0.4372	0	plas	FALSE	TRUE	FALSE	FALSE	FALSE	FALSE
scaffold_1	2482172	CUFF.4077.2	+	3943787	3946134	0	0	1	0	3.05819	3.45635	0.000663381	2.40555	1.04485	0.4372	0	plas	FALSE	TRUE	FALSE	FALSE	FALSE	FALSE
scaffold_1	2482250	CUFF.4302.2	-	1123535	1127039	0	1	0	0	3.11728	4.16239	4.48588	3.45741	4.11253	0.236495	0		FALSE	FALSE	FALSE	FALSE	FALSE	FALSE
scaffold_1	2482250	CUFF.4302.3	-	1123535	1127047	1	0	0	0	1.24859	0.226241	5.69305e-05	0.000158476	0.824602	0.236495	0		FALSE	FALSE	FALSE	FALSE	FALSE	FALSE
scaffold_1	2482344	2482344	-	2169424	2170354	0	0	0	0	0.457828	0.408275	0	1.17426	0.480328	0.383135			FALSE	FALSE	FALSE	FALSE	FALSE	FALSE
scaffold_1	2482344	CUFF.3136.2	-	2169424	2170354	1	0	0	0	0.119725	1.50149e-05	0	3.8247e-05	0.354653	0.383135			FALSE	FALSE	FALSE	FALSE	FALSE	FALSE
scaffold_1	2482378	CUFF.3977.2	-	757396	761014	0	1	0	0	0.786817	0.44981	0.786035	0.514291	0.145163	0.595152			FALSE	FALSE	FALSE	FALSE	FALSE	FALSE
scaffold_1	2482378	CUFF.3977.3	-	757396	761014	0	0	0	4	1.1992	0.829155	1.80751e-05	0.242173	1.52677	0.595152		nucl	FALSE	FALSE	FALSE	FALSE	FALSE	FALSE
scaffold_1	2482570	2482570	+	239791	241233	0	1	1	0	5.36613	4.52601	6.48952	4.48932	5.01473	0.0370565		nucl	FALSE	FALSE	FALSE	FALSE	FALSE	FALSE
scaffold_1	2482570	CUFF.4385.2	+	239891	241242	0	1	0	0	24.1362	23.7501	30.8098	27.2124	25.1765	0.0370565		nucl	FALSE	FALSE	FALSE	FALSE	FALSE	FALSE
scaffold_1	2482665	2482665	-	3291920	3294158	0	2	0	0	9.1962	9.21604	8.02242	10.0651	9.3372	0.197165	0		FALSE	FALSE	FALSE	FALSE	FALSE	FALSE
scaffold_1	2482665	CUFF.4242.2	-	3291920	3294163	0	0	0	0	6.53856	8.31429	9.89215	9.85077	12.6	0.197165	0		FALSE	FALSE	FALSE	FALSE	FALSE	FALSE
scaffold_1	2482729	2482729	+	4116304	4117611	0	0	0	0	1.86985	1.77181	1.67893	1.93723	2.30677	0.338899		nucl	FALSE	FALSE	FALSE	FALSE	FALSE	TRUE
scaffold_1	2482729	CUFF.4547.2	+	4116304	4117215	0	0	2	0	0	0.663084	1.1436	0.246627	0.420807	0.338899		cysk	FALSE	FALSE	FALSE	FALSE	FALSE	TRUE
scaffold_1	2482742	2482742	+	1585884	1588164	0	0	1	0	10.5861	8.28304	15.0849	11.3798	12.7821	0.140793	0.1		FALSE	TRUE	FALSE	FALSE	FALSE	FALSE
scaffold_1	2482742	CUFF.4412.2	+	1585884	1588177	1	0	0	0	3.28216	5.17174	8.3413	5.06514	5.88388	0.140793	0.1		FALSE	TRUE	FALSE	FALSE	FALSE	FALSE
scaffold_1	2482784	CUFF.4297.2	+	4278078	4279470	0	0	0	0	1.24818	1.65875	3.15219	1.90074	2.51412	0.32544			FALSE	FALSE	FALSE	FALSE	FALSE	FALSE
scaffold_1	2482784	CUFF.4297.3	+	4278078	4279470	1	0	0	0	1.36858	1.06434	3.99135	2.67582	7.6336	0.32544			FALSE	FALSE	FALSE	FALSE	FALSE	FALSE
scaffold_1	2482935	2482935	+	169422	170413	0	0	1	0	7.34741	7.92371	11.5537	5.54315	4.86981	0.0308375	1	extr	FALSE	FALSE	TRUE	FALSE	FALSE	FALSE
scaffold_1	2482935	CUFF.3495.2	+	169422	170420	1	0	0	0	0.301371	0	0	0	0	0.0308375	1		FALSE	FALSE	TRUE	FALSE	FALSE	FALSE
scaffold_1	2482940	CUFF.3478.2	+	3419670	3421248	0	0	0	0	1.20566	2.66089	0.000107949	2.90289	2.09788	0.428183		mito	FALSE	FALSE	FALSE	FALSE	FALSE	FALSE
scaffold_1	2482940	CUFF.3478.3	+	3419670	3421248	0	1	0	0	6.72642	3.6043	7.54752	2.64371	5.19829	0.428183		mito	FALSE	FALSE	FALSE	FALSE	FALSE	FALSE
scaffold_1	2483262	2483262	+	777674	779117	1	0	1	0	0.479549	0.429899	4.70717	1.42916	1.55465	0.618273			FALSE	FALSE	FALSE	FALSE	FALSE	FALSE
scaffold_1	2483262	CUFF.3930.2	+	777723	779117	0	1	0	0	0.291939	1.07985	1.6024	4.8405	5.59547	0.618273			FALSE	FALSE	FALSE	FALSE	FALSE	FALSE
scaffold_1	2483325	2483325	+	2671228	2672020	1	0	1	0	0.000471459	2.2295e-05	0.000373315	0.611871	0.000133646	0.339161			FALSE	FALSE	FALSE	FALSE	FALSE	FALSE
scaffold_1	2483325	CUFF.3560.2	+	2671228	2672022	0	0	0	0	0.993195	1.24289	0.741577	1.24116	1.45556	0.339161		nucl	FALSE	FALSE	FALSE	FALSE	FALSE	FALSE
scaffold_1	2483564	2483564	-	3895172	3896607	0	1	0	0	4.17985	3.5563	2.91228	3.75588	1.95478	0.167209	0.333333		FALSE	FALSE	FALSE	FALSE	FALSE	FALSE
scaffold_1	2483564	CUFF.3238.2	-	3895172	3896620	0	1	1	1	1.09931	0.600855	0	0.957615	0.610434	0.167209	0.333333		FALSE	FALSE	FALSE	FALSE	FALSE	FALSE
scaffold_1	2483637	CUFF.3007.3	+	1127772	1130033	0	0	0	0	4.01264	2.71597	5.87993	2.32165	1.68617	0.439199	0		FALSE	FALSE	FALSE	FALSE	FALSE	FALSE
scaffold_1	2483637	CUFF.3007.4	+	1127772	1130033	1	0	0	0	3.85325	4.37141	3.05467	4.28003	4.56129	0.439199	0		FALSE	FALSE	FALSE	FALSE	FALSE	FALSE
scaffold_1	2483725	CUFF.4157.2	-	4190806	4194589	0	0	1	0	0.826032	0.689813	1.17098	0.669118	0.536626	0.550136			FALSE	FALSE	FALSE	FALSE	FALSE	FALSE
scaffold_1	2483725	CUFF.4157.3	-	4190806	4194589	0	1	0	0	0.887118	1.18725	0.000970837	1.01373	1.11039	0.550136		nucl	FALSE	FALSE	FALSE	FALSE	FALSE	FALSE
scaffold_1	2483746	2483746	+	1384605	1387706	1	1	0	0	12.4163	11.2529	5.04899	9.24817	6.98351	0.141894	1		TRUE	TRUE	FALSE	FALSE	FALSE	FALSE
scaffold_1	2483746	CUFF.3982.2	+	1384605	1387633	0	0	1	0	15.2389	10.8801	9.05378	7.45761	7.27635	0.107791	1		TRUE	TRUE	FALSE	FALSE	FALSE	FALSE
scaffold_1	2483746	CUFF.3982.3	+	1384605	1387633	1	2	1	0	23.6075	22.3511	15.2875	14.1602	10.1728	0.107791	1	mito	TRUE	TRUE	FALSE	FALSE	FALSE	FALSE
scaffold_1	2483746	CUFF.3982.3	+	1384605	1387633	1	2	1	0	23.6075	22.3511	15.2875	14.1602	10.1728	0.141894	1	mito	TRUE	TRUE	FALSE	FALSE	FALSE	FALSE
scaffold_1	2483770	2483770	-	3675336	3675865	0	1	0	0	2365.42	1020.28	469.191	441.257	267.74	0.0279077	0	extr	FALSE	FALSE	TRUE	FALSE	FALSE	FALSE
scaffold_1	2483770	CUFF.3547.2	-	3675336	3675888	1	0	0	0	957.334	391.63	214.067	157.938	84.8795	0.0279077	0	extr	FALSE	FALSE	TRUE	FALSE	FALSE	FALSE
scaffold_1	2483791	2483791	-	3365817	3367228	0	1	0	0	30.1781	26.3837	31.4099	28.2574	30.2327	0.0794476	0		FALSE	FALSE	FALSE	FALSE	FALSE	FALSE
scaffold_1	2483791	CUFF.3541.2	-	3365817	3367234	1	0	0	0	5.8717	3.0348	7.62966	4.34994	6.1845	0.0794476	0		FALSE	FALSE	FALSE	FALSE	FALSE	FALSE
scaffold_1	2484024	CUFF.3092.1	+	1576708	1579884	1	0	0	0	0.915785	0.899816	5.53947	2.95149	3.50014	0.0736648	0	nucl	FALSE	FALSE	FALSE	FALSE	FALSE	FALSE
scaffold_1	2484024	CUFF.3092.2	+	1576708	1579884	0	0	0	0	33.4978	32.704	42.4105	34.8488	44.5135	0.0736648	0	nucl	FALSE	FALSE	FALSE	FALSE	FALSE	FALSE
scaffold_1	2484050	2484050	-	285021	285801	0	1	0	0	16.5976	13.5537	22.2708	13.6311	12.3591	0.213457	0	nucl	FALSE	FALSE	FALSE	FALSE	FALSE	FALSE
scaffold_1	2484050	CUFF.3887.2	-	285021	285801	0	0	0	0	6.39234	5.02409	1.97302	2.91848	2.37889	0.213457	0	nucl	FALSE	FALSE	FALSE	FALSE	FALSE	FALSE
scaffold_1	2484073	2484073	-	2241085	2241462	1	0	0	0	2.11694	0.00814365	0.0013234	0.00148114	0	0.299881			FALSE	FALSE	FALSE	FALSE	FALSE	FALSE
scaffold_1	2484073	CUFF.3843.3	-	2241091	2241462	0	0	1	0	2.26337	2.92105	10.4921	3.19083	2.08287	0.299881			FALSE	FALSE	FALSE	FALSE	FALSE	FALSE
scaffold_1	2484112	CUFF.3373.2	-	4067020	4069448	0	0	0	0	1.7851	1.47282	2.11881	2.29368	1.37501	0.336558	0	plas	FALSE	FALSE	FALSE	FALSE	FALSE	FALSE
scaffold_1	2484112	CUFF.3373.3	-	4067020	4069448	0	1	0	0	0.57304	0.345405	1.11417	7.7819e-05	0.747118	0.336558	0	plas	FALSE	FALSE	FALSE	FALSE	FALSE	FALSE
scaffold_1	2484205	2484205	-	2135752	2139146	0	1	0	0	17.2735	21.4334	12.3657	25.1423	13.0663	0.0721789	0	plas	FALSE	TRUE	FALSE	FALSE	TRUE	FALSE
scaffold_1	2484205	CUFF.4042.2	-	2135755	2139148	1	0	1	0	1.80681	0.00087188	0.000599114	0.997407	0.00172561	0.0721789	0	plas	FALSE	TRUE	FALSE	FALSE	TRUE	FALSE
scaffold_1	2485087	2485087	+	1358739	1359138	0	0	1	0	189.2	0	170.58	200.113	129.79	0.172433	0		FALSE	FALSE	FALSE	FALSE	FALSE	FALSE
scaffold_1	2485087	CUFF.4255.2	+	1358745	1359166	1	1	0	0	23.6654	32.5018	31.9375	26.4543	17.7868	0.172433	0		FALSE	FALSE	FALSE	FALSE	FALSE	FALSE
scaffold_1	2485383	CUFF.4177.3	+	3772860	3774246	1	0	0	0	1.07198	0.218313	0.000221453	0.315508	0.62298	0.585895	0		FALSE	TRUE	FALSE	FALSE	FALSE	FALSE
scaffold_1	2485383	CUFF.4177.4	+	3772860	3774246	0	0	0	0	0.432118	0.682327	2.00222	0.729456	1.19758	0.585895	0		FALSE	TRUE	FALSE	FALSE	FALSE	FALSE
scaffold_1	2485650	2485650	-	4312916	4314030	0	1	0	0	3.1831	2.91325	3.12531	1.09002	2.43738	0.160779	0		FALSE	FALSE	FALSE	FALSE	FALSE	FALSE
scaffold_1	2485650	CUFF.4181.2	-	4312916	4314030	0	0	0	0	0.00384586	0.617358	0.00918756	0.000163903	0.0644007	0.160779	0		FALSE	FALSE	FALSE	FALSE	FALSE	FALSE
scaffold_1	2485722	2485722	+	427549	430277	0	1	0	0	9.10964	5.80589	8.85577	4.50899	6.03357	0.179663	1		FALSE	FALSE	FALSE	FALSE	FALSE	FALSE
scaffold_1	2485722	CUFF.3780.2	+	427549	429889	0	1	1	1	6.2002	3.72893	3.57606	1.61209	3.55207	0.179663	1	mito	FALSE	FALSE	FALSE	FALSE	FALSE	FALSE
scaffold_1	2485815	2485815	-	262887	263221	0	0	1	0	0	0	0	0.483988	0	0.213963		nucl	FALSE	FALSE	FALSE	FALSE	FALSE	FALSE
scaffold_1	2485815	CUFF.3661.3	-	262901	263221	1	0	0	0	1.41079	0.672534	2.24662	1.83335	0.702738	0.0267089		nucl	FALSE	FALSE	FALSE	FALSE	FALSE	FALSE
scaffold_1	2485815	CUFF.3661.3	-	262901	263221	1	0	0	0	1.41079	0.672534	2.24662	1.83335	0.702738	0.213963		nucl	FALSE	FALSE	FALSE	FALSE	FALSE	FALSE
scaffold_1	2485815	CUFF.3661.4	-	262901	263221	1	1	1	0	0.00027183	0.0465498	0	0	0	0.0267089		nucl	FALSE	FALSE	FALSE	FALSE	FALSE	FALSE
scaffold_1	2485856	2485856	+	2993914	2994213	0	0	1	0	1.46366	41.3137	51.0932	0	0	0.292983			FALSE	FALSE	FALSE	FALSE	FALSE	FALSE
scaffold_1	2485856	CUFF.3525.2	+	2993914	2994229	1	0	0	0	0.339737	3.07703	2.37155	9.07456	6.70008	0.292983			FALSE	FALSE	FALSE	FALSE	FALSE	FALSE
scaffold_1	2485902	CUFF.4541.1	+	907262	909108	1	1	0	0	1.96808	1.29004	4.01165	1.94286	6.14938	0.307896	0		FALSE	TRUE	FALSE	FALSE	FALSE	FALSE
scaffold_1	2485902	CUFF.4541.3	+	907262	909108	0	0	0	1	5.44453	5.27317	5.22082	7.74843	8.67628	0.307896	0		FALSE	TRUE	FALSE	FALSE	FALSE	FALSE
scaffold_1	2485902	CUFF.4541.3	+	907262	909108	0	0	0	1	5.44453	5.27317	5.22082	7.74843	8.67628	0.424386	0		FALSE	TRUE	FALSE	FALSE	FALSE	FALSE
scaffold_1	2485902	CUFF.4541.4	+	907262	909108	1	0	0	0	0.409554	3.36215	6.61151	1.83196	6.17324	0.424386	0		FALSE	TRUE	FALSE	FALSE	FALSE	FALSE
scaffold_1	2522616	2522616	+	281725	282867	0	0	0	0	1.53729	0.793068	3.10232	1.40972	2.01495	0.210847	0.5		FALSE	FALSE	FALSE	FALSE	FALSE	FALSE
scaffold_1	2522616	CUFF.3012.2	+	281725	282636	1	0	1	0	3.38914	2.54705	4.17221	1.99159	4.36446	0.210847	0.5		FALSE	FALSE	FALSE	FALSE	FALSE	FALSE
scaffold_1	2522630	CUFF.3081.2	+	292223	295365	0	0	0	4	4.06128	2.88792	2.21561	3.36744	3.53456	0.297791	1		TRUE	FALSE	FALSE	FALSE	FALSE	FALSE
scaffold_1	2522630	CUFF.3081.3	+	292223	295365	0	0	0	4	1.93338	2.93843	3.0965	2.34346	3.80697	0.297791	1	nucl	TRUE	FALSE	FALSE	FALSE	FALSE	FALSE
scaffold_1	2524062	2524062	+	1141263	1141945	0	1	0	0	2.19898e-05	0.447815	0.988872	8.01892e-05	0	0.820501			FALSE	FALSE	FALSE	FALSE	FALSE	FALSE
scaffold_1	2524062	CUFF.4570.2	+	1141263	1141945	1	0	0	1	0.694346	0.275215	0	1.35625	0	0.820501			FALSE	FALSE	FALSE	FALSE	FALSE	FALSE
scaffold_1	2524154	CUFF.4193.2	-	1241938	1246886	0	1	0	0	6.40681	6.05004	6.82052	4.05954	8.42186	0.170597	0.375	plas	FALSE	FALSE	FALSE	FALSE	FALSE	FALSE
scaffold_1	2524154	CUFF.4193.2	-	1241938	1246886	0	1	0	0	6.40681	6.05004	6.82052	4.05954	8.42186	0.246453	0.375	plas	FALSE	FALSE	FALSE	FALSE	FALSE	FALSE
scaffold_1	2524154	CUFF.4193.3	-	1241938	1246979	1	1	0	2	5.25958	4.59338	4.02442	3.81978	3.20878	0.246453	0.375	plas	FALSE	FALSE	FALSE	FALSE	FALSE	FALSE
scaffold_1	2524154	CUFF.4193.4	-	1241938	1246979	1	0	0	0	2.7737	2.37007	4.77898	2.04187	5.44364	0.170597	0.375		FALSE	FALSE	FALSE	FALSE	FALSE	FALSE
scaffold_1	2524393	2524393	+	1462151	1462594	0	0	1	0	1.13896	0.224444	0	0.240697	1.95333	0.000287283			FALSE	FALSE	FALSE	FALSE	FALSE	FALSE
scaffold_1	2524393	CUFF.3533.2	+	1462187	1462596	1	1	0	0	4.13815e-05	0	0	0.000334227	2.90614e-05	0.000287283		mito	FALSE	FALSE	FALSE	FALSE	FALSE	FALSE
scaffold_1	2524459	2524459	+	1509652	1512441	0	0	0	0	0.541492	0.446077	0.918898	1.51064	0.87244	0.138433	0	nucl	TRUE	FALSE	FALSE	FALSE	FALSE	FALSE
scaffold_1	2524459	CUFF.4549.2	+	1509652	1512441	1	0	0	0	0.0865805	0.149084	0	0.0958093	0.132557	0.138433	0	nucl	TRUE	FALSE	FALSE	FALSE	FALSE	FALSE
scaffold_1	2524608	2524608	-	1625010	1626465	0	1	0	0	9.9633	9.43905	5.64774	12.7737	8.00947	0.169971	1		FALSE	FALSE	FALSE	FALSE	FALSE	FALSE
scaffold_1	2524608	CUFF.3893.2	-	1625010	1626462	0	1	0	0	3.85867	2.33317	3.60525	3.39153	2.32533	0.169971	1		FALSE	FALSE	FALSE	FALSE	FALSE	FALSE
scaffold_1	2525414	CUFF.3678.2	-	2429271	2431417	1	0	0	0	1.43953	1.00083	2.69402	0.330057	4.8092	0.140155	0	nucl	FALSE	FALSE	FALSE	FALSE	FALSE	FALSE
scaffold_1	2525414	CUFF.3678.3	-	2429271	2431417	0	0	0	0	20.224	19.9268	23.9275	23.4157	19.7506	0.140155	0	nucl	FALSE	FALSE	FALSE	FALSE	FALSE	FALSE
scaffold_1	2525660	2525660	-	2661218	2662887	0	0	0	0	0.367656	0.319146	0	4.20475e-05	1.43026	0.783781	1	extr	FALSE	FALSE	TRUE	FALSE	FALSE	FALSE
scaffold_1	2525660	CUFF.3408.2	-	2661218	2662887	1	0	0	0	4.22305e-05	0	0	1.00173e-05	1.04762	0.827166	1		FALSE	FALSE	TRUE	FALSE	FALSE	FALSE
scaffold_1	2525660	CUFF.3408.3	-	2661218	2662887	1	0	0	0	0.535233	0.644581	0.552356	0.878386	0.300423	0.783781	1		FALSE	FALSE	TRUE	FALSE	FALSE	FALSE
scaffold_1	2525660	CUFF.3408.3	-	2661218	2662887	1	0	0	0	0.535233	0.644581	0.552356	0.878386	0.300423	0.827166	1		FALSE	FALSE	TRUE	FALSE	FALSE	FALSE
scaffold_1	2525914	2525914	+	2898630	2900105	0	0	2	0	3.98067	3.62893	0.750118	4.34325	4.3804	0.494917	1		FALSE	TRUE	FALSE	FALSE	TRUE	FALSE
scaffold_1	2525914	CUFF.4560.2	+	2898630	2900116	1	0	0	0	2.0298	2.28195	2.768	3.40751	5.72834	0.264065	1		FALSE	TRUE	FALSE	FALSE	TRUE	FALSE
scaffold_1	2525914	CUFF.4560.3	+	2898630	2900116	0	0	0	0	0.579249	3.6276	5.36876	4.31931	6.07047	0.264065	1		FALSE	TRUE	FALSE	FALSE	TRUE	FALSE
scaffold_1	2525914	CUFF.4560.3	+	2898630	2900116	0	0	0	0	0.579249	3.6276	5.36876	4.31931	6.07047	0.494917	1		FALSE	TRUE	FALSE	FALSE	TRUE	FALSE
scaffold_1	2526654	2526654	-	3529481	3531693	1	1	0	0	34.415	38.1404	36.0686	36.8026	36.818	0.0689912	0		FALSE	FALSE	FALSE	FALSE	FALSE	FALSE
scaffold_1	2526654	CUFF.4348.2	-	3529481	3531717	0	0	0	0	4.82602	3.91797	7.68499	5.0729	4.98401	0.0689912	0		FALSE	FALSE	FALSE	FALSE	FALSE	FALSE
scaffold_1	2526683	2526683	-	3563815	3564471	0	0	0	0	0.450024	0.211351	0	0.195248	0.235254	0.518667		nucl	FALSE	FALSE	FALSE	FALSE	FALSE	FALSE
scaffold_1	2526683	CUFF.3195.3	-	3563815	3564471	1	0	0	0	0.00100854	0.132711	0	3.31573e-06	0.220542	0.518667			FALSE	FALSE	FALSE	FALSE	FALSE	FALSE
scaffold_1	2526695	2526695	-	3593271	3595052	1	0	0	0	9.87895	8.13749	3.33738	6.13709	8.06196	0.108592	1	extr	FALSE	TRUE	TRUE	FALSE	FALSE	FALSE
scaffold_1	2526695	CUFF.4032.2	-	3593417	3595052	0	0	1	0	39.7753	45.7528	47.7058	35.5079	45.4792	0.108592	1		FALSE	TRUE	TRUE	FALSE	FALSE	FALSE
scaffold_1	2526826	2526826	+	3712526	3713390	0	0	0	0	0.300644	0.144951	0.628179	0.561459	0.169169	0.000341357			FALSE	FALSE	FALSE	FALSE	FALSE	FALSE
scaffold_1	2526826	CUFF.3700.2	+	3712526	3713390	1	0	0	0	0	2.1431e-06	0.000222702	9.5048e-06	0	0.000341357			FALSE	FALSE	FALSE	FALSE	FALSE	FALSE
scaffold_1	2559121	CUFF.3747.2	+	66760	74140	0	0	0	11	0.738064	1.01966	0.840158	0.672064	0.586305	0.235897		nucl	FALSE	FALSE	FALSE	FALSE	FALSE	FALSE
scaffold_1	2559121	CUFF.3747.3	+	66760	74140	0	0	0	5	0.44497	0.265511	0.379826	0.351697	0.433492	0.235897			FALSE	FALSE	FALSE	FALSE	FALSE	FALSE
scaffold_1	2559595	CUFF.4281.1	-	4097105	4097752	0	0	0	0	10.3978	12.2692	13.8165	10.5532	6.86383	0.319775		mito	FALSE	FALSE	FALSE	FALSE	TRUE	FALSE
scaffold_1	2559595	CUFF.4281.3	-	4097105	4097752	1	0	0	0	8.3149	5.55344	1.98481	4.23432	2.88978	0.319775		mito	FALSE	FALSE	FALSE	FALSE	TRUE	FALSE
scaffold_1	2559621	CUFF.3691.2	+	4118756	4119950	1	0	0	0	1.58298	2.65239	2.52574	3.19972	8.99255	0.122906	1		FALSE	FALSE	FALSE	FALSE	FALSE	FALSE
scaffold_1	2559621	CUFF.3691.3	+	4118756	4119950	1	0	0	0	0.84903	1.43333	1.29057	1.19286	2.87544	0.122906	1	extr	FALSE	FALSE	FALSE	FALSE	FALSE	FALSE
scaffold_1	2559889	2559889	-	4415568	4417950	0	0	0	0	0.214254	0.121975	0	0.144964	0.1293	0.462173	0		FALSE	FALSE	FALSE	FALSE	FALSE	FALSE
scaffold_1	2559889	CUFF.4375.2	-	4415568	4417950	1	0	0	0	1.7545e-05	0.104318	0	0	0.000238817	0.462173	0		FALSE	FALSE	FALSE	FALSE	FALSE	FALSE
scaffold_1	2559987	CUFF.4019.3	-	492754	494847	0	0	0	0	1.10643	0.4909	1.433	1.33985	0.000394144	0.438014	0		FALSE	TRUE	FALSE	TRUE	FALSE	FALSE
scaffold_1	2559987	CUFF.4019.4	-	492754	494847	1	0	0	0	4.39429e-05	1.08015	0.000415454	5.27915	4.63044	0.438014	0		FALSE	TRUE	FALSE	TRUE	FALSE	FALSE
scaffold_1	2560215	CUFF.3578.2	-	706909	707671	0	1	0	1	5.31618	5.28404	4.70248	4.0776	2.06445	0.240965	1		FALSE	FALSE	FALSE	FALSE	FALSE	FALSE
scaffold_1	2560215	CUFF.3578.3	-	706909	707671	0	0	1	1	5.82686	5.48689	7.26843	5.30216	5.79084	0.240965	1	nucl	FALSE	FALSE	FALSE	FALSE	FALSE	FALSE
scaffold_1	2560302	2560302	+	784838	789623	0	1	1	0	7.42387	5.25399	5.5366	4.22808	7.63312	0.108019	1		FALSE	FALSE	FALSE	FALSE	FALSE	FALSE
scaffold_1	2560302	CUFF.4062.3	+	784838	789636	0	1	0	0	21.3797	18.349	15.5086	17.6709	17.7445	0.108019	1		FALSE	FALSE	FALSE	FALSE	FALSE	FALSE
scaffold_1	2560302	CUFF.4062.3	+	784838	789636	0	1	0	0	21.3797	18.349	15.5086	17.6709	17.7445	0.217931	1		FALSE	FALSE	FALSE	FALSE	FALSE	FALSE
scaffold_1	2560302	CUFF.4062.4	+	784838	789636	0	0	0	7	10.1325	9.23267	14.6549	8.05041	10.1962	0.217931	1		FALSE	FALSE	FALSE	FALSE	FALSE	FALSE
scaffold_1	2560356	2560356	-	841067	845754	0	1	0	0	16.4358	14.5259	17.6278	14.3876	19.2999	0.13197	0.5		FALSE	FALSE	FALSE	FALSE	FALSE	FALSE
scaffold_1	2560356	CUFF.3115.2	-	841067	845761	0	1	0	0	3.04852	2.5379	0.000254061	1.46901	1.05784	0.13197	0.5		FALSE	FALSE	FALSE	FALSE	FALSE	FALSE
scaffold_1	2560531	2560531	+	995726	998928	0	1	1	0	10.5251	8.21278	12.0262	9.32243	10.0577	0.140121	1		FALSE	FALSE	FALSE	FALSE	FALSE	FALSE
scaffold_1	2560531	CUFF.4094.2	+	995726	998780	0	2	1	1	2.8774	2.78558	4.53658	2.74749	5.18654	0.140121	1		FALSE	FALSE	FALSE	FALSE	FALSE	FALSE
scaffold_1	2560551	2560551	-	1020170	1022321	0	0	0	0	1.0173	1.11394	0.00689871	0.433253	0.190405	0.606726	0		FALSE	FALSE	FALSE	FALSE	FALSE	FALSE
scaffold_1	2560551	CUFF.4011.2	-	1020170	1022321	0	1	0	0	0.718181	0.61119	0.794574	1.14056	1.26099	0.606726	0		FALSE	FALSE	FALSE	FALSE	FALSE	FALSE
scaffold_1	2560908	2560908	-	1373237	1376137	0	1	0	0	10.0475	7.27144	5.96277	9.58292	10.9149	0.345116	0	nucl	FALSE	FALSE	FALSE	FALSE	FALSE	FALSE
scaffold_1	2560908	CUFF.4308.2	-	1373237	1376143	0	0	1	0	4.3261	9.3465	6.13242	3.70996	7.59919	0.345116	0	nucl	FALSE	FALSE	FALSE	FALSE	FALSE	FALSE
scaffold_1	2561057	2561057	+	1495564	1496216	0	0	1	0	1477.06	1053.19	868.489	1037.5	499.381	0.11562			FALSE	FALSE	FALSE	FALSE	FALSE	FALSE
scaffold_1	2561057	CUFF.4520.2	+	1495564	1496216	0	0	0	1	0.670858	7.31023	82.7682	12.7443	134.179	0.11562			FALSE	FALSE	FALSE	FALSE	FALSE	FALSE
scaffold_1	2561145	2561145	+	1560190	1562112	1	0	1	0	12.039	16.6217	6.66261	15.3862	12.4899	0.280737	0		FALSE	FALSE	FALSE	FALSE	FALSE	FALSE
scaffold_1	2561145	CUFF.3655.2	+	1560190	1562115	0	0	0	0	23.3694	17.7185	23.7849	21.2728	17.7726	0.280737	0		FALSE	FALSE	FALSE	FALSE	FALSE	FALSE
scaffold_1	2561451	2561451	-	1837745	1842070	0	1	0	1	2.47232	3.37527	7.7434	7.27672	10.2347	0.175633	1		FALSE	FALSE	FALSE	FALSE	FALSE	FALSE
scaffold_1	2561451	2561451	-	1837745	1842070	0	1	0	1	2.47232	3.37527	7.7434	7.27672	10.2347	0.277769	1		FALSE	FALSE	FALSE	FALSE	FALSE	FALSE
scaffold_1	2561451	CUFF.4422.2	-	1837745	1842070	0	2	0	1	1.89277	1.41149	0	1.58599	0	0.277769	1		FALSE	FALSE	FALSE	FALSE	FALSE	FALSE
scaffold_1	2561451	CUFF.4422.3	-	1837745	1842070	0	0	0	1	1.49748	0.00358986	0.00168041	0.00334656	0.00600986	0.175633	1		FALSE	FALSE	FALSE	FALSE	FALSE	FALSE
scaffold_1	2562012	2562012	+	2416132	2421511	1	0	1	0	8.97943	8.67009	12.3732	9.10956	8.87611	0.262953	0	nucl	FALSE	FALSE	FALSE	FALSE	FALSE	FALSE
scaffold_1	2562012	CUFF.4417.2	+	2416132	2421537	0	0	0	0	6.59705	7.89138	6.8604	4.92744	10.587	0.262953	0	nucl	FALSE	FALSE	FALSE	FALSE	FALSE	FALSE
scaffold_1	2562034	2562034	+	2439570	2442158	0	1	1	0	8.9092	10.0404	8.7717	12.6272	10.1381	0.191655			FALSE	FALSE	FALSE	FALSE	FALSE	FALSE
scaffold_1	2562034	CUFF.4366.2	+	2439570	2442167	0	0	0	0	3.43976	2.30431	3.18145	1.70164	4.16374	0.191655		nucl	FALSE	FALSE	FALSE	FALSE	FALSE	FALSE
scaffold_1	2562157	2562157	+	2555804	2557600	0	0	0	0	6.4552	4.05669	4.56527	3.26891	4.27552	3.06162e-05			FALSE	FALSE	FALSE	FALSE	FALSE	FALSE
scaffold_1	2562157	CUFF.4005.2	+	2555804	2557585	1	0	1	0	0	9.29533e-05	0.000148364	0.00011331	0.000141107	3.06162e-05			FALSE	FALSE	FALSE	FALSE	FALSE	FALSE
scaffold_1	2562512	CUFF.3542.2	-	2896385	2898017	2	0	0	0	0.451343	0.328633	0.320227	0.219648	0.64602	0.589866			FALSE	FALSE	FALSE	FALSE	FALSE	FALSE
scaffold_1	2562512	CUFF.3542.3	-	2896385	2898017	0	0	0	0	0.0147204	0.268925	0	0.622111	0.485152	0.589866			FALSE	FALSE	FALSE	FALSE	FALSE	FALSE
scaffold_1	2562999	2562999	+	3315883	3318401	0	0	1	0	6.47719	5.38096	6.03211	5.35235	5.18686	0.190227	0	mito	FALSE	FALSE	FALSE	FALSE	FALSE	FALSE
scaffold_1	2562999	CUFF.4328.2	+	3315883	3318403	1	0	0	0	1.989	0.951449	1.73794	0.766088	0	0.190227	0	mito	FALSE	FALSE	FALSE	FALSE	FALSE	FALSE
scaffold_1	2563237	2563237	-	3520511	3521872	1	1	0	0	35.2608	39.7821	34.9113	34.0814	15.0392	0.184654	1		FALSE	FALSE	FALSE	FALSE	FALSE	FALSE
scaffold_1	2563237	CUFF.3595.2	-	3520514	3521894	1	0	1	0	32.6923	30.4547	31.7327	41.4545	42.006	0.121879	1		FALSE	FALSE	FALSE	FALSE	FALSE	FALSE
scaffold_1	2563237	CUFF.3595.3	-	3520514	3521894	0	0	1	0	95.9444	68.6432	66.2646	90.3202	73.543	0.121879	1	mito	FALSE	FALSE	FALSE	FALSE	FALSE	FALSE
scaffold_1	2563237	CUFF.3595.3	-	3520514	3521894	0	0	1	0	95.9444	68.6432	66.2646	90.3202	73.543	0.184654	1	mito	FALSE	FALSE	FALSE	FALSE	FALSE	FALSE
scaffold_1	2563303	2563303	+	3606580	3612983	1	0	1	0	23.2706	26.7405	27.6278	16.8326	19.5939	0.250232	0.363636	mito	FALSE	TRUE	FALSE	FALSE	FALSE	FALSE
scaffold_1	2563303	CUFF.4139.2	+	3606580	3612988	0	0	0	0	11.6941	17.8873	25.7439	15.2355	24.7666	0.250232	0.363636	mito	FALSE	TRUE	FALSE	FALSE	FALSE	FALSE
scaffold_1	2563434	2563434	-	3728130	3730128	1	2	1	0	0.000845495	0.000959701	1.30932	0.245996	0.716565	0.120019	1		FALSE	TRUE	FALSE	FALSE	FALSE	FALSE
scaffold_1	2563434	CUFF.4159.2	-	3728130	3730157	1	0	0	0	0.000994287	1.59668	2.61081	0.14879	2.77795	0.322713	1		FALSE	TRUE	FALSE	FALSE	FALSE	FALSE
scaffold_1	2563434	CUFF.4159.3	-	3728130	3729894	1	1	0	0	0.462814	1.2269	5.36424	0.00502029	2.56371	0.120019	1		FALSE	TRUE	FALSE	FALSE	FALSE	FALSE
scaffold_1	2563434	CUFF.4159.3	-	3728130	3729894	1	1	0	0	0.462814	1.2269	5.36424	0.00502029	2.56371	0.322713	1		FALSE	TRUE	FALSE	FALSE	FALSE	FALSE
scaffold_1	2563434	CUFF.4159.3	-	3728130	3729894	1	1	0	0	0.462814	1.2269	5.36424	0.00502029	2.56371	0.7221	1		FALSE	TRUE	FALSE	FALSE	FALSE	FALSE
scaffold_1	2563434	CUFF.4159.3	-	3728130	3729894	1	1	0	0	0.462814	1.2269	5.36424	0.00502029	2.56371	0.844229	1		FALSE	TRUE	FALSE	FALSE	FALSE	FALSE
scaffold_1	2563434	CUFF.4159.4	-	3728130	3729894	0	1	0	0	3.49249	1.76763	0.00577968	2.4071	0.00171933	0.844229	1		FALSE	TRUE	FALSE	FALSE	FALSE	FALSE
scaffold_1	2563434	CUFF.4159.5	-	3728130	3730157	1	0	0	0	3.16996	0.859808	0.84763	2.12595	1.09462	0.7221	1		FALSE	TRUE	FALSE	FALSE	FALSE	FALSE
scaffold_1	2563594	2563594	+	3901393	3902721	0	0	0	0	8.66472	7.10266	8.37417	6.17773	5.25988	0.171503	1		FALSE	FALSE	FALSE	FALSE	FALSE	FALSE
scaffold_1	2563594	CUFF.4285.2	+	3901393	3902488	0	1	1	0	2.02132	1.37286	0	0.676949	1.17839	0.171503	1	nucl	FALSE	FALSE	FALSE	FALSE	FALSE	FALSE
scaffold_1	2595367	CUFF.4256.2	+	593759	595025	2	0	0	0	4.40682	3.0592	5.57142	3.5122	3.98871	0.238579			FALSE	FALSE	FALSE	FALSE	FALSE	FALSE
scaffold_1	2595367	CUFF.4256.3	+	593759	595025	0	1	1	0	2.6795	2.74483	6.01916	1.81426	2.91568	0.230946		mito	FALSE	FALSE	FALSE	FALSE	FALSE	FALSE
scaffold_1	2595367	CUFF.4256.4	+	593759	595025	0	0	0	0	3.12094	6.04383	8.12505	4.80468	7.25812	0.230946			FALSE	FALSE	FALSE	FALSE	FALSE	FALSE
scaffold_1	2595367	CUFF.4256.4	+	593759	595025	0	0	0	0	3.12094	6.04383	8.12505	4.80468	7.25812	0.238579			FALSE	FALSE	FALSE	FALSE	FALSE	FALSE
scaffold_1	2595367	CUFF.4256.4	+	593759	595025	0	0	0	0	3.12094	6.04383	8.12505	4.80468	7.25812	0.353152			FALSE	FALSE	FALSE	FALSE	FALSE	FALSE
scaffold_1	2595367	CUFF.4256.4	+	593759	595025	0	0	0	0	3.12094	6.04383	8.12505	4.80468	7.25812	0.609367			FALSE	FALSE	FALSE	FALSE	FALSE	FALSE
scaffold_1	2595367	CUFF.4256.5	+	593759	595025	2	0	0	0	1.7744	1.06047	2.48266	1.69741	6.14726	0.353152			FALSE	FALSE	FALSE	FALSE	FALSE	FALSE
scaffold_1	2595367	CUFF.4256.6	+	593759	595025	1	0	1	0	0.95078	4.19327	0.011145	1.41697	15.4439	0.609367		mito	FALSE	FALSE	FALSE	FALSE	FALSE	FALSE
scaffold_1	2596029	CUFF.3695.2	+	3334615	3338673	0	0	0	3	5.00776	5.76669	4.72469	7.57385	7.21771	0.0373602	1		FALSE	FALSE	FALSE	FALSE	FALSE	FALSE
scaffold_1	2596029	CUFF.3695.3	+	3334615	3338673	0	0	0	3	1.47585	1.66552	1.26168	2.49076	2.09492	0.0373602	1		FALSE	FALSE	FALSE	FALSE	FALSE	FALSE
scaffold_1	2603965	2603965	+	86357	93186	0	0	0	1	11.2271	8.68689	10.2222	10.5982	7.90944	0.142575	0.5	nucl	FALSE	FALSE	FALSE	FALSE	FALSE	FALSE
scaffold_1	2603965	CUFF.3334.3	+	86357	93186	0	0	0	11	23.4207	24.425	28.6899	20.8434	29.9509	0.142575	0.5		FALSE	FALSE	FALSE	FALSE	FALSE	FALSE
scaffold_1	2604035	2604035	+	134604	135678	0	0	1	0	1.01749	1.09491	0	1.01424	0.809621	0.670488	0.5	extr	FALSE	FALSE	TRUE	FALSE	FALSE	FALSE
scaffold_1	2604035	CUFF.4140.2	+	134604	135679	1	0	0	0	0.303345	0.382593	0.994538	0	2.40337e-05	0.670488	0.5	extr	FALSE	FALSE	TRUE	FALSE	FALSE	FALSE
scaffold_1	2604070	2604070	-	164479	165142	0	1	0	0	2.95763	2.89602	0.000882353	3.3528	0.68201	0.384534			FALSE	FALSE	FALSE	FALSE	FALSE	FALSE
scaffold_1	2604070	CUFF.3616.2	-	164492	165147	1	0	1	0	3.77936	3.22331	2.77259	4.87306	4.04396	0.384534			FALSE	FALSE	FALSE	FALSE	FALSE	FALSE
scaffold_1	2604104	2604104	+	195283	196606	0	0	1	0	12.1853	16.04	16.5312	16.6208	13.2288	0.186337	1		FALSE	FALSE	FALSE	FALSE	FALSE	FALSE
scaffold_1	2604104	2604104	+	195283	196606	0	0	1	0	12.1853	16.04	16.5312	16.6208	13.2288	0.257722	1		FALSE	FALSE	FALSE	FALSE	FALSE	FALSE
scaffold_1	2604104	CUFF.3149.2	+	195283	196447	1	0	0	0	6.11109	3.15224	0	1.99481	3.44774	0.257722	1		FALSE	FALSE	FALSE	FALSE	FALSE	FALSE
scaffold_1	2604104	CUFF.3149.3	+	195283	196447	1	0	0	0	8.44	7.4276	6.39361	6.87759	9.32144	0.186337	1		FALSE	FALSE	FALSE	FALSE	FALSE	FALSE
scaffold_1	2604109	2604109	+	197516	200596	0	0	1	0	184.94	196.045	160.88	136.158	195.451	0.0266466	0.333333	extr	FALSE	TRUE	TRUE	FALSE	FALSE	FALSE
scaffold_1	2604109	CUFF.3214.2	+	197516	200617	1	0	0	0	30.5096	28.3097	27.3259	20.9488	35.56	0.0266466	0.333333	extr	FALSE	TRUE	TRUE	FALSE	FALSE	FALSE
scaffold_1	2604130	2604130	+	233938	234851	1	0	0	0	8.13402	3.11788	0	2.99047	0.507027	0.281544	0		FALSE	FALSE	FALSE	FALSE	TRUE	FALSE
scaffold_1	2604130	CUFF.4275.2	+	233938	234851	0	0	0	0	9.94924	5.76121	0	9.01306	0.641451	0.281544	0		FALSE	FALSE	FALSE	FALSE	TRUE	FALSE
scaffold_1	2604332	CUFF.3564.2	-	390009	390943	1	0	0	0	7.64417	7.19416	12.1009	5.79891	4.49375	0.172292	0.2		FALSE	TRUE	FALSE	FALSE	FALSE	FALSE
scaffold_1	2604332	CUFF.3564.3	-	390009	390936	0	1	0	0	22.5409	28.6641	25.4892	29.252	20.7729	0.172292	0.2		FALSE	TRUE	FALSE	FALSE	FALSE	FALSE
scaffold_1	2604349	2604349	-	406508	410301	0	1	0	0	15.4728	14.9768	25.4682	15.3785	22.588	0.122879	0.333333		FALSE	TRUE	FALSE	FALSE	FALSE	FALSE
scaffold_1	2604349	CUFF.4245.2	-	406508	410302	1	0	0	0	4.28044	2.70234	1.97476	3.17181	3.94611	0.122879	0.333333		FALSE	TRUE	FALSE	FALSE	FALSE	FALSE
scaffold_1	2604352	2604352	-	412832	414106	0	1	0	0	94.2424	313.686	572.842	143.973	288.547	0.159	1	extr	FALSE	FALSE	TRUE	FALSE	FALSE	FALSE
scaffold_1	2604352	CUFF.3476.2	-	412832	414131	0	0	1	1	76.4625	278.719	328.346	116.842	200.305	0.159	1		FALSE	FALSE	TRUE	FALSE	FALSE	FALSE
scaffold_1	2604379	2604379	+	441995	442711	0	0	1	0	14.9481	14.0724	8.09699	6.11477	3.77666	0.515483	0		FALSE	FALSE	FALSE	FALSE	FALSE	FALSE
scaffold_1	2604379	CUFF.3453.2	+	441995	442735	1	0	0	0	1.43657	0.453211	5.70838	1.44519	7.59362	0.515483	0		FALSE	FALSE	FALSE	FALSE	FALSE	FALSE
scaffold_1	2604484	2604484	+	532890	534281	0	0	0	0	9.43339	13.0575	20.1959	10.5323	13.7246	0.229969	0		FALSE	FALSE	FALSE	FALSE	FALSE	FALSE
scaffold_1	2604484	CUFF.4050.2	+	532890	534281	0	1	0	0	2.81296	5.67999	2.75214	4.38437	6.07452	0.229969	0		FALSE	FALSE	FALSE	FALSE	FALSE	FALSE
scaffold_1	2604605	2604605	+	624871	625572	0	0	1	0	2.65183	1.18575	0	0.634053	2.37615	0.741906	1		FALSE	FALSE	FALSE	FALSE	FALSE	FALSE
scaffold_1	2604605	CUFF.3378.2	+	624876	625585	1	1	0	0	1.45108	0.494666	0	1.54062	0.894023	0.610451	1		FALSE	FALSE	FALSE	FALSE	FALSE	FALSE
scaffold_1	2604605	CUFF.3378.3	+	624876	625585	2	1	0	0	1.49169	0.948866	4.17018	0.475365	1.09653	0.610451	1		FALSE	FALSE	FALSE	FALSE	FALSE	FALSE
scaffold_1	2604605	CUFF.3378.3	+	624876	625585	2	1	0	0	1.49169	0.948866	4.17018	0.475365	1.09653	0.741906	1		FALSE	FALSE	FALSE	FALSE	FALSE	FALSE
scaffold_1	2604628	2604628	+	637744	640209	0	0	1	0	61.6535	124.451	175.763	63.8127	105.695	0.0916915	0.5		FALSE	FALSE	FALSE	FALSE	FALSE	FALSE
scaffold_1	2604628	CUFF.3364.2	+	637744	640239	1	0	0	0	23.0724	45.3708	46.1446	26.753	31.5661	0.0916915	0.5		FALSE	FALSE	FALSE	FALSE	FALSE	FALSE
scaffold_1	2604782	2604782	-	751501	753360	0	1	0	0	15.04	20.0043	18.6789	13.5036	9.32193	0.127002	0		FALSE	FALSE	FALSE	FALSE	FALSE	FALSE
scaffold_1	2604782	CUFF.3060.1	-	751501	753360	0	0	0	6	62.3118	72.1578	56.8036	28.7247	12.8102	0.127002	0		FALSE	FALSE	FALSE	FALSE	FALSE	FALSE
scaffold_1	2604788	2604788	-	754850	756470	0	1	0	0	153.064	150.343	134.5	119.391	112.983	0.0591247		nucl	FALSE	FALSE	FALSE	FALSE	FALSE	FALSE
scaffold_1	2604788	CUFF.3294.2	-	754940	756486	1	0	1	0	36.9753	36.1489	37.1447	25.0961	19.2569	0.0591247			FALSE	FALSE	FALSE	FALSE	FALSE	FALSE
scaffold_1	2604809	2604809	+	774816	775349	0	0	1	0	21.0726	20.8886	31.3609	32.4555	28.3245	0.191839		cyto	FALSE	FALSE	FALSE	FALSE	FALSE	TRUE
scaffold_1	2604809	CUFF.3711.2	+	774824	775355	0	2	0	0	4.4264	4.26206	12.0762	3.17796	4.40218	0.191839		mito	FALSE	FALSE	FALSE	FALSE	FALSE	TRUE
scaffold_1	2604855	2604855	+	823477	825512	1	0	1	0	11.5963	6.96014	10.0964	6.30566	8.9786	0.0553323			FALSE	FALSE	FALSE	FALSE	FALSE	FALSE
scaffold_1	2604855	2604855	+	823477	825512	1	0	1	0	11.5963	6.96014	10.0964	6.30566	8.9786	0.241845			FALSE	FALSE	FALSE	FALSE	FALSE	FALSE
scaffold_1	2604855	CUFF.4387.2	+	823477	825525	1	0	0	0	0.000316727	0.610638	0	0.000433507	0.000122244	0.0553323		mito	FALSE	FALSE	FALSE	FALSE	FALSE	FALSE
scaffold_1	2604855	CUFF.4387.3	+	823477	825525	0	1	0	1	1.21567	1.49723	0.00244669	3.23702	1.26642	0.241845			FALSE	FALSE	FALSE	FALSE	FALSE	FALSE
scaffold_1	2604883	2604883	-	848633	850406	0	1	0	0	32.8291	62.7941	55.5961	52.9948	66.0021	0.112732	1		TRUE	FALSE	FALSE	FALSE	FALSE	FALSE
scaffold_1	2604883	CUFF.3467.2	-	849337	850430	1	0	1	0	14.4055	24.3149	13.2434	13.9127	23.3586	0.112732	1		TRUE	FALSE	FALSE	FALSE	FALSE	FALSE
scaffold_1	2604900	2604900	+	863074	864325	0	0	0	0	22.6379	22.8082	16.4685	26.4153	19.3528	0.140209	1		FALSE	FALSE	FALSE	FALSE	TRUE	FALSE
scaffold_1	2604900	CUFF.4079.2	+	863074	864244	1	0	1	0	4.64365	4.65872	6.16322	3.17883	5.40195	0.140209	1	mito	FALSE	FALSE	FALSE	FALSE	TRUE	FALSE
scaffold_1	2604954	2604954	-	902953	903624	0	1	0	0	0.00810852	0.582255	2.30695	0.660912	0.000394284	0.789729	1		FALSE	FALSE	FALSE	FALSE	FALSE	FALSE
scaffold_1	2604954	CUFF.3080.3	-	902953	903634	1	0	0	0	0.566904	0.697523	0	1.36088	0.826653	0.789729	1		FALSE	FALSE	FALSE	FALSE	FALSE	FALSE
scaffold_1	2605008	2605008	-	949138	950811	0	1	0	0	6.26144	6.55285	8.69116	5.66117	6.6492	0.0538428		mito	FALSE	FALSE	FALSE	FALSE	FALSE	FALSE
scaffold_1	2605008	CUFF.3371.2	-	949673	950811	0	1	1	1	2.29388	2.5144	3.13429	2.29121	2.02047	0.0538428			FALSE	FALSE	FALSE	FALSE	FALSE	FALSE
scaffold_1	2605180	2605180	+	1099160	1100761	0	1	1	0	46.575	45.2042	53.6499	46.4795	69.8805	0.139692	0.333333		FALSE	FALSE	FALSE	FALSE	FALSE	FALSE
scaffold_1	2605180	CUFF.4400.2	+	1099160	1100777	0	1	0	1	10.1412	12.281	25.6849	14.5123	23.9115	0.139692	0.333333		FALSE	FALSE	FALSE	FALSE	FALSE	FALSE
scaffold_1	2605233	2605233	+	1149870	1150317	0	0	0	0	83.924	76.598	72.1977	92.3425	57.9403	0.375573	1	nucl	FALSE	FALSE	FALSE	FALSE	FALSE	FALSE
scaffold_1	2605233	CUFF.3348.2	+	1149870	1150172	0	0	2	0	38.7241	25.3051	0	0	39.1771	0.375573	1		FALSE	FALSE	FALSE	FALSE	FALSE	FALSE
scaffold_1	2605247	2605247	-	1165918	1166684	0	1	0	0	53.9676	58.6408	50.1459	55.4511	55.454	0.147798	0		FALSE	FALSE	FALSE	FALSE	FALSE	FALSE
scaffold_1	2605247	CUFF.4170.2	-	1165918	1166712	1	0	0	0	112.493	100.69	71.2791	94.895	66.5013	0.147798	0		FALSE	FALSE	FALSE	FALSE	FALSE	FALSE
scaffold_1	2605264	2605264	-	1181460	1182453	0	2	0	0	14.6682	12.3173	18.1956	16.743	11.4298	0.320108	0.5		FALSE	FALSE	FALSE	FALSE	FALSE	FALSE
scaffold_1	2605264	CUFF.4106.2	-	1181460	1182459	0	0	1	1	6.43263	6.11082	0	7.68918	5.21483	0.320108	0.5		FALSE	FALSE	FALSE	FALSE	FALSE	FALSE
scaffold_1	2605383	2605383	+	1312657	1312967	0	0	0	0	0	0	0	56.5017	0	0		mito	FALSE	FALSE	FALSE	FALSE	FALSE	FALSE
scaffold_1	2605383	CUFF.4128.2	+	1312661	1312967	1	1	0	0	0	0	0	0	0	0			FALSE	FALSE	FALSE	FALSE	FALSE	FALSE
scaffold_1	2605432	2605432	+	1339325	1341528	0	0	1	0	15.836	7.73759	5.84583	6.51279	6.30588	0.305458	0.666667		FALSE	FALSE	FALSE	FALSE	FALSE	FALSE
scaffold_1	2605432	CUFF.4423.2	+	1339325	1341535	1	0	0	0	7.60811	4.25196	6.70396	3.56777	7.39583	0.305458	0.666667	cysk	FALSE	FALSE	FALSE	FALSE	FALSE	FALSE
scaffold_1	2605466	2605466	-	1357395	1358418	0	1	0	0	0.000152832	0.00361485	0.000590251	1.58817	6.4782	0.309755		nucl	FALSE	FALSE	FALSE	FALSE	FALSE	FALSE
scaffold_1	2605466	2605466	-	1357395	1358418	0	1	0	0	0.000152832	0.00361485	0.000590251	1.58817	6.4782	0.582901		nucl	FALSE	FALSE	FALSE	FALSE	FALSE	FALSE
scaffold_1	2605466	CUFF.3705.2	-	1357395	1358431	1	0	0	0	0.758344	0.519691	0.879993	0.277117	1.30342	0.309755			FALSE	FALSE	FALSE	FALSE	FALSE	FALSE
scaffold_1	2605466	CUFF.3705.3	-	1357395	1358431	1	0	0	0	1.35291	1.80998	1.26172	1.30303	0.676283	0.582901			FALSE	FALSE	FALSE	FALSE	FALSE	FALSE
scaffold_1	2605547	2605547	+	1415897	1417022	0	0	1	0	12.2413	11.3129	20.3204	22.4702	7.19833	0.268741	0	cyto	FALSE	FALSE	FALSE	FALSE	FALSE	FALSE
scaffold_1	2605547	CUFF.3942.2	+	1415897	1417037	1	0	0	0	3.08486	3.981	4.55086	6.30577	7.86784	0.268741	0		FALSE	FALSE	FALSE	FALSE	FALSE	FALSE
scaffold_1	2605548	2605548	-	1417170	1418911	0	0	0	0	3.71176	4.47692	0.00222427	5.79671	3.79172	0.735503			FALSE	TRUE	FALSE	FALSE	FALSE	FALSE
scaffold_1	2605548	CUFF.3936.2	-	1417170	1418911	0	1	0	0	1.61472	0.898109	5.50375	1.22975	6.30486e-05	0.735503			FALSE	TRUE	FALSE	FALSE	FALSE	FALSE
scaffold_1	2605568	2605568	+	1440286	1441575	0	0	2	0	2.20071	3.13932	3.15061	3.15902	3.43319	0.311311	0		FALSE	FALSE	FALSE	FALSE	FALSE	FALSE
scaffold_1	2605568	CUFF.3234.2	+	1440286	1441579	0	0	0	0	0.762721	1.77156	6.25517e-05	0.451903	0.71114	0.311311	0		FALSE	FALSE	FALSE	FALSE	FALSE	FALSE
scaffold_1	2605577	2605577	-	1446291	1447421	0	0	0	0	111.748	88.3878	57.3526	112.882	71.882	0.0579701	0	mito	FALSE	FALSE	FALSE	FALSE	FALSE	FALSE
scaffold_1	2605577	CUFF.3090.2	-	1446291	1447421	1	0	0	0	18.5836	14.6994	14.0121	14.3372	10.5183	0.0579701	0	mito	FALSE	FALSE	FALSE	FALSE	FALSE	FALSE
scaffold_1	2605597	2605597	+	1456215	1456815	0	0	1	0	32.1463	35.0618	0	42.2756	36.7124	0.328064	1		FALSE	FALSE	FALSE	FALSE	FALSE	FALSE
scaffold_1	2605597	CUFF.3065.2	+	1456215	1456833	1	0	0	0	70.8959	59.9193	75.313	63.3183	85.2764	0.328064	1		FALSE	FALSE	FALSE	FALSE	FALSE	FALSE
scaffold_1	2605606	2605606	+	1458980	1460011	0	0	1	0	35.6223	79.5386	71.2937	74.9377	73.7324	0.438917	1		FALSE	FALSE	FALSE	FALSE	FALSE	FALSE
scaffold_1	2605606	CUFF.3702.2	+	1458980	1460011	0	0	0	1	75.9776	33.2615	28.2752	56.1944	33.41	0.438917	1		FALSE	FALSE	FALSE	FALSE	FALSE	FALSE
scaffold_1	2605634	2605634	-	1479957	1481624	0	1	0	0	48.2993	65.3815	64.1395	45.823	51.2435	0.10903	1	nucl	FALSE	FALSE	FALSE	FALSE	FALSE	TRUE
scaffold_1	2605634	CUFF.4536.2	-	1479957	1481630	0	0	1	1	10.8731	10.7019	3.75742	8.14006	9.63493	0.10903	1	mito	FALSE	FALSE	FALSE	FALSE	FALSE	TRUE
scaffold_1	2605647	2605647	-	1490215	1491297	0	1	0	0	617.755	533.545	527.404	500.281	488.973	0.0712848	1		FALSE	FALSE	FALSE	FALSE	FALSE	FALSE
scaffold_1	2605647	CUFF.4225.2	-	1490215	1491342	0	0	1	1	532.638	480.696	379.337	440.533	408.28	0.0712848	1		FALSE	FALSE	FALSE	FALSE	FALSE	FALSE
scaffold_1	2605664	2605664	-	1496538	1497477	0	1	0	0	154.816	158.058	200.472	171.139	159.073	0.139013	0		FALSE	FALSE	FALSE	FALSE	FALSE	FALSE
scaffold_1	2605664	CUFF.3770.2	-	1496538	1497505	1	0	0	0	54.0048	55.4444	33.9427	62.0781	41.012	0.139013	0	mito	FALSE	FALSE	FALSE	FALSE	FALSE	FALSE
scaffold_1	2605682	2605682	-	1515082	1517271	1	0	0	0	6.33646	5.82166	6.90418	4.62355	3.59	0.264374	1		FALSE	FALSE	FALSE	FALSE	FALSE	FALSE
scaffold_1	2605682	CUFF.3454.2	-	1515082	1517271	0	0	0	0	2.41791	1.44693	0.000455509	1.34155	1.51919	0.264374	1	cyto	FALSE	FALSE	FALSE	FALSE	FALSE	FALSE
scaffold_1	2605685	2605685	+	1517409	1519349	0	0	1	0	17.9061	18.6667	17.5988	19.0332	18.223	0.150071	0	plas	FALSE	FALSE	FALSE	FALSE	FALSE	FALSE
scaffold_1	2605685	CUFF.3455.2	+	1517409	1519362	1	0	0	0	4.85312	3.2515	5.00151	5.66987	8.15155	0.150071	0		FALSE	FALSE	FALSE	FALSE	FALSE	FALSE
scaffold_1	2605707	2605707	+	1532380	1534158	0	0	2	0	78.3012	52.0687	60.4421	42.1339	52.2156	0.039709			FALSE	FALSE	FALSE	FALSE	FALSE	FALSE
scaffold_1	2605707	CUFF.3291.2	+	1532380	1534180	0	1	0	0	27.9339	20.6813	22.3007	18.1724	19.792	0.039709		mito	FALSE	FALSE	FALSE	FALSE	FALSE	FALSE
scaffold_1	2605742	2605742	+	1548918	1550264	0	0	1	0	15.5414	19.7597	32.3404	51.2056	13.473	0.137562		extr	FALSE	TRUE	TRUE	FALSE	FALSE	FALSE
scaffold_1	2605742	CUFF.3419.2	+	1548918	1550270	1	0	0	0	48.1134	63.3958	63.9547	133.467	67.795	0.137562		extr	FALSE	TRUE	TRUE	FALSE	FALSE	FALSE
scaffold_1	2605840	2605840	+	1636814	1637383	0	0	0	0	6.0513	4.13008	3.0537	3.34453	20.2101	0.204932			FALSE	FALSE	FALSE	FALSE	FALSE	FALSE
scaffold_1	2605840	CUFF.3308.2	+	1636814	1637267	1	0	1	0	0.63437	2.27937	3.45456	1.10335	8.87212	0.204932			FALSE	FALSE	FALSE	FALSE	FALSE	FALSE
scaffold_1	2605889	2605889	-	1663000	1664236	0	1	0	0	31.7962	73.8966	69.8635	174.91	133.025	0.117373	0		FALSE	FALSE	FALSE	FALSE	FALSE	FALSE
scaffold_1	2605889	CUFF.3148.2	-	1663198	1664247	1	0	1	0	6.2719	11.5685	20.3579	30.1285	41.0202	0.117373	0		FALSE	FALSE	FALSE	FALSE	FALSE	FALSE
scaffold_1	2605902	2605902	-	1672728	1676834	0	2	0	0	70.3384	66.0219	71.5302	70.8955	68.7956	0.127562	0.75		FALSE	FALSE	FALSE	FALSE	FALSE	FALSE
scaffold_1	2605902	CUFF.4237.2	-	1672728	1676859	1	0	0	0	23.4663	16.494	32.0168	18.2944	18.6389	0.127562	0.75		FALSE	FALSE	FALSE	FALSE	FALSE	FALSE
scaffold_1	2605941	2605941	+	1712204	1714638	0	0	1	0	118.694	166.336	158.168	112.864	107.055	0.0312716	0.5	mito	FALSE	FALSE	FALSE	FALSE	FALSE	FALSE
scaffold_1	2605941	CUFF.4343.2	+	1712204	1714669	1	0	0	0	25.1507	33.3704	32.6768	27.1167	19.0938	0.0312716	0.5		FALSE	FALSE	FALSE	FALSE	FALSE	FALSE
scaffold_1	2605973	2605973	+	1734279	1736367	0	0	1	0	53.9434	39.0601	25.7431	40.333	27.9393	0.0403599	0		FALSE	FALSE	FALSE	FALSE	TRUE	FALSE
scaffold_1	2605973	CUFF.3458.2	+	1734279	1736374	1	0	0	0	6.04921	3.51828	4.08221	5.41858	3.9923	0.0403599	0		FALSE	FALSE	FALSE	FALSE	TRUE	FALSE
scaffold_1	2605984	2605984	-	1747520	1749331	0	1	0	0	4.0549	5.29195	0.00230142	10.0552	0.011879	0.420096	0	nucl	FALSE	FALSE	FALSE	FALSE	FALSE	FALSE
scaffold_1	2605984	CUFF.4394.2	-	1747526	1749341	1	0	1	0	14.4446	13.3683	22.9305	10.5517	19.872	0.420096	0	nucl	FALSE	FALSE	FALSE	FALSE	FALSE	FALSE
scaffold_1	2605996	2605996	+	1757499	1760146	0	0	1	0	12.2481	9.13195	21.1193	9.26336	11.6125	0.476217	0.625		FALSE	TRUE	FALSE	FALSE	FALSE	FALSE
scaffold_1	2605996	CUFF.3646.2	+	1757499	1760152	0	1	0	0	6.45952	8.10411	0.000867334	8.30151	5.21153	0.476217	0.625		FALSE	TRUE	FALSE	FALSE	FALSE	FALSE
scaffold_1	2606000	2606000	+	1766004	1766294	1	0	0	0	4.70739	2.81907	0	2.86389	1.69858	0.348055		mito	FALSE	FALSE	FALSE	FALSE	FALSE	FALSE
scaffold_1	2606000	CUFF.4605.2	+	1766004	1766274	0	0	1	0	3.27361	0	0	1.37036	0.601272	0.348055			FALSE	FALSE	FALSE	FALSE	FALSE	FALSE
scaffold_1	2606050	2606050	+	1811258	1813425	0	1	1	0	52.5903	46.2593	46.4983	44.5348	40.0358	0.0691248	0		FALSE	FALSE	FALSE	FALSE	FALSE	FALSE
scaffold_1	2606050	CUFF.4530.2	+	1811258	1813442	0	0	0	0	9.66499	11.1299	7.52952	11.5165	9.61005	0.0691248	0		FALSE	FALSE	FALSE	FALSE	FALSE	FALSE
scaffold_1	2606113	2606113	+	1845650	1847282	0	1	1	0	26.4362	30.1333	45.43	48.0608	61.3607	0.131066	0.333333		FALSE	FALSE	FALSE	FALSE	FALSE	FALSE
scaffold_1	2606113	CUFF.3379.2	+	1845650	1847340	0	0	0	1	86.362	95.2409	117.924	159.728	121.579	0.131066	0.333333		FALSE	FALSE	FALSE	FALSE	FALSE	FALSE
scaffold_1	2606133	2606133	-	1855573	1857855	1	1	0	0	16.0394	13.9564	11.4047	12.8703	11.4018	0.203527	1		FALSE	FALSE	FALSE	FALSE	FALSE	FALSE
scaffold_1	2606133	CUFF.3440.2	-	1855573	1857878	0	0	0	0	2.04096	2.05383	5.21819	1.68512	1.23782	0.203527	1		FALSE	FALSE	FALSE	FALSE	FALSE	FALSE
scaffold_1	2606216	2606216	-	1914741	1915468	0	2	0	0	433.881	325.694	357.803	337.35	205.537	0.0431344	0.5	nucl	FALSE	FALSE	FALSE	FALSE	FALSE	FALSE
scaffold_1	2606216	2606216	-	1914741	1915468	0	2	0	0	433.881	325.694	357.803	337.35	205.537	0.0725705	0.5	nucl	FALSE	FALSE	FALSE	FALSE	FALSE	FALSE
scaffold_1	2606216	CUFF.4025.2	-	1914741	1915486	1	0	0	0	58.8144	37.065	27.2506	42.5352	22.3048	0.0431344	0.5	nucl	FALSE	FALSE	FALSE	FALSE	FALSE	FALSE
scaffold_1	2606216	CUFF.4025.3	-	1914741	1915468	0	1	0	0	150.833	127.873	147.648	98.6547	80.1289	0.0725705	0.5	nucl	FALSE	FALSE	FALSE	FALSE	FALSE	FALSE
scaffold_1	2606344	2606344	-	2000976	2002324	0	1	1	0	33.0237	69.2143	92.0486	63.0955	71.3697	0.158111	1		FALSE	FALSE	FALSE	FALSE	FALSE	FALSE
scaffold_1	2606344	CUFF.3634.2	-	2000976	2002337	0	0	0	1	167.271	169.157	204.953	125.416	172.246	0.158111	1		FALSE	FALSE	FALSE	FALSE	FALSE	FALSE
scaffold_1	2606379	2606379	-	2026597	2028667	0	2	0	0	65.1693	53.7036	66.4288	50.5526	56.4052	0.0660544	1		FALSE	FALSE	FALSE	FALSE	FALSE	FALSE
scaffold_1	2606379	CUFF.4314.2	-	2026862	2028685	0	0	1	0	26.326	21.3627	20.5307	16.8141	20.1451	0.0660544	1		FALSE	FALSE	FALSE	FALSE	FALSE	FALSE
scaffold_1	2606412	2606412	+	2067201	2070011	1	0	1	0	6.08319	5.51136	3.4139	4.56037	4.63882	0.155005	0		FALSE	TRUE	FALSE	FALSE	FALSE	FALSE
scaffold_1	2606412	CUFF.3670.2	+	2067201	2070018	0	0	0	0	6.04782	6.44563	5.41026	6.95	5.57222	0.155005	0		FALSE	TRUE	FALSE	FALSE	FALSE	FALSE
scaffold_1	2606417	2606417	-	2074191	2074947	0	0	0	0	103.078	76.2166	122.166	89.6399	93.1595	0.023211	1		FALSE	FALSE	FALSE	FALSE	FALSE	FALSE
scaffold_1	2606417	CUFF.3897.2	-	2074276	2074947	1	1	1	0	6.10103	3.8158	6.3828	6.7795	7.46886	0.023211	1		FALSE	FALSE	FALSE	FALSE	FALSE	FALSE
scaffold_1	2606557	2606557	+	2186348	2189754	0	0	0	0	8.94188	8.17583	13.7553	5.14646	8.86874	0.238153	1		FALSE	FALSE	FALSE	FALSE	FALSE	FALSE
scaffold_1	2606557	CUFF.3863.3	+	2186348	2189691	1	0	1	0	2.63278	1.2538	0	2.19187	0.285001	0.238153	1		FALSE	FALSE	FALSE	FALSE	FALSE	FALSE
scaffold_1	2606564	2606564	-	2190175	2190640	0	0	0	0	95.1119	83.1918	117.284	90.5331	76.8628	0.397975	1	mito	FALSE	FALSE	FALSE	FALSE	FALSE	FALSE
scaffold_1	2606564	CUFF.3096.2	-	2190175	2190640	0	0	1	1	30.8037	57.5647	0.00218344	45.7504	0	0.397975	1		FALSE	FALSE	FALSE	FALSE	FALSE	FALSE
scaffold_1	2606582	2606582	+	2201031	2203612	1	0	1	0	30.4579	36.059	36.2513	32.0234	37.0919	0.126271	0.4		FALSE	FALSE	FALSE	FALSE	FALSE	FALSE
scaffold_1	2606582	CUFF.3656.2	+	2201031	2203628	0	0	0	0	7.92037	10.0687	13.517	10.7534	6.31438	0.126271	0.4		FALSE	FALSE	FALSE	FALSE	FALSE	FALSE
scaffold_1	2606634	2606634	-	2238219	2239333	0	1	0	0	229.666	212.15	241.372	209.294	244.522	0.055699	0.444444		FALSE	FALSE	FALSE	FALSE	FALSE	FALSE
scaffold_1	2606634	CUFF.3924.2	-	2238219	2239368	1	0	0	0	48.3898	39.7325	39.2672	39.2744	31.0665	0.055699	0.444444		FALSE	FALSE	FALSE	FALSE	FALSE	FALSE
scaffold_1	2606639	2606639	-	2240559	2241023	1	1	0	0	1.22277	1.20031	2.27932	1.43876	2.18862	0.334323			FALSE	FALSE	FALSE	FALSE	FALSE	FALSE
scaffold_1	2606639	CUFF.3876.1	-	2240559	2241030	0	0	0	0	0.215543	0.664979	0	0.528679	1.00373	0.334323			FALSE	FALSE	FALSE	FALSE	FALSE	FALSE
scaffold_1	2606654	2606654	+	2254485	2255160	0	0	1	0	1507.26	1029.12	1309.9	1148.98	1072.6	0.127883	0.333333		FALSE	FALSE	FALSE	FALSE	FALSE	FALSE
scaffold_1	2606654	CUFF.5070.2	+	2254485	2255202	1	0	0	0	1929.14	1301.17	1324.62	1425.81	926.869	0.127883	0.333333		FALSE	FALSE	FALSE	FALSE	FALSE	FALSE
scaffold_1	2606680	2606680	+	2289034	2290377	0	0	0	0	2.88218	2.90849	3.8148	4.6727	3.07807	0.173284	1	cyto	FALSE	FALSE	FALSE	FALSE	TRUE	TRUE
scaffold_1	2606680	CUFF.4461.2	+	2289034	2290288	1	0	1	0	0.604942	0.465049	0	0.42761	0.8942	0.173284	1	mito	FALSE	FALSE	FALSE	FALSE	TRUE	TRUE
scaffold_1	2606710	2606710	+	2307762	2308634	0	0	0	0	26.0051	25.9759	17.0399	21.5955	17.0122	0.192671			FALSE	FALSE	FALSE	FALSE	FALSE	FALSE
scaffold_1	2606710	CUFF.4150.2	+	2307762	2308634	1	0	0	0	4.83486	6.48179	7.93954	9.33644	7.80168	0.192671		nucl	FALSE	FALSE	FALSE	FALSE	FALSE	FALSE
scaffold_1	2606716	2606716	-	2313651	2315216	0	1	0	0	68.4336	52.1969	54.7961	53.0333	59.2146	0.0875456	0		FALSE	TRUE	FALSE	FALSE	FALSE	FALSE
scaffold_1	2606716	CUFF.3120.2	-	2313651	2315216	0	0	0	1	164.803	159.355	187.551	182.089	151.695	0.0875456	0		FALSE	TRUE	FALSE	FALSE	FALSE	FALSE
scaffold_1	2606733	2606733	-	2324660	2326278	0	1	0	0	86.97	82.8176	71.9849	94.4686	57.6255	0.0987806	1		FALSE	FALSE	FALSE	FALSE	TRUE	FALSE
scaffold_1	2606733	CUFF.4371.2	-	2324660	2326290	0	0	1	1	27.0142	36.7017	29.4833	30.0469	25.2906	0.0987806	1		FALSE	FALSE	FALSE	FALSE	TRUE	FALSE
scaffold_1	2606766	2606766	-	2431639	2434814	0	1	0	0	2.70225	1.46529	0.00010738	0.85985	0.000121608	0.563577	0.5		FALSE	TRUE	FALSE	FALSE	FALSE	FALSE
scaffold_1	2606766	CUFF.3154.2	-	2431639	2434821	1	0	0	0	1.83629	1.32173	5.86621	1.80051	3.42887	0.563577	0.5	mito	FALSE	TRUE	FALSE	FALSE	FALSE	FALSE
scaffold_1	2606795	2606795	+	2447182	2448673	0	0	0	0	17.1591	17.6852	18.8869	17.9563	13.9658	0.243808	1		FALSE	FALSE	FALSE	FALSE	FALSE	FALSE
scaffold_1	2606795	CUFF.3919.1	+	2447182	2448572	1	0	1	0	0.685038	1.68267	7.24292	4.77736	5.79355	0.243808	1		FALSE	FALSE	FALSE	FALSE	FALSE	FALSE
scaffold_1	2606870	2606870	+	2499060	2501333	0	0	1	0	8.57546	5.5538	6.22755	3.63864	6.11949	0.394248	0.6		FALSE	TRUE	FALSE	FALSE	FALSE	FALSE
scaffold_1	2606870	CUFF.3326.2	+	2499060	2501342	1	0	0	0	4.76867	4.90134	1.34286	6.05449	3.39056	0.394248	0.6	mito	FALSE	TRUE	FALSE	FALSE	FALSE	FALSE
scaffold_1	2606874	2606874	+	2503228	2506072	0	0	1	0	7.87965	8.26642	12.6104	9.22985	9.8849	0.13982	0.166667		FALSE	TRUE	FALSE	FALSE	FALSE	FALSE
scaffold_1	2606874	CUFF.3325.2	+	2503228	2506081	0	2	0	1	4.63872	3.59846	4.40188	4.63324	5.42029	0.13982	0.166667	cysk	FALSE	TRUE	FALSE	FALSE	FALSE	FALSE
scaffold_1	2606917	2606917	+	2538224	2538796	0	1	1	0	175.853	210.512	103.993	214.7	133.468	0.196883	0		FALSE	FALSE	FALSE	FALSE	FALSE	FALSE
scaffold_1	2606917	CUFF.3324.2	+	2538224	2538819	0	0	0	1	74.9909	57.0615	78.1508	66.1764	54.4585	0.196883	0		FALSE	FALSE	FALSE	FALSE	FALSE	FALSE
scaffold_1	2606945	2606945	-	2567152	2568860	0	1	0	0	13.8188	14.5702	16.0775	10.7492	17.4796	0.140264	0.2		FALSE	TRUE	FALSE	FALSE	TRUE	FALSE
scaffold_1	2606945	CUFF.4315.2	-	2567152	2568862	1	0	0	0	1.94765	1.32715	2.92868	2.4288	5.31724	0.140264	0.2		FALSE	TRUE	FALSE	FALSE	TRUE	FALSE
scaffold_1	2606962	2606962	-	2574397	2576207	0	1	0	0	1.49829	0.62855	1.22998	1.43563	1.97767	0.324134	0	extr	FALSE	FALSE	FALSE	FALSE	TRUE	FALSE
scaffold_1	2606962	CUFF.4331.3	-	2574397	2576226	1	0	0	0	0.668467	1.10908	1.2694	1.16245	1.08631	0.324134	0		FALSE	FALSE	FALSE	FALSE	TRUE	FALSE
scaffold_1	2606973	2606973	+	2584146	2585435	0	0	1	0	1.30227	2.6778	0.0133942	0.851327	2.91767	0.939008	1	cyto	FALSE	TRUE	FALSE	FALSE	TRUE	FALSE
scaffold_1	2606973	CUFF.3513.2	+	2584146	2585437	1	0	0	0	0.501022	0.312177	4.198	0.787867	0.000383185	0.939008	1	cyto	FALSE	TRUE	FALSE	FALSE	TRUE	FALSE
scaffold_1	2606985	2606985	-	2598942	2600227	0	1	0	0	0.846882	0.607642	1.29303	0.931931	0.559342	0.417015	1	mito	FALSE	TRUE	FALSE	FALSE	TRUE	TRUE
scaffold_1	2606985	CUFF.4389.2	-	2598942	2600243	1	0	0	0	0.238029	0.322075	0.000422551	2.29087e-05	0.49643	0.417015	1	cyto	FALSE	TRUE	FALSE	FALSE	TRUE	TRUE
scaffold_1	2606987	2606987	-	2600578	2601176	0	0	0	0	1.04561	0.453714	0.988576	8.19692e-05	1.1629	0.724468		nucl	FALSE	FALSE	FALSE	FALSE	FALSE	FALSE
scaffold_1	2606987	CUFF.4388.2	-	2600578	2601176	1	0	0	0	9.67637e-06	0.237478	0.000242559	1.06546	0.381722	0.724468			FALSE	FALSE	FALSE	FALSE	FALSE	FALSE
scaffold_1	2606988	2606988	+	2602381	2603279	0	0	1	0	87.8727	45.9144	27.012	8.57828	7.15276	0.101432	0.714286		FALSE	FALSE	FALSE	FALSE	TRUE	FALSE
scaffold_1	2606988	CUFF.4393.1	+	2602381	2603304	1	0	0	0	25.4215	14.8226	2.89237	1.28294	4.87403	0.101432	0.714286		FALSE	FALSE	FALSE	FALSE	TRUE	FALSE
scaffold_1	2606999	2606999	-	2608361	2608880	0	1	0	0	2.32795	1.51475	0	3.75567	1.16866	0.732614	0.333333		FALSE	FALSE	FALSE	FALSE	FALSE	FALSE
scaffold_1	2606999	CUFF.3576.2	-	2608361	2608881	1	0	0	0	0.272701	0.537096	2.80224	0.281698	0	0.732614	0.333333		FALSE	FALSE	FALSE	FALSE	FALSE	FALSE
scaffold_1	2607004	2607004	-	2609276	2610387	0	1	0	0	13.5927	7.91293	16.6441	9.35253	6.77988	0.311813	0		FALSE	FALSE	FALSE	FALSE	FALSE	FALSE
scaffold_1	2607004	CUFF.4017.2	-	2609276	2610389	1	0	0	0	4.13058	2.73714	0.00015825	3.82385	3.90302	0.311813	0		FALSE	FALSE	FALSE	FALSE	FALSE	FALSE
scaffold_1	2607057	2607057	+	2643711	2647257	0	0	1	0	11.5095	12.3623	14.3094	12.211	15.4939	0.0375965	0	cyto	TRUE	TRUE	FALSE	FALSE	FALSE	FALSE
scaffold_1	2607057	CUFF.3023.2	+	2643711	2647259	1	0	0	0	0.617076	0.000389128	0.00162459	0.000688404	0.000271733	0.0375965	0		TRUE	TRUE	FALSE	FALSE	FALSE	FALSE
scaffold_1	2607098	2607098	-	2682250	2686909	0	2	0	0	15.479	17.6832	16.3965	16.3284	17.5237	0.071522	1		FALSE	FALSE	FALSE	FALSE	FALSE	FALSE
scaffold_1	2607098	CUFF.4345.2	-	2682351	2686936	0	0	1	0	5.08688	5.03647	4.85319	4.64428	3.64705	0.071522	1		FALSE	FALSE	FALSE	FALSE	FALSE	FALSE
scaffold_1	2607155	2607155	-	2733233	2735442	0	1	0	0	17.6819	22.8905	29.177	12.9357	20.9679	0.235629	0.166667	mito	FALSE	FALSE	FALSE	FALSE	TRUE	TRUE
scaffold_1	2607155	CUFF.4351.1	-	2733233	2735448	1	0	0	0	5.04581	3.79392	10.2035	8.59752	11.462	0.235629	0.166667	cyto	FALSE	FALSE	FALSE	FALSE	TRUE	TRUE
scaffold_1	2607191	2607191	-	2757756	2759057	0	1	0	0	60.8891	48.2412	51.9885	49.9332	46.2206	0.119771	1		FALSE	FALSE	FALSE	FALSE	FALSE	FALSE
scaffold_1	2607191	CUFF.3798.2	-	2757756	2759062	0	0	1	1	12.6949	13.0315	3.47458	7.92455	7.75054	0.119771	1	mito	FALSE	FALSE	FALSE	FALSE	FALSE	FALSE
scaffold_1	2607237	2607237	+	2802443	2802819	0	0	0	0	0	0	0	1.15447	0	0	0	cyto	FALSE	FALSE	FALSE	FALSE	FALSE	TRUE
scaffold_1	2607237	CUFF.3021.2	+	2802443	2802819	1	0	0	0	0	0	0	0	0	0	0	nucl	FALSE	FALSE	FALSE	FALSE	FALSE	TRUE
scaffold_1	2607502	2607502	+	3016988	3018330	0	0	0	0	15.5338	13.3407	10.197	13.5529	10.1147	0.225692			FALSE	FALSE	FALSE	FALSE	FALSE	FALSE
scaffold_1	2607502	CUFF.3785.2	+	3016988	3018248	1	0	1	0	3.29145	3.46356	5.99271	4.10344	5.56582	0.225692		mito	FALSE	FALSE	FALSE	FALSE	FALSE	FALSE
scaffold_1	2607637	2607637	-	3131460	3132578	0	1	0	0	85.6693	87.8042	73.7001	63.083	58.9109	0.0301542			FALSE	FALSE	FALSE	FALSE	FALSE	FALSE
scaffold_1	2607637	CUFF.4122.2	-	3131858	3132626	1	0	1	0	36.5539	38.7339	29.217	25.8704	23.3608	0.0301542			FALSE	FALSE	FALSE	FALSE	FALSE	FALSE
scaffold_1	2607727	2607727	-	3225114	3225750	0	1	0	0	10.7659	10.4441	15.3815	21.6958	33.1152	0.294033	1		FALSE	FALSE	FALSE	FALSE	TRUE	FALSE
scaffold_1	2607727	CUFF.3354.2	-	3225114	3225756	1	0	0	0	6.27524	3.51276	11.3073	4.24544	6.46973	0.294033	1		FALSE	FALSE	FALSE	FALSE	TRUE	FALSE
scaffold_1	2607749	2607749	-	3240567	3242049	0	1	0	0	0.124547	0.970526	4.37093	3.05108	14.0445	0.245646		nucl	FALSE	FALSE	FALSE	FALSE	FALSE	FALSE
scaffold_1	2607749	CUFF.4294.2	-	3240567	3242107	0	0	1	1	0.897331	1.18252	0	3.78335	21.6657	0.245646			FALSE	FALSE	FALSE	FALSE	FALSE	FALSE
scaffold_1	2607776	2607776	+	3267579	3270141	0	0	0	0	15.2589	17.096	14.2995	18.9058	16.2944	0.160504	0	mito	FALSE	FALSE	FALSE	FALSE	FALSE	FALSE
scaffold_1	2607776	CUFF.3557.2	+	3267579	3270141	1	1	0	0	1.98248	0.474371	3.88203	2.21649	0.000199421	0.160504	0	mito	FALSE	FALSE	FALSE	FALSE	FALSE	FALSE
scaffold_1	2607813	2607813	-	3304017	3305480	0	1	1	0	129.802	112.888	91.5094	114.814	78.9764	0.0968353			FALSE	FALSE	FALSE	FALSE	FALSE	FALSE
scaffold_1	2607813	CUFF.3134.2	-	3304017	3305507	0	0	0	0	145.278	134.913	131.799	141.284	78.1247	0.0968353			FALSE	FALSE	FALSE	FALSE	FALSE	FALSE
scaffold_1	2607891	2607891	-	3367528	3370268	0	0	0	0	46.4024	68.8652	6.07777	57.031	26.6019	0.428886	0	plas	FALSE	TRUE	FALSE	FALSE	FALSE	FALSE
scaffold_1	2607891	CUFF.3389.1	-	3367528	3370268	1	0	0	0	73.6694	61.9915	74.2696	54.8982	39.6759	0.428886	0	plas	FALSE	TRUE	FALSE	FALSE	FALSE	FALSE
scaffold_1	2607911	2607911	+	3385973	3388398	0	0	1	0	22.8557	20.7223	23.0335	23.4403	29.7956	0.393709	0	mito	FALSE	FALSE	FALSE	FALSE	FALSE	FALSE
scaffold_1	2607911	CUFF.4416.2	+	3385973	3388407	1	0	0	0	21.7377	15.9474	15.4388	9.97761	3.18582	0.393709	0	mito	FALSE	FALSE	FALSE	FALSE	FALSE	FALSE
scaffold_1	2607924	2607924	-	3399932	3401901	0	1	0	0	27.5486	20.4225	17.7018	11.7787	9.93402	0.127028	1		FALSE	FALSE	FALSE	FALSE	FALSE	FALSE
scaffold_1	2607924	CUFF.3673.2	-	3400007	3401927	1	0	1	0	6.72159	3.3773	3.0064	0.596526	3.80305	0.127028	1		FALSE	FALSE	FALSE	FALSE	FALSE	FALSE
scaffold_1	2608021	2608021	-	3460298	3461309	0	0	0	0	1082.62	733.829	581.174	795.915	501.273	0.00277041	1		FALSE	FALSE	FALSE	FALSE	FALSE	FALSE
scaffold_1	2608021	CUFF.3347.3	-	3460298	3461309	1	0	0	0	2.8724	3.28384	3.39732	1.24726	0.951786	0.00277041	1		FALSE	FALSE	FALSE	FALSE	FALSE	FALSE
scaffold_1	2608063	2608063	+	3491221	3493315	0	0	1	0	2.9709	2.79712	2.81039	1.90506	2.25479	0.219141	0.333333		FALSE	FALSE	FALSE	FALSE	FALSE	FALSE
scaffold_1	2608063	CUFF.3418.2	+	3491221	3493323	1	0	0	0	1.58365	1.97818	1.70478	1.31842	0.474986	0.219141	0.333333	nucl	FALSE	FALSE	FALSE	FALSE	FALSE	FALSE
scaffold_1	2608078	2608078	-	3506078	3507003	0	0	0	0	17.1438	11.4567	17.0709	12.7338	6.55746	0.169096	0	cyto	FALSE	FALSE	FALSE	FALSE	FALSE	FALSE
scaffold_1	2608078	CUFF.4380.2	-	3506083	3507003	1	0	1	0	1.20027	0.325144	4.58139	1.42609	0.49969	0.169096	0	cyto	FALSE	FALSE	FALSE	FALSE	FALSE	FALSE
scaffold_1	2608131	CUFF.4332.3	-	3578287	3579043	0	0	0	0	0.262098	0.0840077	0	0.188288	0.444624	0.00139225			FALSE	FALSE	FALSE	FALSE	FALSE	FALSE
scaffold_1	2608131	CUFF.4332.4	-	3578287	3579043	1	0	0	0	1.17233e-05	0	0	0.000470086	0.000474241	0.00139225			FALSE	FALSE	FALSE	FALSE	FALSE	FALSE
scaffold_1	2608140	2608140	-	3596387	3597803	0	1	0	0	1.10856	1.80948	3.13227	3.05181	1.82802	0.456364	0.5		FALSE	TRUE	FALSE	FALSE	FALSE	FALSE
scaffold_1	2608140	CUFF.3757.2	-	3596387	3597804	1	0	0	0	1.02194	0.40604	0	0.214305	1.5373	0.456364	0.5		FALSE	TRUE	FALSE	FALSE	FALSE	FALSE
scaffold_1	2608143	2608143	+	3598301	3600126	0	0	1	0	9.69916	9.4532	4.91951	12.1385	8.2292	0.256622	0.25		FALSE	FALSE	FALSE	FALSE	FALSE	FALSE
scaffold_1	2608143	CUFF.3629.2	+	3598301	3600147	0	0	0	1	3.50411	2.87324	3.51936	1.8566	4.41632	0.256622	0.25		FALSE	FALSE	FALSE	FALSE	FALSE	FALSE
scaffold_1	2608254	2608254	+	3692966	3693461	0	0	0	0	12.4984	22.6668	41.8717	24.3891	28.9765	0.186839		extr	FALSE	FALSE	FALSE	FALSE	FALSE	FALSE
scaffold_1	2608254	CUFF.3087.2	+	3692966	3693461	1	0	0	0	0	0	0	0	0	0			FALSE	FALSE	FALSE	FALSE	FALSE	FALSE
scaffold_1	2608254	CUFF.3087.3	+	3692967	3693461	0	1	1	0	16.6976	19.008	52.2952	17.1425	27.5567	0			FALSE	FALSE	FALSE	FALSE	FALSE	FALSE
scaffold_1	2608254	CUFF.3087.3	+	3692967	3693461	0	1	1	0	16.6976	19.008	52.2952	17.1425	27.5567	0.186839			FALSE	FALSE	FALSE	FALSE	FALSE	FALSE
scaffold_1	2608274	2608274	+	3711281	3712135	0	1	0	0	3.42244	1.74964	3.68825	2.16764	2.47756	0.358468			FALSE	FALSE	FALSE	FALSE	FALSE	FALSE
scaffold_1	2608274	CUFF.3014.2	+	3711281	3712135	0	0	0	2	1.5427	0.384794	0	0	1.31501	0.358468			FALSE	FALSE	FALSE	FALSE	FALSE	FALSE
scaffold_1	2608316	2608316	-	3743856	3746521	0	1	0	0	11.5173	12.2638	11.9468	12.1627	8.48536	0.216283	0.166667		FALSE	FALSE	FALSE	FALSE	FALSE	FALSE
scaffold_1	2608316	CUFF.3010.2	-	3743856	3746521	0	0	0	0	7.25118	6.32446	4.50356	3.11433	5.55088	0.216283	0.166667		FALSE	FALSE	FALSE	FALSE	FALSE	FALSE
scaffold_1	2608337	2608337	+	3783231	3784967	0	0	1	1	15.9674	15.5158	18.8853	23.1005	54.3352	0.10164			FALSE	FALSE	FALSE	FALSE	FALSE	FALSE
scaffold_1	2608337	2608337	+	3783231	3784967	0	0	1	1	15.9674	15.5158	18.8853	23.1005	54.3352	0.182494			FALSE	FALSE	FALSE	FALSE	FALSE	FALSE
scaffold_1	2608337	CUFF.3088.1	+	3783231	3784570	1	0	0	0	2.25373	5.96717	2.52669	12.0151	12.9639	0.182494		mito	FALSE	FALSE	FALSE	FALSE	FALSE	FALSE
scaffold_1	2608337	CUFF.3088.3	+	3783241	3784570	1	1	1	0	0.904142	0.972182	2.21285	2.1554	10.9788	0.10164			FALSE	FALSE	FALSE	FALSE	FALSE	FALSE
scaffold_1	2608380	2608380	-	3828081	3829415	0	0	0	0	52.6178	45.2322	57.74	41.8523	47.9712	0.0148324	1	mito	FALSE	FALSE	FALSE	FALSE	TRUE	FALSE
scaffold_1	2608380	CUFF.4134.2	-	3828081	3829415	1	0	0	0	0.799276	0.000631272	0.000855228	0.00053694	0.727176	0.0148324	1		FALSE	FALSE	FALSE	FALSE	TRUE	FALSE
scaffold_1	2608386	2608386	+	3833531	3834854	0	0	1	0	70.5327	52.7679	54.3995	57.6008	50.3917	0.210707	0.5	mito	FALSE	FALSE	FALSE	FALSE	TRUE	FALSE
scaffold_1	2608386	CUFF.4135.2	+	3833533	3834864	1	1	0	0	61.1351	40.6212	56.3991	27.0672	32.8464	0.210707	0.5		FALSE	FALSE	FALSE	FALSE	TRUE	FALSE
scaffold_1	2608408	2608408	+	3852205	3854813	0	1	0	0	11.3644	12.7884	18.377	13.1953	15.2781	0.223363			FALSE	TRUE	FALSE	FALSE	FALSE	FALSE
scaffold_1	2608408	CUFF.4283.2	+	3852205	3854813	0	0	1	3	7.99094	11.379	7.89812	10.2477	7.96058	0.223363			FALSE	TRUE	FALSE	FALSE	FALSE	FALSE
scaffold_1	2608463	2608463	-	3889480	3890998	0	1	0	0	0.628547	0.578243	5.20882e-05	2.42726	5.05357	0.231012			FALSE	FALSE	FALSE	FALSE	FALSE	FALSE
scaffold_1	2608463	CUFF.4218.2	-	3889480	3891001	0	0	1	1	0.00422585	0.462085	0.399419	0.000387584	1.2784	0.231012			FALSE	FALSE	FALSE	FALSE	FALSE	FALSE
scaffold_1	2608533	2608533	+	3935613	3936434	0	0	1	0	38.3247	28.9408	65.2981	35.1238	32.8996	0.360038	1		FALSE	FALSE	FALSE	FALSE	FALSE	FALSE
scaffold_1	2608533	CUFF.3752.2	+	3935615	3936454	1	1	0	0	16.6158	27.9686	10.4149	19.7534	8.78033	0.360038	1		FALSE	FALSE	FALSE	FALSE	FALSE	FALSE
scaffold_1	2608631	2608631	+	4035405	4036037	0	0	1	0	15.0713	103.507	87.4024	33.4181	95.9289	0.0363256	0		FALSE	FALSE	FALSE	FALSE	FALSE	FALSE
scaffold_1	2608631	CUFF.3330.2	+	4035406	4036058	1	1	0	0	2.20914	15.3395	12.5011	6.86473	11.2586	0.0363256	0		FALSE	FALSE	FALSE	FALSE	FALSE	FALSE
scaffold_1	2608728	2608728	-	4174495	4176115	0	0	0	0	244.079	173.421	216.372	214.8	212.682	0.0413888	1		FALSE	TRUE	FALSE	FALSE	FALSE	FALSE
scaffold_1	2608728	CUFF.3869.2	-	4174495	4176115	1	0	0	0	12.4753	1.28648	0	1.83381	0	0.0413888	1		FALSE	TRUE	FALSE	FALSE	FALSE	FALSE
scaffold_1	2608749	2608749	+	4189181	4189486	0	0	1	0	0	0	0	0	0	0	0	mito	FALSE	FALSE	FALSE	FALSE	FALSE	FALSE
scaffold_1	2608749	CUFF.3452.2	+	4189188	4189518	1	1	0	0	164.399	177.997	115.629	156.946	102.346	0	0		FALSE	FALSE	FALSE	FALSE	FALSE	FALSE
scaffold_1	2608770	CUFF.3614.2	+	4213857	4214239	0	0	0	0	3.83238	1.06604	3.54145	5.23156	3.11957	0.38127			FALSE	FALSE	FALSE	FALSE	FALSE	FALSE
scaffold_1	2608770	CUFF.3614.3	+	4213857	4214239	1	0	0	0	0	1.08668	0	2.17895	1.87482	0.38127			FALSE	FALSE	FALSE	FALSE	FALSE	FALSE
scaffold_1	2608820	2608820	+	4253988	4258322	0	0	1	0	6.06965	6.73121	7.41143	7.91323	8.39041	0.0750286	0.25		FALSE	FALSE	FALSE	FALSE	FALSE	FALSE
scaffold_1	2608820	CUFF.4443.2	+	4253988	4258328	1	0	0	0	0.327637	0.000761842	0.00017907	0.000178637	0.745562	0.0750286	0.25		FALSE	FALSE	FALSE	FALSE	FALSE	FALSE
scaffold_1	2660690	CUFF.4214.2	-	34644	37266	0	0	0	0	0.730175	0.00366442	0.120807	0.665224	0.0289142	0.367605			FALSE	FALSE	FALSE	FALSE	FALSE	FALSE
scaffold_1	2660690	CUFF.4214.3	-	34644	37266	0	1	0	0	1.47138	1.84649	2.48673	0.667898	1.40376	0.367605			FALSE	FALSE	FALSE	FALSE	FALSE	FALSE
scaffold_1	2660733	CUFF.4594.2	-	159156	162324	1	0	0	0	1.01011	1.0268	1.13615	0.263986	1.23615	0.340008	0.5		FALSE	TRUE	FALSE	FALSE	FALSE	FALSE
scaffold_1	2660733	CUFF.4594.3	-	159156	162324	0	1	0	2	1.38386	1.28482	0.588125	1.12552	1.73894	0.340008	0.5		FALSE	TRUE	FALSE	FALSE	FALSE	FALSE
scaffold_1	2660856	2660856	+	506132	507312	1	0	1	0	0.69319	0.913191	2.19571	1.37008	0.798726	0.356756	0		FALSE	TRUE	FALSE	TRUE	FALSE	FALSE
scaffold_1	2660856	CUFF.3013.2	+	506192	507312	2	2	0	0	1.18081	0.359889	1.87668	1.09691	1.75357	0.356756	0	cysk	FALSE	TRUE	FALSE	TRUE	FALSE	FALSE
scaffold_1	2660856	CUFF.3013.2	+	506192	507312	2	2	0	0	1.18081	0.359889	1.87668	1.09691	1.75357	0.407788	0	cysk	FALSE	TRUE	FALSE	TRUE	FALSE	FALSE
scaffold_1	2660856	CUFF.3013.3	+	506316	507312	0	2	0	0	0	0.742163	0.396314	0.558334	1.00138	0.407788	0		FALSE	TRUE	FALSE	TRUE	FALSE	FALSE
scaffold_1	2661246	CUFF.3366.1	-	1527940	1529007	0	1	0	0	72.9484	62.5234	84.0141	71.6401	55.0797	0.070967	1		FALSE	FALSE	FALSE	FALSE	FALSE	FALSE
scaffold_1	2661246	CUFF.3366.2	-	1527940	1529007	0	0	0	0	8.44318	7.86132	5.5458	4.70939	9.4674	0.070967	1		FALSE	FALSE	FALSE	FALSE	FALSE	FALSE
scaffold_1	2661304	CUFF.3367.2	-	1648596	1652676	0	0	0	1	6.07621	6.87045	6.22126	11.5	12.5058	0.38654	1		FALSE	FALSE	FALSE	FALSE	FALSE	FALSE
scaffold_1	2661304	CUFF.3367.4	-	1648596	1652676	0	0	0	9	0	2.21952	3.19412	11.5424	18.091	0.38654	1		FALSE	FALSE	FALSE	FALSE	FALSE	FALSE
scaffold_1	2661334	2661334	-	1731918	1733492	1	0	0	0	5.9625	5.99853	10.9486	8.05153	9.54157	0.181038	1	nucl	TRUE	FALSE	FALSE	FALSE	FALSE	FALSE
scaffold_1	2661334	CUFF.4167.2	-	1732683	1733492	0	0	1	0	4.35872	3.99126	11.3373	4.78796	7.97916	0.181038	1		TRUE	FALSE	FALSE	FALSE	FALSE	FALSE
scaffold_1	2661351	CUFF.4117.2	+	1787231	1789346	0	0	0	0	2.7708	4.78837	5.6848	0.575833	2.64073	0.165361			FALSE	FALSE	FALSE	FALSE	FALSE	FALSE
scaffold_1	2661351	CUFF.4117.3	+	1787231	1789346	1	0	0	0	13.3466	10.3185	23.0439	9.78521	18.1956	0.165361			FALSE	FALSE	FALSE	FALSE	FALSE	FALSE
scaffold_1	2661605	2661605	-	2461036	2463541	0	0	1	0	4.9968	4.63382	3.7607	5.48706	4.72682	0.207883	0.75		FALSE	TRUE	FALSE	FALSE	FALSE	FALSE
scaffold_1	2661605	CUFF.3101.2	-	2461041	2463541	0	0	1	0	2.93827	3.84582	4.41349	3.58863	3.20443	0.207883	0.75		FALSE	TRUE	FALSE	FALSE	FALSE	FALSE
scaffold_1	2661886	2661886	-	3205307	3205585	0	1	0	0	14.4979	5.47228	5.07066	9.35965	18.1635	0.161926		mito	FALSE	FALSE	FALSE	FALSE	FALSE	FALSE
scaffold_1	2661886	CUFF.3058.2	-	3205335	3205592	1	0	1	0	0	1.70011	0.000209293	0.853724	3.15603	0.161926			FALSE	FALSE	FALSE	FALSE	FALSE	FALSE
scaffold_1	2662082	CUFF.3534.2	+	3721628	3722440	0	0	0	0	0.561815	0.670484	0	0.377593	0	0.779219	0	nucl	TRUE	FALSE	FALSE	FALSE	FALSE	FALSE
scaffold_1	2662082	CUFF.3534.3	+	3721628	3722440	1	0	0	0	0.00099424	0.266356	0	0.639872	0.876566	0.779219	0	nucl	TRUE	FALSE	FALSE	FALSE	FALSE	FALSE
scaffold_1	2662118	CUFF.4216.3	-	3839314	3839890	1	0	0	0	5.4385	6.75204	3.36052	7.15597	3.41631	0.339883			FALSE	FALSE	FALSE	FALSE	FALSE	FALSE
scaffold_1	2662118	CUFF.4216.4	-	3839314	3839890	0	0	0	0	2.7674	0	1.78451	3.05107	2.12202	0.339883			FALSE	FALSE	FALSE	FALSE	FALSE	FALSE
scaffold_1	2662170	2662170	+	3990299	3991180	0	0	0	0	3.16577	3.72659	3.24236	2.60524	4.35594	0.0905359	0	extr	FALSE	TRUE	TRUE	FALSE	FALSE	FALSE
scaffold_1	2662170	CUFF.3580.2	+	3990299	3991180	1	0	0	0	0.403157	6.37888e-05	0	5.79559e-05	0.000163731	0.0905359	0		FALSE	TRUE	TRUE	FALSE	FALSE	FALSE
scaffold_1	2662176	CUFF.4589.2	+	4006072	4008163	0	0	1	2	0.25118	0.277621	6.88394e-05	0.614616	0.878951	0.194567	0	plas	FALSE	TRUE	FALSE	FALSE	FALSE	FALSE
scaffold_1	2662176	CUFF.4589.3	+	4006072	4008163	1	0	0	0	2.68775	2.3153	3.64493	2.39503	3.38579	0.194567	0	plas	FALSE	TRUE	FALSE	FALSE	FALSE	FALSE
scaffold_1	2662179	CUFF.4546.2	+	4012065	4012648	0	1	0	0	0.407713	0	0	1.30769	1.77921	0.564544			FALSE	TRUE	TRUE	FALSE	FALSE	FALSE
scaffold_1	2662179	CUFF.4546.3	+	4012065	4012648	1	0	0	1	0	0	1.30953	0.656613	1.33862	0.564544			FALSE	TRUE	TRUE	FALSE	FALSE	FALSE
scaffold_1	2662211	2662211	-	4099764	4101061	0	0	0	0	0.240231	0.413346	0.685035	0.356117	0.638125	0.000832903			FALSE	FALSE	FALSE	FALSE	FALSE	FALSE
scaffold_1	2662211	CUFF.3382.2	-	4099764	4101061	1	0	0	0	0.000379293	0.000420199	0.000210911	0	3.789e-05	0.000832903			FALSE	FALSE	FALSE	FALSE	FALSE	FALSE
scaffold_1	2662250	CUFF.3255.2	-	4209866	4213450	0	1	0	0	0.849248	1.31573	0.000289817	0.49336	3.32149	0.2254	1		FALSE	FALSE	FALSE	FALSE	FALSE	FALSE
scaffold_1	2662250	CUFF.3255.3	-	4209866	4213450	0	0	0	0	8.86227	9.69175	9.79445	11.0211	8.21984	0.2254	1		FALSE	FALSE	FALSE	FALSE	FALSE	FALSE
scaffold_1	2674141	2674141	+	372292	373756	0	1	1	0	59.2827	55.0874	66.8514	63.0528	54.9349	0.0721843	0		FALSE	FALSE	FALSE	FALSE	FALSE	FALSE
scaffold_1	2674141	CUFF.3685.2	+	372292	373763	0	0	0	0	14.0394	11.2864	8.92974	9.2901	9.72781	0.0721843	0		FALSE	FALSE	FALSE	FALSE	FALSE	FALSE
scaffold_1	2674411	CUFF.3907.3	-	1502469	1503949	1	1	1	0	1.21612	0.796834	1.08285	0.62743	1.28055	0.444652			FALSE	FALSE	FALSE	FALSE	FALSE	FALSE
scaffold_1	2674411	CUFF.3907.4	-	1502469	1503949	0	0	0	0	4.82414e-05	0.410004	1.55493e-05	0.638158	0.595694	0.444652			FALSE	FALSE	FALSE	FALSE	FALSE	FALSE
scaffold_1	2674431	2674431	-	1588348	1588944	0	1	0	0	0.518364	0.375358	0	0.0999381	0.138393	0.271744	0.333333		FALSE	FALSE	FALSE	FALSE	FALSE	FALSE
scaffold_1	2674431	CUFF.3952.2	-	1588348	1588952	1	0	0	0	1.04025	0.622493	0	0.365757	0.917159	0.271744	0.333333		FALSE	FALSE	FALSE	FALSE	FALSE	FALSE
scaffold_1	2674869	CUFF.4101.2	-	3465117	3466997	0	0	0	0	11.4504	7.36729	19.2436	8.18313	3.74977	0.433624	1		FALSE	FALSE	FALSE	FALSE	FALSE	FALSE
scaffold_1	2674869	CUFF.4101.3	-	3465117	3466997	0	1	0	0	5.14581	4.92959	1.89327	3.8775	6.71055	0.433624	1		FALSE	FALSE	FALSE	FALSE	FALSE	FALSE
scaffold_1	2682245	2682245	+	523902	525232	0	0	1	0	0.90794	1.87209	2.57739	6.00931	3.1442	0.132634	0.666667		FALSE	TRUE	FALSE	FALSE	FALSE	FALSE
scaffold_1	2682245	2682245	+	523902	525232	0	0	1	0	0.90794	1.87209	2.57739	6.00931	3.1442	0.378288	0.666667		FALSE	TRUE	FALSE	FALSE	FALSE	FALSE
scaffold_1	2682245	CUFF.4000.2	+	523902	525241	1	0	0	0	0.265954	0.542537	0	0.346553	0	0.132634	0.666667		FALSE	TRUE	FALSE	FALSE	FALSE	FALSE
scaffold_1	2682245	CUFF.4000.3	+	523902	525241	1	0	0	0	1.77506	0.000135127	0	0.000255994	0.000112651	0.378288	0.666667		FALSE	TRUE	FALSE	FALSE	FALSE	FALSE
scaffold_1	2682255	2682255	+	546470	547884	0	0	0	0	0.613921	0.690334	0.738653	0.942408	1.05824	0.000261659	0		FALSE	TRUE	FALSE	FALSE	FALSE	FALSE
scaffold_1	2682255	CUFF.3187.2	+	546470	547884	1	0	0	0	0.00024469	0.000154663	0.000193563	5.42996e-05	2.32013e-05	0.000261659	0		FALSE	TRUE	FALSE	FALSE	FALSE	FALSE
scaffold_1	2682256	2682256	+	548254	549626	0	0	0	0	1.82338	1.44258	2.4826e-05	1.90729	1.23037	0.549395	1		FALSE	TRUE	FALSE	FALSE	FALSE	FALSE
scaffold_1	2682256	CUFF.3188.2	+	548254	549572	1	0	1	0	0.956834	0.816472	1.50011	0.972445	2.09461	0.549395	1		FALSE	TRUE	FALSE	FALSE	FALSE	FALSE
scaffold_1	2682261	2682261	+	558828	559972	0	0	1	0	5.41193	3.1058	7.30858	4.7589	3.94074	0.277612	0	cyto	FALSE	TRUE	FALSE	FALSE	TRUE	FALSE
scaffold_1	2682261	CUFF.4076.2	+	558828	559992	1	0	0	0	1.30682	2.32382	1.7678	2.76418	2.31458	0.277612	0		FALSE	TRUE	FALSE	FALSE	TRUE	FALSE
scaffold_1	2682355	2682355	-	801398	802857	0	1	0	0	2.4235	1.68769	1.60619	2.65761	0.913028	0.377621	1		FALSE	TRUE	FALSE	FALSE	FALSE	FALSE
scaffold_1	2682355	CUFF.3540.2	-	801398	802884	1	0	0	0	1.27502	1.60991	0.000160608	2.5307	3.89832	0.518686	1		FALSE	TRUE	FALSE	FALSE	FALSE	FALSE
scaffold_1	2682355	CUFF.3540.3	-	801398	802884	1	0	0	0	2.14347	1.58388	3.10984	2.09663	2.72846	0.377621	1		FALSE	TRUE	FALSE	FALSE	FALSE	FALSE
scaffold_1	2682355	CUFF.3540.3	-	801398	802884	1	0	0	0	2.14347	1.58388	3.10984	2.09663	2.72846	0.518686	1		FALSE	TRUE	FALSE	FALSE	FALSE	FALSE
scaffold_1	2682482	2682482	-	1155724	1156856	0	0	0	0	0.916956	0.392174	0	0.0031688	0.00111026	0.680286			FALSE	FALSE	FALSE	FALSE	FALSE	FALSE
scaffold_1	2682482	CUFF.4065.2	-	1155724	1156856	1	0	0	0	0.000286387	2.89892e-05	0	1.28577	1.44563	0.680286		nucl	FALSE	FALSE	FALSE	FALSE	FALSE	FALSE
scaffold_1	2682721	2682721	+	1782928	1786594	2	0	0	0	1.4157	1.412	1.33669	1.23888	0.859113	0.216357			FALSE	FALSE	FALSE	FALSE	FALSE	FALSE
scaffold_1	2682721	CUFF.3866.2	+	1782928	1786224	0	0	1	0	1.70044	1.76745	1.43296	1.0141	1.70817	0.216357			FALSE	FALSE	FALSE	FALSE	FALSE	FALSE
scaffold_1	2682886	2682886	-	2196719	2197203	0	1	0	0	4.09688	2.02071	3.93995	2.7849	3.48965	0.515859			FALSE	FALSE	FALSE	FALSE	FALSE	FALSE
scaffold_1	2682886	CUFF.4583.3	-	2196719	2197203	0	0	1	2	1.90479	0.378568	4.9675	4.19829	0.000197689	0.515859			FALSE	FALSE	FALSE	FALSE	FALSE	FALSE
scaffold_1	2682942	2682942	+	2404107	2405042	0	0	1	0	6.24347	5.86011	5.62891	8.26723	8.27626	0.0788149	0.5	nucl	FALSE	FALSE	FALSE	FALSE	FALSE	FALSE
scaffold_1	2682942	CUFF.3016.2	+	2404107	2405043	1	0	0	0	1.72493	1.48004	0.931794	1.61226	1.36489	0.0788149	0.5		FALSE	FALSE	FALSE	FALSE	FALSE	FALSE
scaffold_1	2683209	2683209	-	3123512	3126261	0	2	0	0	18.3032	17.4351	25.6799	18.71	18.886	0.0798984	0		FALSE	TRUE	FALSE	FALSE	FALSE	FALSE
scaffold_1	2683209	CUFF.4430.2	-	3123512	3126272	0	0	0	0	5.68741	6.15241	5.74252	5.06358	5.23802	0.0798984	0	cyto	FALSE	TRUE	FALSE	FALSE	FALSE	FALSE
scaffold_1	2683227	2683227	-	3180091	3181426	0	0	0	0	2.23242e-05	0.429422	1.40963	1.00691	0.688816	0.36738	0		FALSE	FALSE	FALSE	FALSE	FALSE	FALSE
scaffold_1	2683227	CUFF.4467.3	-	3180091	3181426	1	0	0	0	0.367696	4.02141e-05	0	0.268876	1.32253e-05	0.36738	0	mito	FALSE	FALSE	FALSE	FALSE	FALSE	FALSE
scaffold_1	2683228	CUFF.4469.2	-	3181918	3183173	2	0	0	2	0.746395	0.975775	9.57231e-05	0.362575	0.00010343	0.802278	1	mito	FALSE	FALSE	FALSE	FALSE	FALSE	FALSE
scaffold_1	2683228	CUFF.4469.3	-	3181918	3183173	0	1	0	0	0.664996	0.00055545	0.429937	0.235026	0.880167	0.802278	1	mito	FALSE	FALSE	FALSE	FALSE	FALSE	FALSE
scaffold_1	2683379	CUFF.3098.2	-	3561910	3563057	1	0	0	0	13.3323	11.9006	15.0176	18.1731	16.982	0.252982			FALSE	TRUE	TRUE	FALSE	FALSE	FALSE
scaffold_1	2683379	CUFF.3098.3	-	3561910	3563057	0	0	0	0	11.7462	9.70019	14.2753	7.11568	10.9013	0.252982			FALSE	TRUE	TRUE	FALSE	FALSE	FALSE
scaffold_1	2683537	2683537	+	4036393	4037685	0	1	0	0	4.42015e-06	0.125632	0	0.0804752	0.107282	0.572479			FALSE	FALSE	FALSE	FALSE	FALSE	FALSE
scaffold_1	2683537	CUFF.4108.2	+	4036393	4037685	0	0	0	3	0.215968	0.0214023	0	0.338848	0	0.572479			FALSE	FALSE	FALSE	FALSE	FALSE	FALSE
scaffold_1	2683546	CUFF.3055.2	+	4073459	4076281	0	0	0	4	0	0.218534	0.429172	0.0605918	0.121675	0.480726			FALSE	FALSE	FALSE	FALSE	FALSE	FALSE
scaffold_1	2683546	CUFF.3055.4	+	4073459	4076281	0	0	0	6	0.276203	0.479131	0.336573	0.440731	0.513468	0.480726			FALSE	FALSE	FALSE	FALSE	FALSE	FALSE
scaffold_1	2683576	2683576	+	4161307	4163162	0	0	1	0	4.7947	4.0977	4.2314	3.67589	3.30294	0.200487	0		FALSE	FALSE	FALSE	FALSE	FALSE	FALSE
scaffold_1	2683576	CUFF.3970.2	+	4161307	4163166	0	1	0	0	0.599687	1.17361	6.65836e-05	0.878208	0.00204848	0.200487	0		FALSE	FALSE	FALSE	FALSE	FALSE	FALSE
scaffold_1	2694406	CUFF.4143.2	-	45151	46779	0	0	0	0	0.865585	1.09544	1.03623	1.04299	0.000716565	0.695345			FALSE	FALSE	FALSE	FALSE	FALSE	FALSE
scaffold_1	2694406	CUFF.4143.3	-	45151	46779	0	0	1	1	1.45437	0.328464	2.36298e-05	0.00856943	0.473211	0.695345			FALSE	FALSE	FALSE	FALSE	FALSE	FALSE
scaffold_1	2694545	2694545	-	454661	456024	0	1	0	0	6.09621	4.08146	0	3.43459	5.47919	0.481951	0		FALSE	TRUE	FALSE	FALSE	FALSE	FALSE
scaffold_1	2694545	CUFF.3880.2	-	454661	456032	0	0	1	0	0.527418	0.210941	3.08707	0	0	0.481951	0	mito	FALSE	TRUE	FALSE	FALSE	FALSE	FALSE
scaffold_1	2694639	2694639	+	718163	718748	0	0	1	0	222.101	206.88	317.476	240.418	348.444	0.0500482	0		FALSE	FALSE	FALSE	FALSE	FALSE	FALSE
scaffold_1	2694639	CUFF.3903.2	+	718163	718779	1	0	0	0	19.3708	20.9084	46.5296	33.9761	55.9014	0.0500482	0	nucl	FALSE	FALSE	FALSE	FALSE	FALSE	FALSE
scaffold_1	2694943	2694943	-	1521123	1522016	0	1	0	0	13.4166	20.0757	18.3354	20.0441	16.4644	0.141238			FALSE	FALSE	FALSE	FALSE	FALSE	FALSE
scaffold_1	2694943	CUFF.3022.2	-	1521236	1522022	1	0	1	0	5.3565	4.1373	5.29573	8.49928	4.91792	0.141238			FALSE	FALSE	FALSE	FALSE	FALSE	FALSE
scaffold_1	2695012	2695012	-	1693937	1695148	0	0	0	0	34.1509	33.2191	30.6227	31.0979	52.5599	0.0117728			FALSE	FALSE	FALSE	FALSE	FALSE	FALSE
scaffold_1	2695012	CUFF.3033.2	-	1693937	1695144	1	1	0	0	0	0.537807	0	0	0	0.0117728			FALSE	FALSE	FALSE	FALSE	FALSE	FALSE
scaffold_1	2695288	CUFF.4453.2	-	2424223	2428100	0	0	0	0	3.12532	2.60226	4.66546	3.95401	4.30759	0.531393	0		FALSE	FALSE	FALSE	FALSE	FALSE	FALSE
scaffold_1	2695288	CUFF.4453.3	-	2424223	2428100	0	1	0	0	2.83844	3.46138	0.00012091	1.40283	0.752944	0.531393	0		FALSE	FALSE	FALSE	FALSE	FALSE	FALSE
scaffold_1	2695316	2695316	+	2487475	2489998	0	0	1	0	41.1838	56.6898	66.9161	43.7781	53.1692	0.199601	0	mito	FALSE	FALSE	FALSE	FALSE	FALSE	FALSE
scaffold_1	2695316	CUFF.4301.2	+	2487475	2490017	0	1	0	0	15.8076	17.6517	11.6255	19.7603	25.9582	0.199601	0	mito	FALSE	FALSE	FALSE	FALSE	FALSE	FALSE
scaffold_1	2695401	2695401	+	2725756	2726706	0	0	1	0	3.53744	3.89544	2.9861	2.29442	0.86384	8.17187e-05			FALSE	FALSE	FALSE	FALSE	FALSE	FALSE
scaffold_1	2695401	CUFF.4402.2	+	2725756	2726708	1	0	0	0	0	7.1346e-05	0	4.75736e-05	0.000269859	8.17187e-05			FALSE	FALSE	FALSE	FALSE	FALSE	FALSE
scaffold_1	2695496	2695496	+	2958987	2960099	0	0	1	0	13.5703	13.1194	25.3502	35.034	33.9472	0.112407	0	extr	FALSE	FALSE	FALSE	FALSE	FALSE	FALSE
scaffold_1	2695496	CUFF.3396.2	+	2958987	2960124	1	0	0	0	4.39088	7.10109	10.0677	9.8279	13.0953	0.112407	0	extr	FALSE	FALSE	FALSE	FALSE	FALSE	FALSE
scaffold_1	2695849	2695849	-	3960288	3962341	0	0	0	0	1.6985	1.74409	1.88304	2.01164	4.52996	0.205511	0		FALSE	TRUE	FALSE	TRUE	FALSE	FALSE
scaffold_1	2695849	CUFF.3241.2	-	3960288	3962341	1	0	0	0	0.185423	0.828914	2.19718e-05	0.377634	0.430786	0.205511	0		FALSE	TRUE	FALSE	TRUE	FALSE	FALSE
scaffold_1	2695968	2695968	+	4283849	4285820	0	0	0	0	12.5998	16.3583	17.1058	13.3059	18.04	0.199177			FALSE	FALSE	FALSE	FALSE	FALSE	FALSE
scaffold_1	2695968	CUFF.3927.2	+	4283849	4285340	1	0	1	0	13.1762	11.3188	12.0138	13.6279	10.5218	0.199177			FALSE	FALSE	FALSE	FALSE	FALSE	FALSE
scaffold_1	2696007	CUFF.3692.2	+	4419558	4422061	0	0	0	0	0.703548	0.886469	0.533736	1.49314	2.02967	0.580425			FALSE	FALSE	FALSE	FALSE	FALSE	FALSE
scaffold_1	2696007	CUFF.3692.4	+	4419645	4422061	2	1	0	0	1.53613	1.63333	2.0498	0.959567	0.701029	0.580425			FALSE	FALSE	FALSE	FALSE	FALSE	FALSE
scaffold_1	2710062	2710062	+	2860641	2861746	0	0	0	0	0.292938	0.403833	0	1.45503e-05	0.00017106	0.678531		mito	FALSE	FALSE	FALSE	FALSE	FALSE	TRUE
scaffold_1	2710062	CUFF.3152.2	+	2860641	2861681	0	1	1	0	0.202963	0.272808	0	0.392861	0.314302	0.678531		nucl	FALSE	FALSE	FALSE	FALSE	FALSE	TRUE
scaffold_1	2710127	CUFF.3568.2	-	2927111	2928748	0	0	0	0	7.45433	8.13769	8.99324	9.52894	7.95452	0.328148		nucl	FALSE	FALSE	FALSE	FALSE	FALSE	FALSE
scaffold_1	2710127	CUFF.3568.3	-	2927111	2928748	0	0	1	1	8.7021	6.25226	16.6782	6.24444	7.82331	0.328148		nucl	FALSE	FALSE	FALSE	FALSE	FALSE	FALSE
scaffold_1	2710553	2710553	-	3446549	3449066	0	2	0	0	54.8111	44.1139	43.9253	41.8055	48.6218	0.147292	0		FALSE	FALSE	FALSE	FALSE	FALSE	FALSE
scaffold_1	2710553	CUFF.4063.2	-	3446752	3449085	1	0	1	0	15.9289	14.1365	22.5235	9.70592	17.2767	0.147292	0		FALSE	FALSE	FALSE	FALSE	FALSE	FALSE
scaffold_1	2742365	CUFF.4236.2	-	628417	630958	1	0	0	1	6.80435	7.29895	3.52724	4.86889	8.41436	0.342176	0		FALSE	FALSE	FALSE	FALSE	FALSE	FALSE
scaffold_1	2742365	CUFF.4236.2	-	628417	630958	1	0	0	1	6.80435	7.29895	3.52724	4.86889	8.41436	0.588311	0		FALSE	FALSE	FALSE	FALSE	FALSE	FALSE
scaffold_1	2742365	CUFF.4236.3	-	628417	630958	1	0	0	1	2.71505	4.64553	7.83377	2.03615	0.000380442	0.588311	0		FALSE	FALSE	FALSE	FALSE	FALSE	FALSE
scaffold_1	2742365	CUFF.4236.4	-	628417	630958	0	0	0	1	9.22854	3.68224	1.05931	3.10881	5.82483	0.342176	0		FALSE	FALSE	FALSE	FALSE	FALSE	FALSE
scaffold_1	2742441	2742441	-	838126	839772	0	1	0	0	5.40495	4.15978	0.0161792	2.35834	2.84845	0.594856	1	nucl	FALSE	FALSE	FALSE	FALSE	FALSE	FALSE
scaffold_1	2742441	CUFF.4487.2	-	838126	839772	0	0	0	0	0.778409	0.000159574	3.25819	0.000310092	5.56411e-05	0.594856	1		FALSE	FALSE	FALSE	FALSE	FALSE	FALSE
scaffold_1	2742637	2742637	+	1366197	1367374	0	0	0	0	4.13125	3.64907	1.96751	8.64497	2.94417	0.0754691		extr	FALSE	FALSE	TRUE	FALSE	FALSE	FALSE
scaffold_1	2742637	CUFF.4362.2	+	1366197	1367374	1	0	0	0	0.630849	0.356176	0.000135247	0.592489	9.6179e-05	0.0754691			FALSE	FALSE	TRUE	FALSE	FALSE	FALSE
scaffold_1	2742971	2742971	+	2223477	2225762	0	0	1	0	8.61645	8.89052	14.946	13.105	6.88361	0.505473	1		FALSE	FALSE	FALSE	FALSE	FALSE	FALSE
scaffold_1	2742971	CUFF.3384.2	+	2223477	2225764	0	0	1	0	2.35211	1.47734	0.0195843	0.756529	9.16664	0.505473	1		FALSE	FALSE	FALSE	FALSE	FALSE	FALSE
scaffold_1	2743093	2743093	+	2613715	2615631	0	0	1	0	12.3718	10.5335	5.84027	8.60547	8.58221	0.404997	0.5		FALSE	FALSE	FALSE	FALSE	FALSE	FALSE
scaffold_1	2743093	CUFF.3570.2	+	2613715	2615634	0	1	0	0	1.06585	2.3977	6.25188	1.24058	0.000103869	0.404997	0.5		FALSE	FALSE	FALSE	FALSE	FALSE	FALSE
scaffold_1	2743199	2743199	+	2893329	2894243	0	0	1	0	20.9231	32.719	24.93	25.5925	35.7591	0.131315			FALSE	FALSE	FALSE	FALSE	FALSE	FALSE
scaffold_1	2743199	CUFF.3424.2	+	2893329	2894282	1	0	0	0	6.10494	6.79022	10.8177	5.88472	11.4107	0.131315		nucl	FALSE	FALSE	FALSE	FALSE	FALSE	FALSE
scaffold_1	2743624	2743624	+	4111674	4112985	0	0	0	0	0.153363	0.0965403	0.357902	0.106206	0	0.413535			FALSE	FALSE	FALSE	FALSE	FALSE	FALSE
scaffold_1	2743624	CUFF.3278.2	+	4111674	4112985	1	0	0	0	3.55167e-06	0.000608768	0.00120655	0.00153392	0.108166	0.413535			FALSE	FALSE	FALSE	FALSE	FALSE	FALSE
scaffold_1	2743676	2743676	-	4261127	4263622	0	1	0	0	3.60699	3.94097	3.64371	3.05335	2.41305	0.0484599	0	nucl	TRUE	FALSE	FALSE	FALSE	FALSE	FALSE
scaffold_1	2743676	CUFF.3997.2	-	4261127	4263623	1	0	0	0	4.17074e-05	8.84309e-05	0.00021019	0.205056	0.000102581	0.0484599	0		TRUE	FALSE	FALSE	FALSE	FALSE	FALSE
scaffold_1	50315	CUFF.4095.2	-	1456858	1458511	0	0	0	0	4.01821	6.89118	9.128	6.10973	3.5008	0.504093	0.5		FALSE	TRUE	FALSE	FALSE	FALSE	FALSE
scaffold_1	50315	CUFF.4095.4	-	1456858	1458511	0	0	1	0	4.91179	4.15307	0.000925858	4.04504	3.57114	0.504093	0.5		FALSE	TRUE	FALSE	FALSE	FALSE	FALSE
scaffold_1	51115	CUFF.3868.2	+	201085	202727	0	0	0	0	11.0281	11.907	14.7286	6.92647	12.5592	0.124815	1	mito	FALSE	TRUE	FALSE	FALSE	FALSE	TRUE
scaffold_1	51115	CUFF.3868.3	+	201085	202727	1	0	0	0	1.87701	0.563817	2.08523	2.27425	2.18863	0.124815	1	extr	FALSE	TRUE	FALSE	FALSE	FALSE	TRUE
scaffold_1	51215	CUFF.3848.2	-	2128313	2129000	1	0	0	0	0.000466839	2.24151	0	0.000889043	0.00210758	0.0619731			FALSE	FALSE	FALSE	FALSE	FALSE	FALSE
scaffold_1	51215	CUFF.3848.3	-	2128313	2129000	0	0	0	0	26.3164	23.0474	34.2789	34.6298	26.5609	0.0619731			FALSE	FALSE	FALSE	FALSE	FALSE	FALSE
scaffold_1	81492	CUFF.4003.2	+	1023167	1025670	0	1	0	0	5.79585	6.11408	4.44711	7.0546	5.13012	0.329691	1	cyto	FALSE	FALSE	FALSE	FALSE	FALSE	FALSE
scaffold_1	81492	CUFF.4003.3	+	1023167	1025670	1	0	0	8	4.39915	2.76366	0	4.10037	1.02819	0.329691	1		FALSE	FALSE	FALSE	FALSE	FALSE	FALSE
scaffold_10	1102569	CUFF.1712.2	+	1871467	1874754	0	0	0	4	23.0946	20.6656	17.1049	16.3155	12.2107	0.118023		nucl	FALSE	FALSE	FALSE	FALSE	FALSE	FALSE
scaffold_10	1102569	CUFF.1712.3	+	1871467	1874754	0	0	0	4	4.46279	3.10528	1.78056	3.8185	4.24103	0.118023		nucl	FALSE	FALSE	FALSE	FALSE	FALSE	FALSE
scaffold_10	1158666	CUFF.1756.2	+	40681	42582	1	0	0	0	2.88021	3.39954	2.14809	2.3447	1.86999	0.398565	1		TRUE	FALSE	FALSE	FALSE	FALSE	FALSE
scaffold_10	1158666	CUFF.1756.3	+	40681	42582	0	0	0	0	7.01456e-05	0.00539714	1.53965	0.325049	0.81484	0.398565	1		TRUE	FALSE	FALSE	FALSE	FALSE	FALSE
scaffold_10	1158815	CUFF.1649.3	-	315593	316464	0	0	0	0	6.26155	7.04089	6.5914	7.01191	5.6539	0.304177			FALSE	FALSE	FALSE	FALSE	FALSE	FALSE
scaffold_10	1158815	CUFF.1649.4	-	315593	316464	1	0	0	0	1.56843	1.24019	4.80977	1.84409	1.65114	0.304177			FALSE	FALSE	FALSE	FALSE	FALSE	FALSE
scaffold_10	1158954	CUFF.1983.3	+	497191	498449	1	1	0	1	1.7351	1.77314	2.93928	2.55784	3.34538	0.19797		nucl	FALSE	FALSE	FALSE	FALSE	FALSE	FALSE
scaffold_10	1158954	CUFF.1983.3	+	497191	498449	1	1	0	1	1.7351	1.77314	2.93928	2.55784	3.34538	0.388684		nucl	FALSE	FALSE	FALSE	FALSE	FALSE	FALSE
scaffold_10	1158954	CUFF.1983.4	+	497191	498449	0	1	1	0	1.51269	2.53544	2.0725	2.6438	2.88651	0.19797		nucl	FALSE	FALSE	FALSE	FALSE	FALSE	FALSE
scaffold_10	1158954	CUFF.1983.5	+	497191	498449	0	0	1	2	2.77964	1.45855	0.68367	1.86569	2.49321	0.388684		nucl	FALSE	FALSE	FALSE	FALSE	FALSE	FALSE
scaffold_10	1159645	1159645	-	1516261	1517390	0	0	0	0	1.32017	1.90056	2.0136	1.89521	5.07217	0.398304	0	nucl	TRUE	FALSE	FALSE	FALSE	FALSE	FALSE
scaffold_10	1159645	CUFF.2010.2	-	1516261	1517390	1	0	0	0	2.47893	2.41696	3.31086	1.80991	2.76134	0.398304	0	nucl	TRUE	FALSE	FALSE	FALSE	FALSE	FALSE
scaffold_10	1174363	CUFF.1928.2	+	679944	680845	1	0	0	0	1.40402	2.3546	6.28461	2.61797	3.41295	0.622694	0.666667		FALSE	FALSE	FALSE	FALSE	FALSE	FALSE
scaffold_10	1174363	CUFF.1928.3	+	679944	680845	0	0	0	0	8.42444	5.27529	0	5.7759	5.33993	0.622694	0.666667	mito	FALSE	FALSE	FALSE	FALSE	FALSE	FALSE
scaffold_10	1192448	CUFF.2035.2	+	1783272	1786841	1	0	0	0	8.73617	7.59499	8.13819	8.95291	9.98565	0.110645	1	nucl	FALSE	FALSE	FALSE	FALSE	FALSE	FALSE
scaffold_10	1192448	CUFF.2035.3	+	1783272	1786841	0	0	0	0	13.0419	14.1387	13.2153	13.7398	12.5411	0.110645	1	nucl	FALSE	FALSE	FALSE	FALSE	FALSE	FALSE
scaffold_10	1330933	1330933	+	642317	642642	0	0	1	0	0	0.592831	0	0.961993	0	0.520065			FALSE	FALSE	FALSE	FALSE	FALSE	FALSE
scaffold_10	1330933	CUFF.1782.2	+	642317	642660	1	0	0	0	1.12806	0.831277	2.29713	0.646716	1.10693	0.520065			FALSE	FALSE	FALSE	FALSE	FALSE	FALSE
scaffold_10	1332357	1332357	+	1171346	1173082	0	0	0	0	18.12	18.1338	19.5787	23.15	19.6799	0.0298427	0		FALSE	FALSE	FALSE	FALSE	FALSE	FALSE
scaffold_10	1332357	CUFF.1474.2	+	1171346	1172992	1	0	1	0	2.7051	3.17468	3.08133	3.22901	3.52055	0.0298427	0		FALSE	FALSE	FALSE	FALSE	FALSE	FALSE
scaffold_10	1334259	1334259	-	1817090	1820010	0	1	0	0	18.0228	19.1742	19.4191	19.616	19.7863	0.070473	0	nucl	FALSE	FALSE	FALSE	FALSE	FALSE	FALSE
scaffold_10	1334259	CUFF.1789.2	-	1817262	1820058	1	0	1	0	2.82619	2.05535	1.15317	2.42248	3.17782	0.070473	0	nucl	FALSE	FALSE	FALSE	FALSE	FALSE	FALSE
scaffold_10	2046027	2046027	+	61427	64348	0	0	0	0	312.847	355.629	324.316	326.957	244.955	0.267238		extr	FALSE	FALSE	TRUE	FALSE	FALSE	FALSE
scaffold_10	2046027	CUFF.1963.2	+	61427	64348	0	0	1	2	0	0	123.215	0	0	0.267238			FALSE	FALSE	TRUE	FALSE	FALSE	FALSE
scaffold_10	2051715	2051715	+	592058	593003	0	1	1	0	5.16282	2.59642	4.39611	2.86949	3.45127	0.335853			FALSE	FALSE	FALSE	FALSE	FALSE	FALSE
scaffold_10	2051715	CUFF.1636.2	+	592058	592840	0	0	1	0	2.49227	1.77777	5.68801	3.23889	2.18014	0.335853			FALSE	FALSE	FALSE	FALSE	FALSE	FALSE
scaffold_10	2052700	2052700	+	661008	662627	1	0	1	0	1.4797	2.55613	2.03502	1.88274	2.56375	0.555881			FALSE	FALSE	FALSE	FALSE	FALSE	FALSE
scaffold_10	2052700	CUFF.1977.2	+	662285	662637	0	1	0	0	0	2.09691	1.08056	6.94959	1.37909	0.555881			FALSE	FALSE	FALSE	FALSE	FALSE	FALSE
scaffold_10	2052729	2052729	-	671846	674330	0	1	0	0	6.2786	4.50232	2.81168	8.05527	15.8695	0.485989	0.714286		FALSE	FALSE	FALSE	FALSE	FALSE	FALSE
scaffold_10	2052729	CUFF.1957.2	-	671846	674332	1	0	0	0	1.66913	2.12759	6.46562	1.65607	0.726462	0.485989	0.714286	nucl	FALSE	FALSE	FALSE	FALSE	FALSE	FALSE
scaffold_10	2053755	CUFF.1793.1	+	737827	739427	0	0	0	0	5.7597	4.90304	16.8136	6.45397	8.13683	0.189818			FALSE	FALSE	FALSE	FALSE	FALSE	FALSE
scaffold_10	2053755	CUFF.1793.3	+	737827	739427	1	0	0	0	1.85098	1.31423	0.957508	2.21679	1.15633	0.189818			FALSE	FALSE	FALSE	FALSE	FALSE	FALSE
scaffold_10	2059399	2059399	-	1367895	1370084	1	0	0	0	60.3133	56.244	83.5569	54.8469	93.7036	0.0720144	1	nucl	TRUE	FALSE	FALSE	FALSE	FALSE	FALSE
scaffold_10	2059399	CUFF.1691.2	-	1367994	1370084	0	1	1	1	42.4444	39.537	48.3109	39.7886	60.5233	0.0720144	1		TRUE	FALSE	FALSE	FALSE	FALSE	FALSE
[truncated: 4,319 more rows]

## Sheet: Alt. Subcell Location
Scaffold ID	Gene ID	Transcript ID	Strand	Transcript Start	Transcript End	Retention	Alt. 5' SS	Alt 3' SS	Skipped	Vegetative	Vegetative Ind.	Aggregates	Primordia	Mushroom	TCS	Inv. Jaccard	Location	Transcription Factor	Cazyme	Secreted	CP450	Metabolic	Alt. SubCell Loc.	Name
[truncated: 5,067 more rows]

[truncated: 5 more sheets: Transcription Factors, Cazymes, Secreted, Cytochrome P450s, Metabolic]
